# Supplementary material for: Arabidopsis Plant Natriuretic Peptide Is a Novel Interactor of Rubisco Activase
Source: Life (Basel). 2020 Dec 31;11(1):21. doi: 10.3390/life11010021 (PMC7823470; doi:10.3390/life11010021)
Supplement: Supplementary file 1 [file life-11-00021-s001.zip]

Archive with 4 entries (2 files):
- life-1038772-supplementary/
- life-1038772-supplementary/Supplementary material/
- life-1038772-supplementary/Supplementary material/Supplementary Materials-FigS1.docx
- life-1038772-supplementary/Supplementary material/Supplementary Materials-TablesS1-S6.xlsx
