# Supplementary material for: Arabidopsis Plant Natriuretic Peptide Is a Novel Interactor of Rubisco Activase
Source: Life (Basel). 2020 Dec 31;11(1):21. doi: 10.3390/life11010021 (PMC7823470; doi:10.3390/life11010021)
Supplement: Supplementary file 1 [file life-11-00021-s001.zip › life-1038772-supplementary/Supplementary material/Supplementary Materials-TablesS1-S6.xlsx]

## Sheet: Table S1
Table S1 - Peptide quantitative report
		Total Spectrum Count						Total TIC							Median Retention Time
		Ctrl_BR1	Pep_BR1	Ctrl_BR2	Pep_BR2	Ctrl_BR3	Pep_BR3	Ctrl_BR1	Pep_BR1	Ctrl_BR2	Pep_BR2	Ctrl_BR3	Pep_BR3
Protein	Peptide	A_thaliana_AC_MS20121003_term_1 (F001661)	A_thaliana_AC_MS20121003_term_5 (F001665)	A_thaliana_AC_MS20121003_term_7 (F001667)	A_thaliana_AC_MS20121003_term_11 (F001671)	A_thaliana_AC_MS20121003_term_13 (F001673)	A_thaliana_AC_MS20121003_term_17 (F001677)	A_thaliana_AC_MS20121003_term_1 (F001661)	A_thaliana_AC_MS20121003_term_5 (F001665)	A_thaliana_AC_MS20121003_term_7 (F001667)	A_thaliana_AC_MS20121003_term_11 (F001671)	A_thaliana_AC_MS20121003_term_13 (F001673)	A_thaliana_AC_MS20121003_term_17 (F001677)
| Symbols: PSAD-2 | photosystem I subunit D-2 | chr1:753528-754142 REVERSE LENGTH=204	EQIFEMPTGGAAIMR		1						8072.85							1488
| Symbols: PSAD-2 | photosystem I subunit D-2 | chr1:753528-754142 REVERSE LENGTH=204	EQIFEMPTGGAAIMR						1						9725.84							1487
| Symbols: PSAD-2 | photosystem I subunit D-2 | chr1:753528-754142 REVERSE LENGTH=204	EQIFEMPTGGAAIMR			2						11195.8							1547
| Symbols: PSAD-2 | photosystem I subunit D-2 | chr1:753528-754142 REVERSE LENGTH=204	FTGKQSYDL					2						23921.2							1414.5
| Symbols: PSAD-2 | photosystem I subunit D-2 | chr1:753528-754142 REVERSE LENGTH=204	SIGKNVSPIEVK					1						22907							1306
| Symbols: POR C, PORC | protochlorophyllide oxidoreductase C | chr1:907699-909245 FORWARD LENGTH=401	ANLGDLR		2						32701.2							1287
| Symbols: POR C, PORC | protochlorophyllide oxidoreductase C | chr1:907699-909245 FORWARD LENGTH=401	LAQVVSDPSLGK		2						28563.4							1375.5
| Symbols: POR C, PORC | protochlorophyllide oxidoreductase C | chr1:907699-909245 FORWARD LENGTH=401	ANLGDLR				1		2				17511		46483.5					1288		1287
| Symbols: POR C, PORC | protochlorophyllide oxidoreductase C | chr1:907699-909245 FORWARD LENGTH=401	KGTAVITGASSGLGLATAK				2		2				24365.5		39176.5					1459		1467
| Symbols: POR C, PORC | protochlorophyllide oxidoreductase C | chr1:907699-909245 FORWARD LENGTH=401	LAQVVSDPSLGK				2		2				22876.5		38485.1					1371.5		1374.5
| Symbols: TUA4, TOR2 | tubulin alpha-4 chain | chr1:1356421-1358266 REVERSE LENGTH=450	DVNAAVGTIK				3						30858.8							1289
| Symbols: TUA4, TOR2 | tubulin alpha-4 chain | chr1:1356421-1358266 REVERSE LENGTH=450	DVNAAVGTIK						2						40347.3							1286.5
| Symbols: TUA4, TOR2 | tubulin alpha-4 chain | chr1:1356421-1358266 REVERSE LENGTH=450	AVFVDLEPTVIDEVR		2						24657.4							1944.5
| Symbols: TUA4, TOR2 | tubulin alpha-4 chain | chr1:1356421-1358266 REVERSE LENGTH=450	DVNAAVGTIK		2						29711.9							1288
| Symbols: TUA4, TOR2 | tubulin alpha-4 chain | chr1:1356421-1358266 REVERSE LENGTH=450	TVGGGDDAFNTFFSETGAGK		1						7870.9							1898
| Symbols: PSBP-1, OEE2, PSII-P, OE23 | photosystem II subunit P-1 | chr1:2047940-2049186 FORWARD LENGTH=263	EIEYPGQVLR		2						31933.3							1572
| Symbols: PSBP-1, OEE2, PSII-P, OE23 | photosystem II subunit P-1 | chr1:2047940-2049186 FORWARD LENGTH=263	TNTDFLPYNGDGFK		1						12192.5							1730
| Symbols: | GTP binding Elongation factor Tu family protein | chr1:2455559-2457001 FORWARD LENGTH=449	IGGIGTVPVGR			2						36372.2							1426.5
| Symbols: | GTP binding Elongation factor Tu family protein | chr1:2455559-2457001 FORWARD LENGTH=449	IGGIGTVPVGR					2						37001.2							1441
| Symbols: | GTP binding Elongation factor Tu family protein | chr1:2455559-2457001 FORWARD LENGTH=449	VETGMIKPGMVVTFAPTGLTTEVK					4						28614.9							1704
| Symbols: | GTP binding Elongation factor Tu family protein | chr1:2455559-2457001 FORWARD LENGTH=449	EVSSYLKK	2	1		1		1	40155.2	8905.68		25081.2		9471.43		1172.5	1087		1099		1086
| Symbols: | GTP binding Elongation factor Tu family protein | chr1:2455559-2457001 FORWARD LENGTH=449	IGGIGTVPVGR	2	4		4		6	88426	162935		104723		235013		1474	1456		1446		1480.5
| Symbols: | GTP binding Elongation factor Tu family protein | chr1:2455559-2457001 FORWARD LENGTH=449	LPLQDVYK		2		2		2		88361.3		90483.9		98232.7			1520		1513.5		1520.5
| Symbols: | GTP binding Elongation factor Tu family protein | chr1:2455559-2457001 FORWARD LENGTH=449	MTPTKPMVVETFSEYPPLGR		3		6		2		51144.9		51110.6		43909.7			1652		1649		1646.5
| Symbols: | GTP binding Elongation factor Tu family protein | chr1:2455559-2457001 FORWARD LENGTH=449	QTVAVGVIK	1	2		2		2	53397.9	76323.1		88497.4		99661.5		1409	1355.5		1349.5		1353.5
| Symbols: | GTP binding Elongation factor Tu family protein | chr1:2455559-2457001 FORWARD LENGTH=449	STNLDWYK		2		2		1		75020.5		55527		42991.7			1553.5		1544.5		1557
| Symbols: | GTP binding Elongation factor Tu family protein | chr1:2455559-2457001 FORWARD LENGTH=449	STTTGHLIYK	2	3		2			63833.1	52181.8		29549				1221	1202		1173.5
| Symbols: | GTP binding Elongation factor Tu family protein | chr1:2455559-2457001 FORWARD LENGTH=449	VETGMIKPGMVVTFAPTGLTTEVK		2		1		2		65541.4		5400.69		58750			1699		1692		1696
| Symbols: GAPC-2, GAPC2 | glyceraldehyde-3-phosphate dehydrogenase C2 | chr1:4608465-4610494 REVERSE LENGTH=338	AASFNIIPSSTGAAK	2						41241.2							1654.5
| Symbols: GAPC-2, GAPC2 | glyceraldehyde-3-phosphate dehydrogenase C2 | chr1:4608465-4610494 REVERSE LENGTH=338	AASFNIIPSSTGAAK					1						7911.25							1622
| Symbols: GAPC-2, GAPC2 | glyceraldehyde-3-phosphate dehydrogenase C2 | chr1:4608465-4610494 REVERSE LENGTH=338	GILGYTEDDVVSTDFVGDNR					3						24378.4							1822
| Symbols: GAPC-2, GAPC2 | glyceraldehyde-3-phosphate dehydrogenase C2 | chr1:4608465-4610494 REVERSE LENGTH=338	AASFNIIPSSTGAAK			2						16978.1							1611
| Symbols: GAPC-2, GAPC2 | glyceraldehyde-3-phosphate dehydrogenase C2 | chr1:4608465-4610494 REVERSE LENGTH=338	GILGYTEDDVVSTDFVGDNR			3						25049.7							1811
| Symbols: GAPC-2, GAPC2 | glyceraldehyde-3-phosphate dehydrogenase C2 | chr1:4608465-4610494 REVERSE LENGTH=338	AASFNIIPSSTGAAK		2		1		1		30767.8		17820		27401.4			1615		1605		1612
| Symbols: GAPC-2, GAPC2 | glyceraldehyde-3-phosphate dehydrogenase C2 | chr1:4608465-4610494 REVERSE LENGTH=338	AGIALSDKFVK		2		3		2		63032.8		65351.3		105602			1505.5		1496		1501.5
| Symbols: GAPC-2, GAPC2 | glyceraldehyde-3-phosphate dehydrogenase C2 | chr1:4608465-4610494 REVERSE LENGTH=338	GILGYTEDDVVSTDFVGDNR		3		3		2		26578.9		20182.2		17803.5			1828		1812		1816
| Symbols: GAPC-2, GAPC2 | glyceraldehyde-3-phosphate dehydrogenase C2 | chr1:4608465-4610494 REVERSE LENGTH=338	KVVISAPSK		1						6265.82							1039
| Symbols: GAPC-2, GAPC2 | glyceraldehyde-3-phosphate dehydrogenase C2 | chr1:4608465-4610494 REVERSE LENGTH=338	VPTVDVSVVDLTVR		2						33049.7							1834.5
| Symbols: GAPC-2, GAPC2 | glyceraldehyde-3-phosphate dehydrogenase C2 | chr1:4608465-4610494 REVERSE LENGTH=338	VVDLIVHMSKA						1						38046.9							1376
| Symbols: AVP1, ATAVP3, AVP-3, AtVHP1;1 | Inorganic H pyrophosphatase family protein | chr1:5399115-5402185 FORWARD LENGTH=770	AADVGADLVGK	2						63403.1							1402.5
| Symbols: AVP1, ATAVP3, AVP-3, AtVHP1;1 | Inorganic H pyrophosphatase family protein | chr1:5399115-5402185 FORWARD LENGTH=770	YIEAGVSEHAK	1						9734.93							1124
| Symbols: LHCB6, CP24 | light harvesting complex photosystem II subunit 6 | chr1:5446685-5447676 REVERSE LENGTH=258	TAENFANYTGDQGYPGGR			5						23376.3							1443
| Symbols: LHCB6, CP24 | light harvesting complex photosystem II subunit 6 | chr1:5446685-5447676 REVERSE LENGTH=258	TAENFANYTGDQGYPGGR					7						36192.2							1454
| Symbols: LHCB6, CP24 | light harvesting complex photosystem II subunit 6 | chr1:5446685-5447676 REVERSE LENGTH=258	TAENFANYTGDQGYPGGR	2						10180.7							1495.5
| Symbols: LHCB6, CP24 | light harvesting complex photosystem II subunit 6 | chr1:5446685-5447676 REVERSE LENGTH=258	DGVYEPDFEKLER		2						80321.7							1609
| Symbols: LHCB6, CP24 | light harvesting complex photosystem II subunit 6 | chr1:5446685-5447676 REVERSE LENGTH=258	FFDPLGLAGK		2		2		2		42356.6		29168		45592.6			1944		1929.5		1933.5
| Symbols: LHCB6, CP24 | light harvesting complex photosystem II subunit 6 | chr1:5446685-5447676 REVERSE LENGTH=258	KSWIPAVK		2		1		2		39502.4		19277.7		56500.2			1475.5		1467		1473
| Symbols: LHCB6, CP24 | light harvesting complex photosystem II subunit 6 | chr1:5446685-5447676 REVERSE LENGTH=258	NRDGVYEPDFEKLER		1				1		12522.4				15851.9			1513				1510
| Symbols: LHCB6, CP24 | light harvesting complex photosystem II subunit 6 | chr1:5446685-5447676 REVERSE LENGTH=258	TAENFANYTGDQGYPGGR		2		3		2		26887.8		23328.4		34490			1447.5		1439		1445.5
| Symbols: TUB5 | tubulin beta-5 chain | chr1:6938033-6940481 REVERSE LENGTH=449	AVLMDLEPGTMDSIR						2						24963.8							1591.5
| Symbols: TUB5 | tubulin beta-5 chain | chr1:6938033-6940481 REVERSE LENGTH=449	AVLMDLEPGTMDSIR		3						26470.5							1594
| Symbols: TUB5 | tubulin beta-5 chain | chr1:6938033-6940481 REVERSE LENGTH=449	YSGDTADLQLER		1						9359.82							1414
| Symbols: CAT3, SEN2, ATCAT3 | catalase 3 | chr1:7143142-7146193 FORWARD LENGTH=492	APGVQTPVIVR		1						13081.3							1444
| Symbols: CAT3, SEN2, ATCAT3 | catalase 3 | chr1:7143142-7146193 FORWARD LENGTH=492	LNVRPSI		2						44931.7							1432.5
| Symbols: CAB3, AB180, LHCB1.2 | chlorophyll A/B binding protein 3 | chr1:10472443-10473246 REVERSE LENGTH=267	ELEVIHSR	2						75590							1254.5
| Symbols: CAB3, AB180, LHCB1.2 | chlorophyll A/B binding protein 3 | chr1:10472443-10473246 REVERSE LENGTH=267	GPSGSPWYGSDR	6				3		609362				59118			1456				1396
| Symbols: CAB3, AB180, LHCB1.2 | chlorophyll A/B binding protein 3 | chr1:10472443-10473246 REVERSE LENGTH=267	GPSGSPWYGSDRVK					2						45101.8							1346.5
| Symbols: CAB3, AB180, LHCB1.2 | chlorophyll A/B binding protein 3 | chr1:10472443-10473246 REVERSE LENGTH=267	NRELEVIHSR	3				2		100932				24511.1			1201				1156.5
| Symbols: CAB3, AB180, LHCB1.2 | chlorophyll A/B binding protein 3 | chr1:10472443-10473246 REVERSE LENGTH=267	ELEVIHSR		4	3	2		2		58430.5	33221.1	28895.8		28790.3			1203	1193	1182		1182
| Symbols: CAB3, AB180, LHCB1.2 | chlorophyll A/B binding protein 3 | chr1:10472443-10473246 REVERSE LENGTH=267	FGEAVWFK		3	1	2		2		97813.4	16458.8	34920.5		71541.1			1828	1818	1811.5		1817.5
| Symbols: CAB3, AB180, LHCB1.2 | chlorophyll A/B binding protein 3 | chr1:10472443-10473246 REVERSE LENGTH=267	GPSGSPWYGSDR		7	5	7		10		338192	112779	219574		536975			1442	1399	1437		1465
| Symbols: CAB3, AB180, LHCB1.2 | chlorophyll A/B binding protein 3 | chr1:10472443-10473246 REVERSE LENGTH=267	GPSGSPWYGSDRVK						2						72112.2							1347
| Symbols: CAB3, AB180, LHCB1.2 | chlorophyll A/B binding protein 3 | chr1:10472443-10473246 REVERSE LENGTH=267	NRELEVIHSR		5		4		6		95438.1		62610.9		114497			1192		1164		1190.5
| Symbols: PSAF | photosystem I subunit F | chr1:11215011-11215939 REVERSE LENGTH=221	EIIIDVPLASR			1						12450.6							1799
| Symbols: PSAF | photosystem I subunit F | chr1:11215011-11215939 REVERSE LENGTH=221	LYAPESAPALALNAQIEK					2						13322.7							1742.5
| Symbols: PSAF | photosystem I subunit F | chr1:11215011-11215939 REVERSE LENGTH=221	EFLNGDLIAK				2						43869							1681.5
| Symbols: PSAF | photosystem I subunit F | chr1:11215011-11215939 REVERSE LENGTH=221	EIIIDVPLASR				2						41157.5							1790
| Symbols: PSAF | photosystem I subunit F | chr1:11215011-11215939 REVERSE LENGTH=221	EFLNGDLIAK		2				2		62170.7				72146.2			1698.5				1689
| Symbols: PSAF | photosystem I subunit F | chr1:11215011-11215939 REVERSE LENGTH=221	EIIIDVPLASR		2				4		63111.4				134241			1809				1811.5
| Symbols: PSAF | photosystem I subunit F | chr1:11215011-11215939 REVERSE LENGTH=221	GFIWPVAAYR		2				2		36409.5				35032.8			1965.5				1951.5
| Symbols: PSAF | photosystem I subunit F | chr1:11215011-11215939 REVERSE LENGTH=221	KPAMKEIIIDVPLASR						1						17238.1							1589
| Symbols: PSAF | photosystem I subunit F | chr1:11215011-11215939 REVERSE LENGTH=221	LYAPESAPALALNAQIEK		3				1		52962				14810.5			1740				1737
| Symbols: GAPB | glyceraldehyde-3-phosphate dehydrogenase B subunit | chr1:16127552-16129584 FORWARD LENGTH=447	AAALNIVPTSTGAAK			2						21847.7							1477
| Symbols: GAPB | glyceraldehyde-3-phosphate dehydrogenase B subunit | chr1:16127552-16129584 FORWARD LENGTH=447	AAALNIVPTSTGAAK					3						35311.1							1488
| Symbols: GAPB | glyceraldehyde-3-phosphate dehydrogenase B subunit | chr1:16127552-16129584 FORWARD LENGTH=447	AAALNIVPTSTGAAK	2						83574.2							1525
| Symbols: GAPB | glyceraldehyde-3-phosphate dehydrogenase B subunit | chr1:16127552-16129584 FORWARD LENGTH=447	VIITAPAK	1						22840.4							1287
| Symbols: GAPB | glyceraldehyde-3-phosphate dehydrogenase B subunit | chr1:16127552-16129584 FORWARD LENGTH=447	AAALNIVPTSTGAAK		2		3		4		64110.6		96722		107691			1482		1476		1506.5
| Symbols: GAPB | glyceraldehyde-3-phosphate dehydrogenase B subunit | chr1:16127552-16129584 FORWARD LENGTH=447	AVSLVLPQLK		1		1		2		21503.5		20227.1		54333.6			1814		1799		1807.5
| Symbols: GAPB | glyceraldehyde-3-phosphate dehydrogenase B subunit | chr1:16127552-16129584 FORWARD LENGTH=447	DSPLEVVVLNDSGGVK		2		3		2		27937.5		31040.7		32057.7			1842		1835		1839.5
| Symbols: GAPB | glyceraldehyde-3-phosphate dehydrogenase B subunit | chr1:16127552-16129584 FORWARD LENGTH=447	GLTAEDVNEAFR		2		1		2		26600.6		8458.69		27905.5			1604.5		1595		1601
| Symbols: GAPB | glyceraldehyde-3-phosphate dehydrogenase B subunit | chr1:16127552-16129584 FORWARD LENGTH=447	IVDNETISVDGK		2		3		2		31258.3		34877.3		41224.7			1316.5		1311		1315.5
| Symbols: GAPB | glyceraldehyde-3-phosphate dehydrogenase B subunit | chr1:16127552-16129584 FORWARD LENGTH=447	KGLTAEDVNEAFRK		2				2		26330.9				38122.9			1410				1408.5
| Symbols: GAPB | glyceraldehyde-3-phosphate dehydrogenase B subunit | chr1:16127552-16129584 FORWARD LENGTH=447	VIITAPAK		1				1		16875.1				18432			1230				1226
| Symbols: GAPB | glyceraldehyde-3-phosphate dehydrogenase B subunit | chr1:16127552-16129584 FORWARD LENGTH=447	VLDEEFGIVK		2		2		2		35988		21874.4		46724			1671.5		1658		1667.5
| Symbols: GAPB | glyceraldehyde-3-phosphate dehydrogenase B subunit | chr1:16127552-16129584 FORWARD LENGTH=447	VVDLAHLVASK		2				2		36623.7				49650.7			1642.5				1634.5
| Symbols: GAPB | glyceraldehyde-3-phosphate dehydrogenase B subunit | chr1:16127552-16129584 FORWARD LENGTH=447	YDSMLGTFK		2		2		2		41963.7		31696.4		50838.7			1430.5		1421		1428.5
| Symbols: ACT8 | actin 8 | chr1:18216539-18217947 FORWARD LENGTH=377	AEYDEAGPGIVHR		2						27099.9							1259
| Symbols: ACT8 | actin 8 | chr1:18216539-18217947 FORWARD LENGTH=377	AGFAGDDAPR		2		2		2		39156.4		43509		32451.8			1127		1131.5		1115
| Symbols: ACT8 | actin 8 | chr1:18216539-18217947 FORWARD LENGTH=377	EITALAPSSMK		4		4		3		78440.7		56760.5		75795.3			1373.5		1363.5		1457
| Symbols: ACT8 | actin 8 | chr1:18216539-18217947 FORWARD LENGTH=377	GYMFTTTAER		2		3		4		39358.9		44631.3		84152.5			1346		1342		1424.5
| Symbols: ACT8 | actin 8 | chr1:18216539-18217947 FORWARD LENGTH=377	IAPEEHPVLLTEAPLNPK		2		2		1		56447		34302.1		31381.4			1626.5		1615.5		1623
| Symbols: ACT8 | actin 8 | chr1:18216539-18217947 FORWARD LENGTH=377	LSFVAVDYEQEMETSK		2						7845.94							1683.5
| Symbols: ACT8 | actin 8 | chr1:18216539-18217947 FORWARD LENGTH=377	NYELPDGQVITIGAER		2						25141.9							1785.5
| Symbols: CPN60B, LEN1 | chaperonin 60 beta | chr1:20715717-20718673 REVERSE LENGTH=600	VVAAGANPVLITR	2						40027							1532
| Symbols: CPN60B, LEN1 | chaperonin 60 beta | chr1:20715717-20718673 REVERSE LENGTH=600	EVELEDPVENIGAK				1						7518.09							1616
| Symbols: CPN60B, LEN1 | chaperonin 60 beta | chr1:20715717-20718673 REVERSE LENGTH=600	VVAAGANPVLITR				2						22982.2							1479
| Symbols: CPN60B, LEN1 | chaperonin 60 beta | chr1:20715717-20718673 REVERSE LENGTH=600	ATLDNDEEKVGADIVKR						2						33898.8							1361
| Symbols: CPN60B, LEN1 | chaperonin 60 beta | chr1:20715717-20718673 REVERSE LENGTH=600	ETSTIVGDGSTQDAVK		2				2		13899.3				19060.5			1236				1232
| Symbols: CPN60B, LEN1 | chaperonin 60 beta | chr1:20715717-20718673 REVERSE LENGTH=600	EVELEDPVENIGAK		2				2		20496.7				27463.5			1624				1621.5
| Symbols: CPN60B, LEN1 | chaperonin 60 beta | chr1:20715717-20718673 REVERSE LENGTH=600	VVAAGANPVLITR		2				2		29296.8				40103.3			1492.5				1487
| Symbols: PSAG | photosystem I subunit G | chr1:20802874-20803356 REVERSE LENGTH=160	EYVSLLK			1						13319.1							1566
| Symbols: PSAG | photosystem I subunit G | chr1:20802874-20803356 REVERSE LENGTH=160	AKEYVSLLK	1						24339.4							1494
| Symbols: PSAG | photosystem I subunit G | chr1:20802874-20803356 REVERSE LENGTH=160	AKEYVSLLK						2						52900.9							1446.5
| Symbols: PSAG | photosystem I subunit G | chr1:20802874-20803356 REVERSE LENGTH=160	EYVSLLK						2						133759							1568.5
| Symbols: PSAG | photosystem I subunit G | chr1:20802874-20803356 REVERSE LENGTH=160	AKEYVSLLK		2						65454.5							1452
| Symbols: PSAG | photosystem I subunit G | chr1:20802874-20803356 REVERSE LENGTH=160	EYVSLLK		2						80107.3							1569.5
| Symbols: PSAG | photosystem I subunit G | chr1:20802874-20803356 REVERSE LENGTH=160	AKEYVSLLK				2						35525.3							1440.5
| Symbols: PSAG | photosystem I subunit G | chr1:20802874-20803356 REVERSE LENGTH=160	EYVSLLK				2						41298.5							1559
| Symbols: LOS1 | Ribosomal protein S5/Elongation factor G/III/V family protein | chr1:20968245-20971077 REVERSE LENGTH=843	NATLTNEKEVDAHPIR						2						34960.1							1171.5
| Symbols: LOS1 | Ribosomal protein S5/Elongation factor G/III/V family protein | chr1:20968245-20971077 REVERSE LENGTH=843	LYMEARPMEEGLAEAIDDGR		1						9502.78							1559
| Symbols: LOS1 | Ribosomal protein S5/Elongation factor G/III/V family protein | chr1:20968245-20971077 REVERSE LENGTH=843	NATLTNEKEVDAHPIR		2						20868.5							1170
| Symbols: | Translation elongation factor EF1B, gamma chain | chr1:21377873-21380114 FORWARD LENGTH=413	KAAPVAEAPKPAEEEEAPKPK		2						19957.3							1034.5
| Symbols: | Translation elongation factor EF1B, gamma chain | chr1:21377873-21380114 FORWARD LENGTH=413	VGGFLQR		2						27011.6							1416.5
| Symbols: | Translation elongation factor EF1B, gamma chain | chr1:21377873-21380114 FORWARD LENGTH=413	KAAPVAEAPKPAEEEEAPKPK						2						26757.7							1032.5
| Symbols: | Translation elongation factor EF1B, gamma chain | chr1:21377873-21380114 FORWARD LENGTH=413	VGGFLQR						2						37256.9							1417
| Symbols: LHCA3 | photosystem I light harvesting complex gene 3 | chr1:22700152-22701149 FORWARD LENGTH=273	QYFLGLEK					1						14023.5							1704
| Symbols: LHCA3 | photosystem I light harvesting complex gene 3 | chr1:22700152-22701149 FORWARD LENGTH=273	LQDWYNPGSMGK	2						32590.6							1529
| Symbols: LHCA3 | photosystem I light harvesting complex gene 3 | chr1:22700152-22701149 FORWARD LENGTH=273	QYFLGLEK			1						13945.3							1694
| Symbols: LHCA3 | photosystem I light harvesting complex gene 3 | chr1:22700152-22701149 FORWARD LENGTH=273	LQDWYNPGSMGK				5						84583.2							1517
| Symbols: LHCA3 | photosystem I light harvesting complex gene 3 | chr1:22700152-22701149 FORWARD LENGTH=273	QYFLGLEK				3						45684.1							1737
| Symbols: LHCA3 | photosystem I light harvesting complex gene 3 | chr1:22700152-22701149 FORWARD LENGTH=273	RLQDWYNPGSMGK				2						15441.9							1444.5
| Symbols: LHCA3 | photosystem I light harvesting complex gene 3 | chr1:22700152-22701149 FORWARD LENGTH=273	FAMLGAAGAIAPEILGK		2				3		37636.9				52251.7			1874				1866
| Symbols: LHCA3 | photosystem I light harvesting complex gene 3 | chr1:22700152-22701149 FORWARD LENGTH=273	LQDWYNPGSMGK		4				4		122942				151264			1549.5				1545
| Symbols: LHCA3 | photosystem I light harvesting complex gene 3 | chr1:22700152-22701149 FORWARD LENGTH=273	QYFLGLEK		2				2		94151.5				111584			1702				1695.5
| Symbols: LHCA3 | photosystem I light harvesting complex gene 3 | chr1:22700152-22701149 FORWARD LENGTH=273	RLQDWYNPGSMGK		1				2		9366.68				30573.9			1454				1450
| Symbols: LHCA3 | photosystem I light harvesting complex gene 3 | chr1:22700152-22701149 FORWARD LENGTH=273	WLAYGEIINGR		2				2		33054				36130.7			1806.5				1798.5
| Symbols: | Rieske (2Fe-2S) domain-containing protein | chr1:26936084-26937331 FORWARD LENGTH=287	AQPGLTATNVNVDEVR		2				2		32567.5				39790.9			1454.5				1452.5
| Symbols: | Rieske (2Fe-2S) domain-containing protein | chr1:26936084-26937331 FORWARD LENGTH=287	SPAEGAYSEGLLNAR		2				2		21807.2				26913.5			1541				1540
| Symbols: | Rieske (2Fe-2S) domain-containing protein | chr1:26936084-26937331 FORWARD LENGTH=287	AQPGLTATNVNVDEVR				2						27575							1446
| Symbols: | Rieske (2Fe-2S) domain-containing protein | chr1:26936084-26937331 FORWARD LENGTH=287	NDVFAIENR				1						12919.1							1526
| Symbols: | Rieske (2Fe-2S) domain-containing protein | chr1:26936084-26937331 FORWARD LENGTH=287	SPAEGAYSEGLLNAR				2						17186.7							1529.5
| Symbols: VHA-A | vacuolar ATP synthase subunit A | chr1:29660463-29664575 FORWARD LENGTH=623	ISGDVYIPR		1						12976.4							1471
| Symbols: VHA-A | vacuolar ATP synthase subunit A | chr1:29660463-29664575 FORWARD LENGTH=623	ISGDVYIPR						1						18588.9							1473
| Symbols: VHA-A | vacuolar ATP synthase subunit A | chr1:29660463-29664575 FORWARD LENGTH=623	LAADTPLLTGQR						1						14725							1521
| Symbols: PSAE-2 | photosystem I subunit E-2 | chr2:8736780-8737644 FORWARD LENGTH=145	NVGSVVAVDQDPK		2						26271.5							1292
| Symbols: PSAE-2 | photosystem I subunit E-2 | chr2:8736780-8737644 FORWARD LENGTH=145	NVGSVVAVDQDPK						1						10460.6							1295
| Symbols: PSAE-2 | photosystem I subunit E-2 | chr2:8736780-8737644 FORWARD LENGTH=145	NVGSVVAVDQDPK				1						7956.64							1286
| Symbols: PSAE-2 | photosystem I subunit E-2 | chr2:8736780-8737644 FORWARD LENGTH=145	AAEDTPPATASSDSSSTTAAAAPAKVPAAK					1						12109							1156
| Symbols: PSAE-2 | photosystem I subunit E-2 | chr2:8736780-8737644 FORWARD LENGTH=145	NVGSVVAVDQDPK					3						27071.5							1295
| Symbols: PSAE-2 | photosystem I subunit E-2 | chr2:8736780-8737644 FORWARD LENGTH=145	AAEDTPPATASSDSSSTTAAAAPAKVPAAK			1						8655.44							1147
| Symbols: PSAE-2 | photosystem I subunit E-2 | chr2:8736780-8737644 FORWARD LENGTH=145	NVGSVVAVDQDPK			2						19104.5							1279.5
| Symbols: PSAE-2 | photosystem I subunit E-2 | chr2:8736780-8737644 FORWARD LENGTH=145	TRYPVVVR			1						9445.93							1224
| Symbols: PSAE-2 | photosystem I subunit E-2 | chr2:8736780-8737644 FORWARD LENGTH=145	AAEDTPPATASSDSSSTTAAAAPAK	1						5728.64							1120
| Symbols: PSAE-2 | photosystem I subunit E-2 | chr2:8736780-8737644 FORWARD LENGTH=145	AAEDTPPATASSDSSSTTAAAAPAKVPAAK	1						12868							1210
| Symbols: PSAE-2 | photosystem I subunit E-2 | chr2:8736780-8737644 FORWARD LENGTH=145	NVGSVVAVDQDPK	2						55323.3							1337
| Symbols: ATGRP7, CCR2, GR-RBP7, GRP7 | cold, circadian rhythm, and rna binding 2 | chr2:9265477-9266316 REVERSE LENGTH=176	SITVNEAQSR	1						14043.3							1141
| Symbols: ATGRP7, CCR2, GR-RBP7, GRP7 | cold, circadian rhythm, and rna binding 2 | chr2:9265477-9266316 REVERSE LENGTH=176	GFGFVTFKDEK				2						20664.3							1673
| Symbols: ATGRP7, CCR2, GR-RBP7, GRP7 | cold, circadian rhythm, and rna binding 2 | chr2:9265477-9266316 REVERSE LENGTH=176	GFGFVTFKDEK						2						30983.2							1680
| Symbols: ATGRP7, CCR2, GR-RBP7, GRP7 | cold, circadian rhythm, and rna binding 2 | chr2:9265477-9266316 REVERSE LENGTH=176	SITVNEAQSR						1						7741.92							1044
| Symbols: ATGRP7, CCR2, GR-RBP7, GRP7 | cold, circadian rhythm, and rna binding 2 | chr2:9265477-9266316 REVERSE LENGTH=176	ALETAFAQYGDVIDSK		2						20650.6							1793.5
| Symbols: ATGRP7, CCR2, GR-RBP7, GRP7 | cold, circadian rhythm, and rna binding 2 | chr2:9265477-9266316 REVERSE LENGTH=176	AMKDAIEGMNGQDLDGR		1						8348.81							1149
| Symbols: ATGRP7, CCR2, GR-RBP7, GRP7 | cold, circadian rhythm, and rna binding 2 | chr2:9265477-9266316 REVERSE LENGTH=176	GFGFVTFKDEK		2						28456.9							1687
| Symbols: ATGRP7, CCR2, GR-RBP7, GRP7 | cold, circadian rhythm, and rna binding 2 | chr2:9265477-9266316 REVERSE LENGTH=176	SITVNEAQSR		3						20520.9							1047
| Symbols: VAR2, FTSH2 | FtsH extracellular protease family | chr2:13174692-13177064 FORWARD LENGTH=695	VQLPGLSQELLQK		1						9305.23							1816
| Symbols: VAR2, FTSH2 | FtsH extracellular protease family | chr2:13174692-13177064 FORWARD LENGTH=695	GVLLIGPPGTGK						2						53908.4							1664
| Symbols: VAR2, FTSH2 | FtsH extracellular protease family | chr2:13174692-13177064 FORWARD LENGTH=695	QQLFAR						2						28430.6							1314
| Symbols: VAR2, FTSH2 | FtsH extracellular protease family | chr2:13174692-13177064 FORWARD LENGTH=695	QVSVDVPDVK						1						24094.9							1425
| Symbols: RCA | rubisco activase | chr2:16571046-16573345 REVERSE LENGTH=446	GLAYDTSDDQQDITR			2						13241.5							1325.5
| Symbols: RCA | rubisco activase | chr2:16571046-16573345 REVERSE LENGTH=446	KFVESLGVEK			1						8634.89							1338
| Symbols: RCA | rubisco activase | chr2:16571046-16573345 REVERSE LENGTH=446	EGPPVFEQPEMTYEK		9		6	1	6		155425		131250	7206.35	101916			1559		1517	1509	1550.5
| Symbols: RCA | rubisco activase | chr2:16571046-16573345 REVERSE LENGTH=446	FVESLGVEK	2	2		2		2	122837	223492		196347		314932		1470	1424		1417		1421.5
| Symbols: RCA | rubisco activase | chr2:16571046-16573345 REVERSE LENGTH=446	FYWAPTR				2						63073.2							1620
| Symbols: RCA | rubisco activase | chr2:16571046-16573345 REVERSE LENGTH=446	GLAYDTSDDQQDITR		9		9	5	7		109159		80452.8	48316.3	85895.3			1380		1380	1335	1381
| Symbols: RCA | rubisco activase | chr2:16571046-16573345 REVERSE LENGTH=446	GTFYGKTEEKEPSK		2		2	1	2		44624.6		39090.2	11480.2	49769.7			1007		999	1009	997.5
| Symbols: RCA | rubisco activase | chr2:16571046-16573345 REVERSE LENGTH=446	KFVESLGVEK	2	5		4	2	7	38254.6	105357		72487.1	14697.5	180771		1393	1349		1339	1350.5	1349
| Symbols: RCA | rubisco activase | chr2:16571046-16573345 REVERSE LENGTH=446	LMEYGNMLVMEQENVK		1		1		1		6423.98		3896.48		5972.52			1443		1435		1439
| Symbols: RCA | rubisco activase | chr2:16571046-16573345 REVERSE LENGTH=446	LMEYGNMLVMEQENVKR		8		4		5		184038		119312		139032			1424		1372.5		1407
| Symbols: RCA | rubisco activase | chr2:16571046-16573345 REVERSE LENGTH=446	LVVHITK		1				2		15128.6				34685.3			1243				1242.5
| Symbols: RCA | rubisco activase | chr2:16571046-16573345 REVERSE LENGTH=446	MGINPIMMSAGELESGNAGEPAK		11		10		7		94060		73582.4		64440.4			1612		1596.5		1602
| Symbols: RCA | rubisco activase | chr2:16571046-16573345 REVERSE LENGTH=446	NFLTLPNIK		3		2		2		59726.3		22831.5		34704.5			1864		1851		1855
| Symbols: RCA | rubisco activase | chr2:16571046-16573345 REVERSE LENGTH=446	QYNLDNMMDGFYIAPAFMDK		3						16640.8							1839
| Symbols: RCA | rubisco activase | chr2:16571046-16573345 REVERSE LENGTH=446	SFQCELVMAK				2		1				21409.4		15870					1457.5		1468
| Symbols: RCA | rubisco activase | chr2:16571046-16573345 REVERSE LENGTH=446	VQLAETYLSQAALGDANADAIGR		5				1		81760.3				8004.05			1822				1814
| Symbols: RCA | rubisco activase | chr2:16571046-16573345 REVERSE LENGTH=446	YREAADLIK	1	2		2		2	37495.3	77717.5		77568.9		151059		1351	1298.5		1295		1298.5
| Symbols: RCA | rubisco activase | chr2:16571046-16573345 REVERSE LENGTH=446	YREAADLIKK		1				2		10739.7				35657			1169				1167
| Symbols: PTAC8, TMP14, PSAP, PSI-P | photosystem I P subunit | chr2:19243729-19244870 FORWARD LENGTH=174	ATTEVGEAPATTTEAETTELPEIVK					1						3570.07							1680
| Symbols: PTAC8, TMP14, PSAP, PSI-P | photosystem I P subunit | chr2:19243729-19244870 FORWARD LENGTH=174	ATTEVGEAPATTTEAETTELPEIVK		3						19677.1							1674
| Symbols: PTAC8, TMP14, PSAP, PSI-P | photosystem I P subunit | chr2:19243729-19244870 FORWARD LENGTH=174	ATTEVGEAPATTTEAETTELPEIVK						2						5891.55							1676
| Symbols: PTAC8, TMP14, PSAP, PSI-P | photosystem I P subunit | chr2:19243729-19244870 FORWARD LENGTH=174	STYKDILGSS						2						92548.2							1476.5
| Symbols: ATGSTF8, ATGSTF5, GST6, GSTF8 | glutathione S-transferase phi 8 | chr2:19558213-19559266 FORWARD LENGTH=263	VLDVYEAR				2						33385.9							1397.5
| Symbols: ATGSTF8, ATGSTF5, GST6, GSTF8 | glutathione S-transferase phi 8 | chr2:19558213-19559266 FORWARD LENGTH=263	AITQYLAEEYSEKGEK						1						20720.4							1555
| Symbols: ATGSTF8, ATGSTF5, GST6, GSTF8 | glutathione S-transferase phi 8 | chr2:19558213-19559266 FORWARD LENGTH=263	VLDVYEAR						2						39706.7							1401
| Symbols: ATGSTF8, ATGSTF5, GST6, GSTF8 | glutathione S-transferase phi 8 | chr2:19558213-19559266 FORWARD LENGTH=263	AITQYLAEEYSEKGEK		2						36891.5							1557
| Symbols: ATGSTF8, ATGSTF5, GST6, GSTF8 | glutathione S-transferase phi 8 | chr2:19558213-19559266 FORWARD LENGTH=263	GMFGMTTDPAAVQELEGK		1						3113.43							1588
| Symbols: ATGSTF8, ATGSTF5, GST6, GSTF8 | glutathione S-transferase phi 8 | chr2:19558213-19559266 FORWARD LENGTH=263	VLDVYEAR		2						38785.2							1404.5
| Symbols: AAC1 | ADP/ATP carrier 1 | chr3:2605706-2607030 REVERSE LENGTH=381	LLIQNQDEMIK		2						42892.1							1412.5
| Symbols: AAC1 | ADP/ATP carrier 1 | chr3:2605706-2607030 REVERSE LENGTH=381	LLIQNQDEMIK						2						58421.7							1412
| Symbols: AAC1 | ADP/ATP carrier 1 | chr3:2605706-2607030 REVERSE LENGTH=381	AVAGAGVLSGYDK				1						12136							1458
| Symbols: AAC1 | ADP/ATP carrier 1 | chr3:2605706-2607030 REVERSE LENGTH=381	LLIQNQDEMIK				2						34711							1403
| Symbols: AAC1 | ADP/ATP carrier 1 | chr3:2605706-2607030 REVERSE LENGTH=381	QFDGLVDVYR				1						8169.15							1719
| Symbols: PYK10, PSR3.1, BGLU23, LEB | Glycosyl hydrolase superfamily protein | chr3:2840657-2843730 REVERSE LENGTH=524	NAQNYAIGSKPLTAALNVYSR			1						7836.23							1701
| Symbols: PYK10, PSR3.1, BGLU23, LEB | Glycosyl hydrolase superfamily protein | chr3:2840657-2843730 REVERSE LENGTH=524	NAQNYAIGSKPLTAALNVYSR	2						37652.6							1747
| Symbols: PYK10, PSR3.1, BGLU23, LEB | Glycosyl hydrolase superfamily protein | chr3:2840657-2843730 REVERSE LENGTH=524	GVSQAGVQFYHDLIDELIK					1						21053.2							2117
| Symbols: PYK10, PSR3.1, BGLU23, LEB | Glycosyl hydrolase superfamily protein | chr3:2840657-2843730 REVERSE LENGTH=524	NAQNYAIGSKPLTAALNVYSR					1						8104.54							1711
| Symbols: | Heat shock protein 70 (Hsp 70) family protein | chr3:2903434-2905632 REVERSE LENGTH=649	ATAGDTHLGGEDFDNR				1						11377.4							1259
| Symbols: | Heat shock protein 70 (Hsp 70) family protein | chr3:2903434-2905632 REVERSE LENGTH=649	ATAGDTHLGGEDFDNR		2						29945.7							1259
| Symbols: | Heat shock protein 70 (Hsp 70) family protein | chr3:2903434-2905632 REVERSE LENGTH=649	TTPSYVAFTDSER		2						26665							1537.5
| Symbols: | Heat shock protein 70 (Hsp 70) family protein | chr3:2903434-2905632 REVERSE LENGTH=649	ATAGDTHLGGEDFDNR						2						37301.5							1258
| Symbols: | Heat shock protein 70 (Hsp 70) family protein | chr3:2903434-2905632 REVERSE LENGTH=649	DAGVIAGLNVMR						1						14913.4							1563
| Symbols: | Heat shock protein 70 (Hsp 70) family protein | chr3:2903434-2905632 REVERSE LENGTH=649	IINEPTAAAIAYGLDKK						1						26662.9							1669
| Symbols: | Heat shock protein 70 (Hsp 70) family protein | chr3:2903434-2905632 REVERSE LENGTH=649	NALENYAYNMR						4						50272.5							1503
| Symbols: | Heat shock protein 70 (Hsp 70) family protein | chr3:2903434-2905632 REVERSE LENGTH=649	TTPSYVAFTDSER						2						36241.8							1535.5
| Symbols: PGK1 | phosphoglycerate kinase 1 | chr3:4061127-4063140 REVERSE LENGTH=481	GVTTIIGGGDSVAAVEK			1						6793.15							1555
| Symbols: PGK1 | phosphoglycerate kinase 1 | chr3:4061127-4063140 REVERSE LENGTH=481	GVTTIIGGGDSVAAVEK	1						12915.5							1606
| Symbols: PGK1 | phosphoglycerate kinase 1 | chr3:4061127-4063140 REVERSE LENGTH=481	ADLNVPLDDNQTITDDTR		2		3		2		37283.2		22809.7		19800.4			1580		1569		1576
| Symbols: PGK1 | phosphoglycerate kinase 1 | chr3:4061127-4063140 REVERSE LENGTH=481	ELDYLVGAVSNPK		2		2				30963.9		17441.3					1688.5		1675.5
| Symbols: PGK1 | phosphoglycerate kinase 1 | chr3:4061127-4063140 REVERSE LENGTH=481	FAAGTEAIANK		1						42676.9							1240
| Symbols: PGK1 | phosphoglycerate kinase 1 | chr3:4061127-4063140 REVERSE LENGTH=481	FSLAPLVPR		2		2		2		34277.8		24789.6		40898.5			1856		1841.5		1846
| Symbols: PGK1 | phosphoglycerate kinase 1 | chr3:4061127-4063140 REVERSE LENGTH=481	GVTTIIGGGDSVAAVEK		2		2		2		48189.3		24716.9		37410.5			1563.5		1552		1562.5
| Symbols: PGK1 | phosphoglycerate kinase 1 | chr3:4061127-4063140 REVERSE LENGTH=481	RPFAAIVGGSK				1		1				10177.2		17198.4					1393		1396
| Symbols: PGK1 | phosphoglycerate kinase 1 | chr3:4061127-4063140 REVERSE LENGTH=481	SVGDLTSADLK		3		2		2		55593.7		32293.3		43765.6			1419		1412		1419.5
| Symbols: EIF4A1, RH4, TIF4A1 | eukaryotic translation initiation factor 4A1 | chr3:4592635-4594128 REVERSE LENGTH=412	GLDVIQQAQSGTGK				3						21823.8							1423
| Symbols: EIF4A1, RH4, TIF4A1 | eukaryotic translation initiation factor 4A1 | chr3:4592635-4594128 REVERSE LENGTH=412	VLITTDLLAR				2						25677.2							1788
| Symbols: EIF4A1, RH4, TIF4A1 | eukaryotic translation initiation factor 4A1 | chr3:4592635-4594128 REVERSE LENGTH=412	ELAQQIEK		2				2		17713.1				19442.8			1136				1129.5
| Symbols: EIF4A1, RH4, TIF4A1 | eukaryotic translation initiation factor 4A1 | chr3:4592635-4594128 REVERSE LENGTH=412	GIYAYGFEKPSAIQQR						1						45755							1547
| Symbols: EIF4A1, RH4, TIF4A1 | eukaryotic translation initiation factor 4A1 | chr3:4592635-4594128 REVERSE LENGTH=412	GLDVIQQAQSGTGK		2				2		18924.2				21574.6			1432.5				1429.5
| Symbols: EIF4A1, RH4, TIF4A1 | eukaryotic translation initiation factor 4A1 | chr3:4592635-4594128 REVERSE LENGTH=412	MFVLDEADEMLSR		1				2		9473.56				21779.8			1655				1648.5
| Symbols: EIF4A1, RH4, TIF4A1 | eukaryotic translation initiation factor 4A1 | chr3:4592635-4594128 REVERSE LENGTH=412	RDELTLEGIK		2						23313.3							1510
| Symbols: EIF4A1, RH4, TIF4A1 | eukaryotic translation initiation factor 4A1 | chr3:4592635-4594128 REVERSE LENGTH=412	VLITTDLLAR		2				2		35119.5				42025.8			1802.5				1793.5
| Symbols: GAPA, GAPA-1 | glyceraldehyde 3-phosphate dehydrogenase A subunit | chr3:9795226-9796848 FORWARD LENGTH=396	AAALNIVPTSTGAAK	2						83574.2							1525
| Symbols: GAPA, GAPA-1 | glyceraldehyde 3-phosphate dehydrogenase A subunit | chr3:9795226-9796848 FORWARD LENGTH=396	IIQVVSNR	2						55937.2							1318
| Symbols: GAPA, GAPA-1 | glyceraldehyde 3-phosphate dehydrogenase A subunit | chr3:9795226-9796848 FORWARD LENGTH=396	AAALNIVPTSTGAAK				3						96722							1476
| Symbols: GAPA, GAPA-1 | glyceraldehyde 3-phosphate dehydrogenase A subunit | chr3:9795226-9796848 FORWARD LENGTH=396	IIQVVSNR				2						31593.3							1249
| Symbols: GAPA, GAPA-1 | glyceraldehyde 3-phosphate dehydrogenase A subunit | chr3:9795226-9796848 FORWARD LENGTH=396	NPSLLPWK				2						21232.5							1766
| Symbols: GAPA, GAPA-1 | glyceraldehyde 3-phosphate dehydrogenase A subunit | chr3:9795226-9796848 FORWARD LENGTH=396	AAALNIVPTSTGAAK						4						107691							1506.5
| Symbols: GAPA, GAPA-1 | glyceraldehyde 3-phosphate dehydrogenase A subunit | chr3:9795226-9796848 FORWARD LENGTH=396	IIQVVSNR						2						39411.7							1252
| Symbols: GAPA, GAPA-1 | glyceraldehyde 3-phosphate dehydrogenase A subunit | chr3:9795226-9796848 FORWARD LENGTH=396	TFAEEVNAAFR						1						16450.4							1780
| Symbols: GAPA, GAPA-1 | glyceraldehyde 3-phosphate dehydrogenase A subunit | chr3:9795226-9796848 FORWARD LENGTH=396	VIITAPGK						1						15374.2							1241
| Symbols: GAPA, GAPA-1 | glyceraldehyde 3-phosphate dehydrogenase A subunit | chr3:9795226-9796848 FORWARD LENGTH=396	AAALNIVPTSTGAAK		2						64110.6							1482
| Symbols: GAPA, GAPA-1 | glyceraldehyde 3-phosphate dehydrogenase A subunit | chr3:9795226-9796848 FORWARD LENGTH=396	DSPLDIIAINDTGGVK		3						50169.6							1903
| Symbols: GAPA, GAPA-1 | glyceraldehyde 3-phosphate dehydrogenase A subunit | chr3:9795226-9796848 FORWARD LENGTH=396	IIQVVSNR		2						35622.7							1252
| Symbols: GAPA, GAPA-1 | glyceraldehyde 3-phosphate dehydrogenase A subunit | chr3:9795226-9796848 FORWARD LENGTH=396	NPSLLPWK		2						30325.8							1779
| Symbols: GAPA, GAPA-1 | glyceraldehyde 3-phosphate dehydrogenase A subunit | chr3:9795226-9796848 FORWARD LENGTH=396	TFAEEVNAAFR		2						41342.7							1785.5
| Symbols: GAPA, GAPA-1 | glyceraldehyde 3-phosphate dehydrogenase A subunit | chr3:9795226-9796848 FORWARD LENGTH=396	VIITAPGK		2						28164.5							1240
| Symbols: GAPA, GAPA-1 | glyceraldehyde 3-phosphate dehydrogenase A subunit | chr3:9795226-9796848 FORWARD LENGTH=396	VVDLADIVANNWK		2						18713.6							2040
| Symbols: LOX2, ATLOX2 | lipoxygenase 2 | chr3:16525437-16529233 FORWARD LENGTH=896	ELNNTTLYASR	2						39170.4							1381
| Symbols: LOX2, ATLOX2 | lipoxygenase 2 | chr3:16525437-16529233 FORWARD LENGTH=896	ITVEDYAQR	1						23903							1383
| Symbols: PTAC16 | plastid transcriptionally active 16 | chr3:17228766-17231021 FORWARD LENGTH=510	AGVPDLGAAQDLAR	2						29953.1							1628.5
| Symbols: PTAC16 | plastid transcriptionally active 16 | chr3:17228766-17231021 FORWARD LENGTH=510	VAQTDVAYTLIK	3						54939							1679
| Symbols: PTAC16 | plastid transcriptionally active 16 | chr3:17228766-17231021 FORWARD LENGTH=510	AGVPDLGAAQDLAR		2		2		2		33603.9		22778.8		38199			1585		1576		1580.5
| Symbols: PTAC16 | plastid transcriptionally active 16 | chr3:17228766-17231021 FORWARD LENGTH=510	EAAEAAKEFEK		2		1		2		27208.5		9509.71		29179.7			1124.5		1124		1120
| Symbols: PTAC16 | plastid transcriptionally active 16 | chr3:17228766-17231021 FORWARD LENGTH=510	LGSQFATAIQNASETPK		2				1		17220.4				8411.44			1621.5				1621
| Symbols: PTAC16 | plastid transcriptionally active 16 | chr3:17228766-17231021 FORWARD LENGTH=510	LNAVQSPFQDAESIAK		2				4		20139.8				40864.4			1723				1718
| Symbols: PTAC16 | plastid transcriptionally active 16 | chr3:17228766-17231021 FORWARD LENGTH=510	LSEKEAEAASLAEDAQQK		1						12559.4							1342
| Symbols: PTAC16 | plastid transcriptionally active 16 | chr3:17228766-17231021 FORWARD LENGTH=510	SQPLTISDLIEK		2				2		25388.8				35075			1839.5				1834
| Symbols: PTAC16 | plastid transcriptionally active 16 | chr3:17228766-17231021 FORWARD LENGTH=510	TSLTEDFSPEK		2		3		2		28809.3		32018.7		35427.8			1495.5		1485		1493.5
| Symbols: PTAC16 | plastid transcriptionally active 16 | chr3:17228766-17231021 FORWARD LENGTH=510	VAQTDVAYTLIK		2		2		2		33908.6		23897.1		46486.9			1641.5		1631		1637.5
| Symbols: LHCA4, CAB4 | light-harvesting chlorophyll-protein complex I subunit A4 | chr3:17493622-17494773 REVERSE LENGTH=251	NPGSVNQDPIFK			3						21938.3							1473
| Symbols: LHCA4, CAB4 | light-harvesting chlorophyll-protein complex I subunit A4 | chr3:17493622-17494773 REVERSE LENGTH=251	NPGSVNQDPIFK	2						42708.9							1518.5
| Symbols: LHCA4, CAB4 | light-harvesting chlorophyll-protein complex I subunit A4 | chr3:17493622-17494773 REVERSE LENGTH=251	NPGSVNQDPIFK						2						51719.3							1473.5
| Symbols: LHCA4, CAB4 | light-harvesting chlorophyll-protein complex I subunit A4 | chr3:17493622-17494773 REVERSE LENGTH=251	WQDIKNPGSVNQDPIFK						2						36936.6							1584
| Symbols: LHCA4, CAB4 | light-harvesting chlorophyll-protein complex I subunit A4 | chr3:17493622-17494773 REVERSE LENGTH=251	NPGSVNQDPIFK				3						42053.4							1466
| Symbols: LHCA4, CAB4 | light-harvesting chlorophyll-protein complex I subunit A4 | chr3:17493622-17494773 REVERSE LENGTH=251	WQDIKNPGSVNQDPIFK				1						8927.88							1576
| Symbols: LHCA4, CAB4 | light-harvesting chlorophyll-protein complex I subunit A4 | chr3:17493622-17494773 REVERSE LENGTH=251	IGIINVPEWYDAGK		1						15505.8							1942
| Symbols: LHCA4, CAB4 | light-harvesting chlorophyll-protein complex I subunit A4 | chr3:17493622-17494773 REVERSE LENGTH=251	NPGSVNQDPIFK		3						41265.7							1473
| Symbols: LHCA4, CAB4 | light-harvesting chlorophyll-protein complex I subunit A4 | chr3:17493622-17494773 REVERSE LENGTH=251	WQDIKNPGSVNQDPIFK		2						35224.2							1587.5
| Symbols: LHCA1 | photosystem I light harvesting complex gene 1 | chr3:20339706-20340922 REVERSE LENGTH=241	KYPGGAFDPLGYSK				2						30942.7							1611.5
| Symbols: LHCA1 | photosystem I light harvesting complex gene 1 | chr3:20339706-20340922 REVERSE LENGTH=241	YPGGAFDPLGYSK				1						11949.7							1731
| Symbols: LHCA1 | photosystem I light harvesting complex gene 1 | chr3:20339706-20340922 REVERSE LENGTH=241	KYPGGAFDPLGYSK		3				4		61890.7				85325.5			1625				1624.5
| Symbols: LHCA1 | photosystem I light harvesting complex gene 1 | chr3:20339706-20340922 REVERSE LENGTH=241	KYPGGAFDPLGYSKDPK		1				1		50509.4				37059.3			1538				1530
| Symbols: LHCA1 | photosystem I light harvesting complex gene 1 | chr3:20339706-20340922 REVERSE LENGTH=241	YPGGAFDPLGYSK		2				1		43265.5				25702			1747.5				1741
| Symbols: LHCA1 | photosystem I light harvesting complex gene 1 | chr3:20339706-20340922 REVERSE LENGTH=241	YPGGAFDPLGYSKDPK		1				1		22705.5				32853.6			1639				1633
| Symbols: | Transketolase | chr3:22454004-22456824 FORWARD LENGTH=741	VTTTIGYGSPNK	1						14256							1288
| Symbols: | Transketolase | chr3:22454004-22456824 FORWARD LENGTH=741	ALPTYTPESPGDATR				2						14704.8							1390.5
| Symbols: | Transketolase | chr3:22454004-22456824 FORWARD LENGTH=741	ALPTYTPESPGDATR						2						29133.5							1394
| Symbols: | Transketolase | chr3:22454004-22456824 FORWARD LENGTH=741	VTTTIGYGSPNK						2						21983.3							1230
| Symbols: | Transketolase | chr3:22454004-22456824 FORWARD LENGTH=741	ALPTYTPESPGDATR		2						30287.8							1396.5
| Symbols: | Transketolase | chr3:22454004-22456824 FORWARD LENGTH=741	KYPEEASELK		1						9008.42							1155
| Symbols: | Transketolase | chr3:22454004-22456824 FORWARD LENGTH=741	VTTTIGYGSPNK		3						31047.4							1231
| Symbols: PETC, PGR1 | photosynthetic electron transfer C | chr4:1440314-1441717 FORWARD LENGTH=229	GDPTYLVVENDK				2						20063.5							1479.5
| Symbols: PETC, PGR1 | photosynthetic electron transfer C | chr4:1440314-1441717 FORWARD LENGTH=229	DALGNDVVAAEWLK						2						24858.5							1907.5
| Symbols: PETC, PGR1 | photosynthetic electron transfer C | chr4:1440314-1441717 FORWARD LENGTH=229	GDPTYLVVENDK						2						26133.7							1485
| Symbols: PETC, PGR1 | photosynthetic electron transfer C | chr4:1440314-1441717 FORWARD LENGTH=229	DALGNDVVAAEWLK		2						24508.9							1911.5
| Symbols: PETC, PGR1 | photosynthetic electron transfer C | chr4:1440314-1441717 FORWARD LENGTH=229	GDPTYLVVENDK		2						30225.9							1486.5
| Symbols: PETC, PGR1 | photosynthetic electron transfer C | chr4:1440314-1441717 FORWARD LENGTH=229	GPAPLSLALAHADIDEAGK		1						25542.9							1767
| Symbols: ATPC1 | ATPase, F1 complex, gamma subunit protein | chr4:2350761-2351882 REVERSE LENGTH=373	ALQESLASELAAR			4						34703.4							1649.5
| Symbols: ATPC1 | ATPase, F1 complex, gamma subunit protein | chr4:2350761-2351882 REVERSE LENGTH=373	ALQESLASELAAR					1						8386.27							1661
| Symbols: ATPC1 | ATPase, F1 complex, gamma subunit protein | chr4:2350761-2351882 REVERSE LENGTH=373	ALQESLASELAAR						2						37606.1							1653.5
| Symbols: ATPC1 | ATPase, F1 complex, gamma subunit protein | chr4:2350761-2351882 REVERSE LENGTH=373	YLEAGTLPTAK						2						37781.3							1420
| Symbols: ATPC1 | ATPase, F1 complex, gamma subunit protein | chr4:2350761-2351882 REVERSE LENGTH=373	ALQESLASELAAR		2						35796.5							1658.5
| Symbols: ATPC1 | ATPase, F1 complex, gamma subunit protein | chr4:2350761-2351882 REVERSE LENGTH=373	YLEAGTLPTAK		2						30357							1421.5
| Symbols: ATPC1 | ATPase, F1 complex, gamma subunit protein | chr4:2350761-2351882 REVERSE LENGTH=373	ALQESLASELAAR				2						21807.9							1646
| Symbols: ATPC1 | ATPase, F1 complex, gamma subunit protein | chr4:2350761-2351882 REVERSE LENGTH=373	SLSMVYNR				1						15206.5							1207
| Symbols: ATPC1 | ATPase, F1 complex, gamma subunit protein | chr4:2350761-2351882 REVERSE LENGTH=373	YLEAGTLPTAK				2						23181.4							1410.5
| Symbols: ATPC1 | ATPase, F1 complex, gamma subunit protein | chr4:2350761-2351882 REVERSE LENGTH=373	ALQESLASELAAR	2						37211.9							1697
| Symbols: ATPC1 | ATPase, F1 complex, gamma subunit protein | chr4:2350761-2351882 REVERSE LENGTH=373	MSAMSSASDNASDLKK	4						48283.5							1011.5
| Symbols: ATPC1 | ATPase, F1 complex, gamma subunit protein | chr4:2350761-2351882 REVERSE LENGTH=373	YLEAGTLPTAK	2						49582.7							1458.5
| Symbols: ATPD | ATP synthase delta-subunit gene | chr4:6100799-6101503 FORWARD LENGTH=234	QVIDDIVK		1						22361.6							1459
| Symbols: ATPD | ATP synthase delta-subunit gene | chr4:6100799-6101503 FORWARD LENGTH=234	SVVKLEAPQLAQIAK		1						17316.1							1641
| Symbols: ATPD | ATP synthase delta-subunit gene | chr4:6100799-6101503 FORWARD LENGTH=234	LEAPQLAQIAK						1						21593.3							1585
| Symbols: ATPD | ATP synthase delta-subunit gene | chr4:6100799-6101503 FORWARD LENGTH=234	SVVKLEAPQLAQIAK						2						56808.3							1631.5
| Symbols: LHCB5 | light harvesting complex of photosystem II 5 | chr4:6408200-6409496 FORWARD LENGTH=280	AVSETSDELAK	2						19466.8							1134.5
| Symbols: LHCB5 | light harvesting complex of photosystem II 5 | chr4:6408200-6409496 FORWARD LENGTH=280	AVSETSDELAK		4		3		4		43729.3		32939.9		64776			1062		1037		1048
| Symbols: LHCB5 | light harvesting complex of photosystem II 5 | chr4:6408200-6409496 FORWARD LENGTH=280	DPEQGALLK		3		2		3		126226		86063.1		179703			1306		1300		1310
| Symbols: LHCB5 | light harvesting complex of photosystem II 5 | chr4:6408200-6409496 FORWARD LENGTH=280	LHPGGPFDPLGLAK		2		1		1		44150.4		10327		19583.9			1796.5		1781		1785
| Symbols: LHCB5 | light harvesting complex of photosystem II 5 | chr4:6408200-6409496 FORWARD LENGTH=280	TGALLLDGNTLNYFGK		3						39906.5							1936
| Symbols: LHCB5 | light harvesting complex of photosystem II 5 | chr4:6408200-6409496 FORWARD LENGTH=280	YQAFELIHAR		3		4		4		88831.6		144987		174383			1616		1607		1612.5
| Symbols: PSAL | photosystem I subunit l | chr4:7521469-7522493 FORWARD LENGTH=219	TAVNPLLR	2						113049							1524.5
| Symbols: PSAL | photosystem I subunit l | chr4:7521469-7522493 FORWARD LENGTH=219	EGEPSIAPSLTLTGR			1						7513.18							1643
| Symbols: PSAL | photosystem I subunit l | chr4:7521469-7522493 FORWARD LENGTH=219	TAVNPLLR			1						17027.5							1474
| Symbols: ATRAB8D, ATRABE1B, RABE1b | RAB GTPase homolog E1B | chr4:10990036-10991466 FORWARD LENGTH=476	VGETVDLVGLR			2						22707.5							1662.5
| Symbols: ATRAB8D, ATRABE1B, RABE1b | RAB GTPase homolog E1B | chr4:10990036-10991466 FORWARD LENGTH=476	EHILLAK						1						23285							1204
| Symbols: ATRAB8D, ATRABE1B, RABE1b | RAB GTPase homolog E1B | chr4:10990036-10991466 FORWARD LENGTH=476	GITINTATVEYETENR		2		2		3		54616.7		12343.1		31783.4			1584		1577		1584
| Symbols: ATRAB8D, ATRABE1B, RABE1b | RAB GTPase homolog E1B | chr4:10990036-10991466 FORWARD LENGTH=476	ILDEALAGDNVGLLLR		2						31112							1978.5
| Symbols: ATRAB8D, ATRABE1B, RABE1b | RAB GTPase homolog E1B | chr4:10990036-10991466 FORWARD LENGTH=476	KYDEIDAAPEER		4		4		5		49037.2		41845.6		61145.2			1197.5		1192		1195
| Symbols: ATRAB8D, ATRABE1B, RABE1b | RAB GTPase homolog E1B | chr4:10990036-10991466 FORWARD LENGTH=476	NMITGAAQMDGAILVVSGADGPMPQTK		2						11277.4							1625.5
| Symbols: ATRAB8D, ATRABE1B, RABE1b | RAB GTPase homolog E1B | chr4:10990036-10991466 FORWARD LENGTH=476	SYTVTGVEMFQK		4		6		3		93201.5		77313.9		99340.8			1572		1483.5		1481
| Symbols: ATRAB8D, ATRABE1B, RABE1b | RAB GTPase homolog E1B | chr4:10990036-10991466 FORWARD LENGTH=476	VGETVDLVGLR		2		2		2		70701.6		45074.9		127378			1666		1654		1664
| Symbols: ATRAB8D, ATRABE1B, RABE1b | RAB GTPase homolog E1B | chr4:10990036-10991466 FORWARD LENGTH=476	YDEIDAAPEER		3				2		21537.9				19816.3			1270				1271
| Symbols: PORB | protochlorophyllide oxidoreductase B | chr4:13725648-13727107 FORWARD LENGTH=401	ANLGDLR		2		1				32701.2		17511					1287		1288
| Symbols: PORB | protochlorophyllide oxidoreductase B | chr4:13725648-13727107 FORWARD LENGTH=401	LAQVVSDPSLTK		2		2				28515.6		26998.7					1391.5		1381
| Symbols: PORB | protochlorophyllide oxidoreductase B | chr4:13725648-13727107 FORWARD LENGTH=401	ANLGDLR						2						46483.5							1287
| Symbols: PORB | protochlorophyllide oxidoreductase B | chr4:13725648-13727107 FORWARD LENGTH=401	GNVVVTGASSGLGLATAK						1						7240.33							1559
| Symbols: PORB | protochlorophyllide oxidoreductase B | chr4:13725648-13727107 FORWARD LENGTH=401	KGNVVVTGASSGLGLATAK						2						41118.2							1460
| Symbols: PORB | protochlorophyllide oxidoreductase B | chr4:13725648-13727107 FORWARD LENGTH=401	LAQVVSDPSLTK						2						46720.7							1384.5
| Symbols: LHCB4.1 | light harvesting complex photosystem II | chr5:209084-210243 FORWARD LENGTH=290	NLAGDVIGTR					2						27853.5							1478.5
| Symbols: LHCB4.1 | light harvesting complex photosystem II | chr5:209084-210243 FORWARD LENGTH=290	NLAGDVIGTR						2						65337.9							1480.5
| Symbols: LHCB4.1 | light harvesting complex photosystem II | chr5:209084-210243 FORWARD LENGTH=290	NLAGDVIGTR	2		2	2			96338.8		33844.3	36173.5				1514.5		1466	1472
| Symbols: LHCB4.1 | light harvesting complex photosystem II | chr5:209084-210243 FORWARD LENGTH=290	TAQLQLAEIK	2		1	2			88808.3		12927.2	25302.6				1598		1554	1553
| Symbols: LHCB4.1 | light harvesting complex photosystem II | chr5:209084-210243 FORWARD LENGTH=290	NLAGDVIGTR		2						43583.8							1475
| Symbols: LHCB4.1 | light harvesting complex photosystem II | chr5:209084-210243 FORWARD LENGTH=290	TAQLQLAEIK		2						32211.6							1564.5
| Symbols: ACT7 | actin 7 | chr5:3052809-3054220 FORWARD LENGTH=377	AGFAGDDAPR				2						43509							1131.5
| Symbols: ACT7 | actin 7 | chr5:3052809-3054220 FORWARD LENGTH=377	EITALAPSSMK				4						56760.5							1363.5
| Symbols: ACT7 | actin 7 | chr5:3052809-3054220 FORWARD LENGTH=377	GYMFTTTAER				3						44631.3							1342
| Symbols: ACT7 | actin 7 | chr5:3052809-3054220 FORWARD LENGTH=377	VAPEEHPVLLTEAPLNPK				1						8603.8							1591
| Symbols: ACT7 | actin 7 | chr5:3052809-3054220 FORWARD LENGTH=377	AGFAGDDAPR		2						39156.4							1127
| Symbols: ACT7 | actin 7 | chr5:3052809-3054220 FORWARD LENGTH=377	EITALAPSSMK		4						78440.7							1373.5
| Symbols: ACT7 | actin 7 | chr5:3052809-3054220 FORWARD LENGTH=377	GYMFTTTAER		2						39358.9							1346
| Symbols: ACT7 | actin 7 | chr5:3052809-3054220 FORWARD LENGTH=377	NYELPDGQVITIGAER		2						25141.9							1785.5
| Symbols: ACT7 | actin 7 | chr5:3052809-3054220 FORWARD LENGTH=377	SEYDESGPSIVHR		1						19144.7							1244
| Symbols: ACT7 | actin 7 | chr5:3052809-3054220 FORWARD LENGTH=377	VAPEEHPVLLTEAPLNPK		1						18789.9							1605
| Symbols: ACT7 | actin 7 | chr5:3052809-3054220 FORWARD LENGTH=377	AGFAGDDAPR						2						32451.8							1115
| Symbols: ACT7 | actin 7 | chr5:3052809-3054220 FORWARD LENGTH=377	EITALAPSSMK						3						75795.3							1457
| Symbols: ACT7 | actin 7 | chr5:3052809-3054220 FORWARD LENGTH=377	GYMFTTTAER						4						84152.5							1424.5
| Symbols: ACT7 | actin 7 | chr5:3052809-3054220 FORWARD LENGTH=377	SEYDESGPSIVHR						1						19223							1242
| Symbols: ACT7 | actin 7 | chr5:3052809-3054220 FORWARD LENGTH=377	VAPEEHPVLLTEAPLNPK						1						25683							1601
| Symbols: CA2, CA18, BETA CA2 | carbonic anhydrase 2 | chr5:4758257-4762382 FORWARD LENGTH=331	ITAELQAASSSDSK	1						7108.5							1272
| Symbols: CA2, CA18, BETA CA2 | carbonic anhydrase 2 | chr5:4758257-4762382 FORWARD LENGTH=331	YETNPALYGELAK	2						27797.8							1619.5
| Symbols: CA2, CA18, BETA CA2 | carbonic anhydrase 2 | chr5:4758257-4762382 FORWARD LENGTH=331	EKYETNPALYGELAK				1						19531.7							1489
| Symbols: CA2, CA18, BETA CA2 | carbonic anhydrase 2 | chr5:4758257-4762382 FORWARD LENGTH=331	LLIEKDDLKDVAAAK				2						26422.3							1446
| Symbols: CA2, CA18, BETA CA2 | carbonic anhydrase 2 | chr5:4758257-4762382 FORWARD LENGTH=331	YETNPALYGELAK				2						17988.5							1570
| Symbols: CA2, CA18, BETA CA2 | carbonic anhydrase 2 | chr5:4758257-4762382 FORWARD LENGTH=331	EKYETNPALYGELAK		1				1		27261				28882.6			1500				1499
| Symbols: CA2, CA18, BETA CA2 | carbonic anhydrase 2 | chr5:4758257-4762382 FORWARD LENGTH=331	ITAELQAASSSDSK		2				2		11951				12102			1212.5				1213
| Symbols: CA2, CA18, BETA CA2 | carbonic anhydrase 2 | chr5:4758257-4762382 FORWARD LENGTH=331	LLIEKDDLKDVAAAK		1				1		17008.2				23790			1456				1454
| Symbols: CA2, CA18, BETA CA2 | carbonic anhydrase 2 | chr5:4758257-4762382 FORWARD LENGTH=331	YETNPALYGELAK		2				3		31542.6				42583			1581.5				1579
| Symbols: ATCIMS, ATMETS, ATMS1 | Cobalamin-independent synthase family protein | chr5:5935771-5939195 FORWARD LENGTH=765	ALAGQKDEALFSANAAALASR		2				2		42146.8				30681.1			1658				1654
| Symbols: ATCIMS, ATMETS, ATMS1 | Cobalamin-independent synthase family protein | chr5:5935771-5939195 FORWARD LENGTH=765	FALESFWDGK		1						9073.56							1989
| Symbols: ATCIMS, ATMETS, ATMS1 | Cobalamin-independent synthase family protein | chr5:5935771-5939195 FORWARD LENGTH=765	GGIGVIQIDEAALR		2		2		2		45165.3		17165.1		32356.1			1817		1802.5		1809
| Symbols: ATCIMS, ATMETS, ATMS1 | Cobalamin-independent synthase family protein | chr5:5935771-5939195 FORWARD LENGTH=765	GNASVPAMEMTK						1						8710.76							1180
| Symbols: ATCIMS, ATMETS, ATMS1 | Cobalamin-independent synthase family protein | chr5:5935771-5939195 FORWARD LENGTH=765	IPSSEEIADR		5		3		2		74484.9		34294		38844.8			1275		1211		1215.5
| Symbols: ATCIMS, ATMETS, ATMS1 | Cobalamin-independent synthase family protein | chr5:5935771-5939195 FORWARD LENGTH=765	KYTEVKPALK						2						59481.3							1046.5
| Symbols: ATCIMS, ATMETS, ATMS1 | Cobalamin-independent synthase family protein | chr5:5935771-5939195 FORWARD LENGTH=765	LLSVFR		2						55060.8							1685
| Symbols: ATCIMS, ATMETS, ATMS1 | Cobalamin-independent synthase family protein | chr5:5935771-5939195 FORWARD LENGTH=765	SDEKLLSVFR						2						51547							1693
| Symbols: ATCIMS, ATMETS, ATMS1 | Cobalamin-independent synthase family protein | chr5:5935771-5939195 FORWARD LENGTH=765	VSEEDYVK		2				2		17381				24798.6			1151.5				1149
| Symbols: ATCIMS, ATMETS, ATMS1 | Cobalamin-independent synthase family protein | chr5:5935771-5939195 FORWARD LENGTH=765	VVEVNALAK		1		2		2		22968.8		38670.2		62381			1342		1337		1341
| Symbols: ATCIMS, ATMETS, ATMS1 | Cobalamin-independent synthase family protein | chr5:5935771-5939195 FORWARD LENGTH=765	YGAGIGPGVYDIHSPR		2		2		2		74665.2		77517.9		125685			1502.5		1498		1501
| Symbols: ATCIMS, ATMETS, ATMS1 | Cobalamin-independent synthase family protein | chr5:5935771-5939195 FORWARD LENGTH=765	YLFAGVVDGR		2		2		2		57855.1		32996.1		70790.9			1746.5		1730		1738.5
| Symbols: ATCIMS, ATMETS, ATMS1 | Cobalamin-independent synthase family protein | chr5:5935771-5939195 FORWARD LENGTH=765	YTEVKPALK		1				2		14604.3				30600.6			1122				1117.5
| Symbols: | Mitochondrial substrate carrier family protein | chr5:6679591-6681845 REVERSE LENGTH=298	MQADNTLPLAQR				1						8668.02							1365
| Symbols: | Mitochondrial substrate carrier family protein | chr5:6679591-6681845 REVERSE LENGTH=298	MQADNTLPLAQR						2						27548.5							1371
| Symbols: | Mitochondrial substrate carrier family protein | chr5:6679591-6681845 REVERSE LENGTH=298	MQADNTLPLAQR		2						20679.3							1373.5
| Symbols: | Mitochondrial substrate carrier family protein | chr5:6679591-6681845 REVERSE LENGTH=298	NEGVGAFYK		1						13387.1							1428
| Symbols: CaS | calcium sensing receptor | chr5:7736760-7738412 REVERSE LENGTH=387	AQEAMQSSGFDSEPVFNAAK				1						4001.74							1544
| Symbols: CaS | calcium sensing receptor | chr5:7736760-7738412 REVERSE LENGTH=387	AQEAMQSSGFDSEPVFNAAK						2						9745.49							1553.5
| Symbols: CaS | calcium sensing receptor | chr5:7736760-7738412 REVERSE LENGTH=387	GSNIIILDSYTDSAK		2				1		19921.1				9405.91			1726				1720
| Symbols: CaS | calcium sensing receptor | chr5:7736760-7738412 REVERSE LENGTH=387	KAQEAMQSSGFDSEPVFNAAK		1				2		8007.23				20101.2			1482				1481
| Symbols: CaS | calcium sensing receptor | chr5:7736760-7738412 REVERSE LENGTH=387	LASPAFSEASK		1				2		12210.4				32400.6			1328				1328.5
| Symbols: CaS | calcium sensing receptor | chr5:7736760-7738412 REVERSE LENGTH=387	LASPAFSEASKK		1						23315.2							1224
| Symbols: CaS | calcium sensing receptor | chr5:7736760-7738412 REVERSE LENGTH=387	RVEAEIAALK		1				2		11528.1				28919			1381				1375.5
| Symbols: CaS | calcium sensing receptor | chr5:7736760-7738412 REVERSE LENGTH=387	VISIPLEELPNKVK						1						26724.2							1732
| Symbols: GS2, GLN2, ATGSL1 | glutamine synthetase 2 | chr5:13831220-13833239 FORWARD LENGTH=430	TIEKPVEDPSELPK			2						30099							1301.5
| Symbols: GS2, GLN2, ATGSL1 | glutamine synthetase 2 | chr5:13831220-13833239 FORWARD LENGTH=430	TIEKPVEDPSELPK				3						40926.1							1302
| Symbols: GS2, GLN2, ATGSL1 | glutamine synthetase 2 | chr5:13831220-13833239 FORWARD LENGTH=430	TIEKPVEDPSELPK					2						21553.9							1312
| Symbols: GS2, GLN2, ATGSL1 | glutamine synthetase 2 | chr5:13831220-13833239 FORWARD LENGTH=430	TIEKPVEDPSELPK		2						38010.1							1308.5
| Symbols: GS2, GLN2, ATGSL1 | glutamine synthetase 2 | chr5:13831220-13833239 FORWARD LENGTH=430	SMREEGGFEVIKK						1						18124.4							1224
| Symbols: GS2, GLN2, ATGSL1 | glutamine synthetase 2 | chr5:13831220-13833239 FORWARD LENGTH=430	TIEKPVEDPSELPK						2						41401.3							1309
| Symbols: | Ribulose bisphosphate carboxylase (small chain) family protein | chr5:15384350-15385155 REVERSE LENGTH=181	IIGFDNTR				1						40953.6							1483
| Symbols: | Ribulose bisphosphate carboxylase (small chain) family protein | chr5:15384350-15385155 REVERSE LENGTH=181	EVDYLLR						1						33776.8							1554
| Symbols: | Ribulose bisphosphate carboxylase (small chain) family protein | chr5:15384350-15385155 REVERSE LENGTH=181	IIGFDNTR						1						53834.1							1489
| Symbols: | Ribulose bisphosphate carboxylase (small chain) family protein | chr5:15384350-15385155 REVERSE LENGTH=181	EHGNTPGYYDGR		5						59722.7							1022
| Symbols: | Ribulose bisphosphate carboxylase (small chain) family protein | chr5:15384350-15385155 REVERSE LENGTH=181	EVDYLLR		1						67150.7							1551
| Symbols: | Ribulose bisphosphate carboxylase (small chain) family protein | chr5:15384350-15385155 REVERSE LENGTH=181	IIGFDNTR		2						118292							1485.5
| Symbols: VAR1, FTSH5 | FtsH extracellular protease family | chr5:16902659-16905102 FORWARD LENGTH=704	GGQGGAGGPGGLGGPMDFGR				1						5121.7							1431
| Symbols: VAR1, FTSH5 | FtsH extracellular protease family | chr5:16902659-16905102 FORWARD LENGTH=704	GQAGGLTFFAPSEER				3						29799.9							1756
| Symbols: VAR1, FTSH5 | FtsH extracellular protease family | chr5:16902659-16905102 FORWARD LENGTH=704	FQEVPETGVTFGDVAGADQAK		1						4854.46							1679
| Symbols: VAR1, FTSH5 | FtsH extracellular protease family | chr5:16902659-16905102 FORWARD LENGTH=704	GGQGGAGGPGGLGGPMDFGR		2				3		13985.1				25794.2			1439.5				1434
| Symbols: VAR1, FTSH5 | FtsH extracellular protease family | chr5:16902659-16905102 FORWARD LENGTH=704	GQAGGLTFFAPSEER		2				2		29975.7				33158.1			1769				1763.5
| Symbols: VAR1, FTSH5 | FtsH extracellular protease family | chr5:16902659-16905102 FORWARD LENGTH=704	LESGLYSR		1						12085.5							1249
| Symbols: VAR1, FTSH5 | FtsH extracellular protease family | chr5:16902659-16905102 FORWARD LENGTH=704	QVTVDRPDVAGR		1				2		16000.1				50615.3			1146				1145.5
| Symbols: VAR1, FTSH5 | FtsH extracellular protease family | chr5:16902659-16905102 FORWARD LENGTH=704	SYLENQMAVALGGR		2				2		16520.5				23850			1476				1470
| Symbols: VAR1, FTSH5 | FtsH extracellular protease family | chr5:16902659-16905102 FORWARD LENGTH=704	YSEFLNAVKK						2						35842.3							1444.5
| Symbols: KASI, KAS1 | 3-ketoacyl-acyl carrier protein synthase I | chr5:18774439-18776629 REVERSE LENGTH=473	ALESANLGGDKLNTIDKR		1						11963.6							1358
| Symbols: KASI, KAS1 | 3-ketoacyl-acyl carrier protein synthase I | chr5:18774439-18776629 REVERSE LENGTH=473	LLSGESGISLIDR		2						19832.1							1715
| Symbols: CLPC, ATHSP93-V, HSP93-V, DCA1, CLPC1 | CLPC homologue 1 | chr5:20715710-20719800 REVERSE LENGTH=929	AIDLIDEAGSR		3		2		2		52063		25940.7		49502.4			1580		1567.5		1569.5
| Symbols: CLPC, ATHSP93-V, HSP93-V, DCA1, CLPC1 | CLPC homologue 1 | chr5:20715710-20719800 REVERSE LENGTH=929	EIELQVTER						2						32302							1468
| Symbols: CLPC, ATHSP93-V, HSP93-V, DCA1, CLPC1 | CLPC homologue 1 | chr5:20715710-20719800 REVERSE LENGTH=929	HAQVPEEARELEK		1				2		9066.47				22134.6			1190				1189
| Symbols: CLPC, ATHSP93-V, HSP93-V, DCA1, CLPC1 | CLPC homologue 1 | chr5:20715710-20719800 REVERSE LENGTH=929	HIEKDPALER		1						7565.4							995
| Symbols: CLPC, ATHSP93-V, HSP93-V, DCA1, CLPC1 | CLPC homologue 1 | chr5:20715710-20719800 REVERSE LENGTH=929	IASGDVPETIEGK						2						41418.5							1354.5
| Symbols: CLPC, ATHSP93-V, HSP93-V, DCA1, CLPC1 | CLPC homologue 1 | chr5:20715710-20719800 REVERSE LENGTH=929	IASGDVPETIEGKK		1				2		17669.9				50122.4			1261				1261
| Symbols: CLPC, ATHSP93-V, HSP93-V, DCA1, CLPC1 | CLPC homologue 1 | chr5:20715710-20719800 REVERSE LENGTH=929	LAEEGKLDPVVGR		2		2		2		44343.6		33059.6		76889.1			1346		1337.5		1341.5
| Symbols: CLPC, ATHSP93-V, HSP93-V, DCA1, CLPC1 | CLPC homologue 1 | chr5:20715710-20719800 REVERSE LENGTH=929	MPTLEEYGTNLTK		2				2		20063.4				21619.8			1548.5				1547
| Symbols: CLPC, ATHSP93-V, HSP93-V, DCA1, CLPC1 | CLPC homologue 1 | chr5:20715710-20719800 REVERSE LENGTH=929	TAIAEGLAQR		2		2		2		43874.4		35730.1		56229.2			1313		1305		1309.5
| Symbols: CLPC, ATHSP93-V, HSP93-V, DCA1, CLPC1 | CLPC homologue 1 | chr5:20715710-20719800 REVERSE LENGTH=929	VLENLGADPSNIR		2		3		2		35534.4		36840.4		51351.6			1464.5		1457		1463
| Symbols: HSP81-2, ERD8, HSP90.2, AtHsp90.2 | heat shock protein 81-2 | chr5:22686923-22689433 FORWARD LENGTH=699	KPEEINKEEYAAFYK						1						11430.5							1418
| Symbols: HSP81-2, ERD8, HSP90.2, AtHsp90.2 | heat shock protein 81-2 | chr5:22686923-22689433 FORWARD LENGTH=699	ADLVNNLGTIAR		1						11421.7							1634
| Symbols: HSP81-2, ERD8, HSP90.2, AtHsp90.2 | heat shock protein 81-2 | chr5:22686923-22689433 FORWARD LENGTH=699	KPEEINKEEYAAFYK		3						28946							1421
| Symbols: PSBO-1, OEE1, OEE33, OE33, PSBO1, MSP-1 | PS II oxygen-evolving complex 1 | chr5:26568744-26570124 FORWARD LENGTH=332	NTAASVGEITLK			2						21218.1							1475
| Symbols: PSBO-1, OEE1, OEE33, OE33, PSBO1, MSP-1 | PS II oxygen-evolving complex 1 | chr5:26568744-26570124 FORWARD LENGTH=332	FLVPSYR	1						55560.5							1630
| Symbols: PSBO-1, OEE1, OEE33, OE33, PSBO1, MSP-1 | PS II oxygen-evolving complex 1 | chr5:26568744-26570124 FORWARD LENGTH=332	NTAASVGEITLK	2						61481.1							1522
| Symbols: PSBO-1, OEE1, OEE33, OE33, PSBO1, MSP-1 | PS II oxygen-evolving complex 1 | chr5:26568744-26570124 FORWARD LENGTH=332	NTAASVGEITLK						2						28736.8							1488
| Symbols: PSBO-1, OEE1, OEE33, OE33, PSBO1, MSP-1 | PS II oxygen-evolving complex 1 | chr5:26568744-26570124 FORWARD LENGTH=332	RLTYDEIQSK						2						16559.8							1236
| Symbols: PSBO-1, OEE1, OEE33, OE33, PSBO1, MSP-1 | PS II oxygen-evolving complex 1 | chr5:26568744-26570124 FORWARD LENGTH=332	NTAASVGEITLK		2						45083.8							1485.5
| Symbols: PSBO-1, OEE1, OEE33, OE33, PSBO1, MSP-1 | PS II oxygen-evolving complex 1 | chr5:26568744-26570124 FORWARD LENGTH=332	RLTYDEIQSK		2						22758.7							1234.5
| Symbols: PSBA | photosystem II reaction center protein A | chrC:383-1444 REVERSE LENGTH=353	VINTWADIINR				3						26096.5							1828
| Symbols: PSBA | photosystem II reaction center protein A | chrC:383-1444 REVERSE LENGTH=353	VINTWADIINR			4						39271							1829.5
| Symbols: PSBA | photosystem II reaction center protein A | chrC:383-1444 REVERSE LENGTH=353	VINTWADIINR					2						25175.8							1836
| Symbols: PSBA | photosystem II reaction center protein A | chrC:383-1444 REVERSE LENGTH=353	ANLGMEVMHER		1						18239.5							1082
| Symbols: PSBA | photosystem II reaction center protein A | chrC:383-1444 REVERSE LENGTH=353	VINTWADIINR		2						21893.5							1837.5
| Symbols: PSBA | photosystem II reaction center protein A | chrC:383-1444 REVERSE LENGTH=353	ANLGMEVMHER						1						20864.4							1078
| Symbols: PSBA | photosystem II reaction center protein A | chrC:383-1444 REVERSE LENGTH=353	VINTWADIINR						2						35746							1830.5
| Symbols: ATPA | ATP synthase subunit alpha | chrC:9938-11461 REVERSE LENGTH=507	ADEISNIIR	2	2	3	2		2	137981	112631	62231.1	62710.2		128857		1607	1573	1558	1557		1565
| Symbols: ATPA | ATP synthase subunit alpha | chrC:9938-11461 REVERSE LENGTH=507	ASSVAQVVTSLQER			1	3					10132.7	48463.3						1696	1696
| Symbols: ATPA | ATP synthase subunit alpha | chrC:9938-11461 REVERSE LENGTH=507	EAYPGDVFYLHSR						1						10911.4							1657
| Symbols: ATPA | ATP synthase subunit alpha | chrC:9938-11461 REVERSE LENGTH=507	EGIQEQLER				2		1				27400.5		23833.3					1313.5		1321
| Symbols: ATPA | ATP synthase subunit alpha | chrC:9938-11461 REVERSE LENGTH=507	ELIIGDR		1		1		1		26401.1		18746.6		33470.6			1427		1417		1421
| Symbols: ATPA | ATP synthase subunit alpha | chrC:9938-11461 REVERSE LENGTH=507	EQHTLIIYDDLSK		4						54695.4							1663
| Symbols: ATPA | ATP synthase subunit alpha | chrC:9938-11461 REVERSE LENGTH=507	FLLQEKV		2	1	2		2		63798.8	21090.9	55305.7		127989			1637.5	1629	1627.5		1633.5
| Symbols: ATPA | ATP synthase subunit alpha | chrC:9938-11461 REVERSE LENGTH=507	FLVQLR		1		2		2		19997.2		33493.7		57098.2			1662		1651.5		1657.5
| Symbols: ATPA | ATP synthase subunit alpha | chrC:9938-11461 REVERSE LENGTH=507	IAQIPVSEAYLGR	2	2	3	2	3	2	43925	56449.4	29159.9	36176.9	28267.6	68767.6		1684	1648.5	1638	1637.5	1648	1643.5
| Symbols: ATPA | ATP synthase subunit alpha | chrC:9938-11461 REVERSE LENGTH=507	LIESPAPGIISR	2	2	4	2	2	2	71275.8	60385.9	52260.2	28463.5	27052	74511.5		1567.5	1530	1527	1518	1532	1527.5
| Symbols: ATPA | ATP synthase subunit alpha | chrC:9938-11461 REVERSE LENGTH=507	TLTAEAESFLK		2				2		31882.8				28716.4			1799				1792
| Symbols: ATPA | ATP synthase subunit alpha | chrC:9938-11461 REVERSE LENGTH=507	TNKPQFQEIIASTK	1	1		2		3	11541.6	51090.8		74972.9		132826		1555	1510		1500.5		1509
| Symbols: ATPA | ATP synthase subunit alpha | chrC:9938-11461 REVERSE LENGTH=507	VINALANPIDGR	2	2	2	4	2	3	92797.9	107600	30982.8	94998	35799.6	132386		1599.5	1563	1551.5	1552	1562.5	1560
| Symbols: ATPF | ATPase, F0 complex, subunit B/B', bacterial/chloroplast | chrC:11529-12798 REVERSE LENGTH=184	EGAIQQLENAR				1						12144.7							1475
| Symbols: ATPF | ATPase, F0 complex, subunit B/B', bacterial/chloroplast | chrC:11529-12798 REVERSE LENGTH=184	EGAIQQLENAR			1						10031.3							1472
| Symbols: ATPF | ATPase, F0 complex, subunit B/B', bacterial/chloroplast | chrC:11529-12798 REVERSE LENGTH=184	NSEELREGAIQQLENAR					1						8137.37							1549
| Symbols: ATPF | ATPase, F0 complex, subunit B/B', bacterial/chloroplast | chrC:11529-12798 REVERSE LENGTH=184	NVETEADKFR						1						10860.2							1283
| Symbols: ATPF | ATPase, F0 complex, subunit B/B', bacterial/chloroplast | chrC:11529-12798 REVERSE LENGTH=184	EGAIQQLENAR		2						27324.7							1486.5
| Symbols: ATPF | ATPase, F0 complex, subunit B/B', bacterial/chloroplast | chrC:11529-12798 REVERSE LENGTH=184	NVETEADKFR		2						17691.4							1282.5
| Symbols: ATPF | ATPase, F0 complex, subunit B/B', bacterial/chloroplast | chrC:11529-12798 REVERSE LENGTH=184	EGAIQQLENAR	2						44815							1522.5
| Symbols: ATPF | ATPase, F0 complex, subunit B/B', bacterial/chloroplast | chrC:11529-12798 REVERSE LENGTH=184	TINANIGMFGTMK	2						22388							1535.5
| Symbols: PSBC | photosystem II reaction center protein C | chrC:33720-35141 FORWARD LENGTH=473	SPTGEVIFGGETMR	3						51720							1578
| Symbols: PSBC | photosystem II reaction center protein C | chrC:33720-35141 FORWARD LENGTH=473	LGANVGSAQGPTGLGK			5						55383.3							1297
| Symbols: PSBC | photosystem II reaction center protein C | chrC:33720-35141 FORWARD LENGTH=473	LGANVGSAQGPTGLGK					3						24857.9							1311
| Symbols: PSBC | photosystem II reaction center protein C | chrC:33720-35141 FORWARD LENGTH=473	LGANVGSAQGPTGLGK				3						77190.1							1298
| Symbols: PSBC | photosystem II reaction center protein C | chrC:33720-35141 FORWARD LENGTH=473	SPTGEVIFGGETMR				4						49244.8							1583.5
| Symbols: PSBC | photosystem II reaction center protein C | chrC:33720-35141 FORWARD LENGTH=473	FWDLR						1						50308.7							1728
| Symbols: PSBC | photosystem II reaction center protein C | chrC:33720-35141 FORWARD LENGTH=473	LGANVGSAQGPTGLGK						2						86855.4							1302.5
| Symbols: PSBC | photosystem II reaction center protein C | chrC:33720-35141 FORWARD LENGTH=473	SPTGEVIFGGETMR						5						110017							1645
| Symbols: PSBC | photosystem II reaction center protein C | chrC:33720-35141 FORWARD LENGTH=473	GIDRDFEPVLSMTPLN		2						22756.5							1793.5
| Symbols: PSBC | photosystem II reaction center protein C | chrC:33720-35141 FORWARD LENGTH=473	LGANVGSAQGPTGLGK		2						52446.9							1302
| Symbols: PSBC | photosystem II reaction center protein C | chrC:33720-35141 FORWARD LENGTH=473	SPTGEVIFGGETMR		4						74678.9							1595
| Symbols: PSAB | Photosystem I, PsaA/PsaB protein | chrC:37375-39579 REVERSE LENGTH=734	FSQGLAQDPTTR				1						6102.07							1234
| Symbols: PSAB | Photosystem I, PsaA/PsaB protein | chrC:37375-39579 REVERSE LENGTH=734	FSQGLAQDPTTR		2						19859.1							1239.5
| Symbols: PSAB | Photosystem I, PsaA/PsaB protein | chrC:37375-39579 REVERSE LENGTH=734	FSQGLAQDPTTR					3						28274							1239
| Symbols: PSAB | Photosystem I, PsaA/PsaB protein | chrC:37375-39579 REVERSE LENGTH=734	FSQGLAQDPTTR						2						22747.5							1239
| Symbols: PSAB | Photosystem I, PsaA/PsaB protein | chrC:37375-39579 REVERSE LENGTH=734	TPLANLIR						1						19851.5							1680
| Symbols: PSAB | Photosystem I, PsaA/PsaB protein | chrC:37375-39579 REVERSE LENGTH=734	FSQGLAQDPTTR			2						21559.7							1228
| Symbols: PSAB | Photosystem I, PsaA/PsaB protein | chrC:37375-39579 REVERSE LENGTH=734	TPLANLIR			2						41148.7							1666.5
| Symbols: PSAB | Photosystem I, PsaA/PsaB protein | chrC:37375-39579 REVERSE LENGTH=734	FSQGLAQDPTTR	3						149361							1286
| Symbols: PSAB | Photosystem I, PsaA/PsaB protein | chrC:37375-39579 REVERSE LENGTH=734	TPLANLIR	1						40268.9							1707
| Symbols: PSAA | Photosystem I, PsaA/PsaB protein | chrC:39605-41857 REVERSE LENGTH=750	ILVDRDPIK	2						87318.2							1370
| Symbols: PSAA | Photosystem I, PsaA/PsaB protein | chrC:39605-41857 REVERSE LENGTH=750	YNDLLDR	1						85117.6							1457
| Symbols: ATPB, PB | ATP synthase subunit beta | chrC:52660-54156 REVERSE LENGTH=498	ESGVINEQNLAESK					1						5931.33							1332
| Symbols: ATPB, PB | ATP synthase subunit beta | chrC:52660-54156 REVERSE LENGTH=498	ATNLEMESK	1						16875.7							1164
| Symbols: ATPB, PB | ATP synthase subunit beta | chrC:52660-54156 REVERSE LENGTH=498	AVAMSATEGLK	4						102034							1265
| Symbols: ATPB, PB | ATP synthase subunit beta | chrC:52660-54156 REVERSE LENGTH=498	AVAMSATEGLKR	4					1	81654					7683.38		1089.5					1219
| Symbols: ATPB, PB | ATP synthase subunit beta | chrC:52660-54156 REVERSE LENGTH=498	ESGVINEQNLAESK	2	2	2	3		2	38057.1	18308.4	15281.9	20220.7		24600.9		1374	1326	1316.5	1325		1327
| Symbols: ATPB, PB | ATP synthase subunit beta | chrC:52660-54156 REVERSE LENGTH=498	FVQAGSEVSALLGR		2				1		20703				10061.5			1810				1805
| Symbols: ATPB, PB | ATP synthase subunit beta | chrC:52660-54156 REVERSE LENGTH=498	GIYPAVDPLDSTSTMLQPR		2						20821.7							1740
| Symbols: ATPB, PB | ATP synthase subunit beta | chrC:52660-54156 REVERSE LENGTH=498	GMDVVDMGNPLSVPVGGATLGR		1						5320.13							1692
| Symbols: ATPB, PB | ATP synthase subunit beta | chrC:52660-54156 REVERSE LENGTH=498	IFNVLGEPVDNLGPVDTR		2						15863.6							1915.5
| Symbols: ATPB, PB | ATP synthase subunit beta | chrC:52660-54156 REVERSE LENGTH=498	IGLFGGAGVGK	2	2	2	2			77534.2	39657.1	32892.9	27801.4				1729.5	1702.5	1689.5	1690.5
| Symbols: ATPB, PB | ATP synthase subunit beta | chrC:52660-54156 REVERSE LENGTH=498	IVGEEHYETAQQVK		2				2		55718.1				42525.9			1148.5				1143.5
| Symbols: ATPB, PB | ATP synthase subunit beta | chrC:52660-54156 REVERSE LENGTH=498	MPNIYNALVVK	2	2					44624.1	30890.6						1740.5	1711.5
| Symbols: ATPB, PB | ATP synthase subunit beta | chrC:52660-54156 REVERSE LENGTH=498	MPSAVGYQPTLSTEMGTLQER		1						4174.61							1492
| Symbols: ATPB, PB | ATP synthase subunit beta | chrC:52660-54156 REVERSE LENGTH=498	SAPAFIELDTK			2						23851.7							1672
| Symbols: ATPB, PB | ATP synthase subunit beta | chrC:52660-54156 REVERSE LENGTH=498	TNPTTSNPEVSIR	2	2	2	2		3	69298.1	19135.5	18289.2	15948.2		36845.9		1312.5	1265.5	1257.5	1263.5		1268
| Symbols: ATPB, PB | ATP synthase subunit beta | chrC:52660-54156 REVERSE LENGTH=498	VALVYGQMNEPPGAR	6	2	3			2	112315	14035.1	20746			16371.6		1443.5	1460.5	1516			1395
| Symbols: RBCL | ribulose-bisphosphate carboxylases | chrC:54958-56397 FORWARD LENGTH=479	LTYYTPEYETK			6						46143.7							1454.5
| Symbols: RBCL | ribulose-bisphosphate carboxylases | chrC:54958-56397 FORWARD LENGTH=479	DDENVNSQPFMR		2						14365.7							1250.5
| Symbols: RBCL | ribulose-bisphosphate carboxylases | chrC:54958-56397 FORWARD LENGTH=479	DLAVEGNEIIR		2		2		2		59946.7		33447.5		58215.3			1580.5		1569.5		1579.5
| Symbols: RBCL | ribulose-bisphosphate carboxylases | chrC:54958-56397 FORWARD LENGTH=479	DTDILAAFR		2		2		2		59477.3		30820.9		50253.8			1895		1879.5		1885.5
| Symbols: RBCL | ribulose-bisphosphate carboxylases | chrC:54958-56397 FORWARD LENGTH=479	GGLDFTKDDENVNSQPFMR		1						27658.5							1532
| Symbols: RBCL | ribulose-bisphosphate carboxylases | chrC:54958-56397 FORWARD LENGTH=479	LSGGDHIHAGTVVGK	2	1		1		2	101652	11256		14070.8		37137.3		1151	1096		1091		1094.5
| Symbols: RBCL | ribulose-bisphosphate carboxylases | chrC:54958-56397 FORWARD LENGTH=479	LTYYTPEYETK	2	2		2		2	44980	58918.3		24400.3		48511.2		1499	1460.5		1449.5		1459
| Symbols: RBCL | ribulose-bisphosphate carboxylases | chrC:54958-56397 FORWARD LENGTH=479	TFQGPPHGIQVER	4	2		1		1	284219	153057		57902.8		92145.7		1386.5	1342.5		1338		1342
| Symbols: RBCL | ribulose-bisphosphate carboxylases | chrC:54958-56397 FORWARD LENGTH=479	VALEACVQAR	1						20041.6							1373
| Symbols: PETA | photosynthetic electron transfer A | chrC:61657-62619 FORWARD LENGTH=320	EVIDIIPR	1		2				37755.3		30158.3					1739		1689
| Symbols: PETA | photosynthetic electron transfer A | chrC:61657-62619 FORWARD LENGTH=320	IGNLSFQNYRPNKK					2						24582.5							1394.5
| Symbols: PETA | photosynthetic electron transfer A | chrC:61657-62619 FORWARD LENGTH=320	IPYDMQLK	1						69143.2							1365
| Symbols: PETA | photosynthetic electron transfer A | chrC:61657-62619 FORWARD LENGTH=320	NILVIGPVPGQK	4		2		2		109896		27832.3		26088.9			1740		1682.5		1693.5
| Symbols: PETA | photosynthetic electron transfer A | chrC:61657-62619 FORWARD LENGTH=320	SNNTVYNATAGGIISK	4		3		3		81946.2		33015.5		27449.9			1512.5		1450		1462
Tax_Id=10090 Gene_Symbol=Krt14 Type I epidermal keratin (Fragment)	LLEGEDAHLSSSQFSSGSQSSR				1						6524.34							1386
Tax_Id=10090 Gene_Symbol=Krt14 Type I epidermal keratin (Fragment)	LLEGEDAHLSSSQFSSGSQSSR					2						14370.7							1393.5
Tax_Id=10090 Gene_Symbol=Krt14 Type I epidermal keratin (Fragment)	LLEGEDAHLSSSQFSSGSQSSR		3						30120.9							1394
Tax_Id=10090 Gene_Symbol=Krt14 Type I epidermal keratin (Fragment)	LEQEIATYR	1						27583.2							1362
Tax_Id=10090 Gene_Symbol=Krt14 Type I epidermal keratin (Fragment)	TRLEQEIATYR	2						22368.5							1501.5
Tax_Id=10090 Gene_Symbol=Krt14 Type I epidermal keratin (Fragment)	LLEGEDAHLSSSQFSSGSQSSR						1						8149.65							1392
Tax_Id=10090 Gene_Symbol=Krt14 Type I epidermal keratin (Fragment)	TRLEQEIATYR						1						9352.58							1459
Tax_Id=10090 Gene_Symbol=Krt14 Type I epidermal keratin (Fragment)	TRLEQEIATYRR						1						18633.5							1373
Tax_Id=9606 Gene_Symbol=KRT7 keratin 7	FASFIDKVR						3						130209							1551
Tax_Id=9606 Gene_Symbol=KRT7 keratin 7	FASFIDKVR			2						39566.3							1539
Tax_Id=9606 Gene_Symbol=KRT7 keratin 7	FASFIDKVR					2						35046.7							1553
Tax_Id=9606 Gene_Symbol=KRT7 keratin 7	FASFIDKVR				2						58618.5							1541
Tax_Id=9606 Gene_Symbol=KRT7 keratin 7	FASFIDK	2						201609							1584.5
Tax_Id=9606 Gene_Symbol=KRT7 keratin 7	FASFIDKVR	6						283439							1586
Tax_Id=9606 Gene_Symbol=KRT7 keratin 7	KDVDAAYMSK	1						6511.69							1072
Tax_Id=9606 Gene_Symbol=KRT7 keratin 7	FASFIDK		2						66165.6							1549.5
Tax_Id=9606 Gene_Symbol=KRT7 keratin 7	FASFIDKVR		3						75699.2							1552
Tax_Id=9606 Gene_Symbol=KRT7 keratin 7	LALDIEIATYR		1						9490.47							1885
END OF FILE

## Sheet: Table S2
Table S2 - Peptide report
Experiment name	Biological sample category	Biological sample name	MS/MS sample name	Protein name	Protein accession numbers	Alternate IDs	Database sources	Protein molecular weight (Da)	Protein identification probability	Exclusive unique peptide count	Exclusive unique spectrum count	Exclusive spectrum count	Percentage of total spectra	Percentage sequence coverage	Peptide sequence	Previous amino acid	Next amino acid	Best Peptide identification probability	Best Mascot Ion Score	Best Mascot Identity Score	Best Mascot Homology Score	Best Mascot Delta Ion Score	Number of identified +1H spectra	Number of identified +2H spectra	Number of identified +3H spectra	Number of identified +4H spectra	Number of enzymatic termini	Calculated +1H Peptide Mass (AMU)	Median Retention Time	Total Precursor Intensity	Total TIC	Peptide start index	Peptide stop index	Star Category	Assigned	Other Proteins
Ilona_121120	Control	Ctrl_BR1	A_thaliana_AC_MS20121003_term_1 (F001661)	| Symbols: PSBC | photosystem II reaction center protein C | chrC:33720-35141 FORWARD LENGTH=473	ATCG00280.1		Arabidopsis_TAIR10.fasta	51869.4	0.993	1	2	3	0.000789	0.0296	SPTGEVIFGGETMR	R	F	0.997	61.1	26.2	16.8	61.1	0	3	0	0	2	1496.71	1578		51720	344	357	Empty	TRUE
Ilona_121120	Control	Ctrl_BR1	A_thaliana_AC_MS20121003_term_1 (F001661)	| Symbols: | Transketolase | chr3:22454004-22456824 FORWARD LENGTH=741	AT3G60750.1,AT3G60750.2		Arabidopsis_TAIR10.fasta	79970.1	0.993	1	1	1	0.000263	0.0162	VTTTIGYGSPNK	K	A	0.997	39	28.2	15.4	39	0	1	0	0	2	1237.64	1288		14256	322	333	Empty	TRUE
Ilona_121120	Control	Ctrl_BR1	A_thaliana_AC_MS20121003_term_1 (F001661)	| Symbols: PSAE-2 | photosystem I subunit E-2 | chr2:8736780-8737644 FORWARD LENGTH=145	AT2G20260.1		Arabidopsis_TAIR10.fasta	15189.4	1	3	3	4	0.00105	0.297	AAEDTPPATASSDSSSTTAAAAPAK	R	V	0.997	82.5	25	19.2	81.4	0	1	0	0	2	2276.05	1120		5728.64	47	71	Empty	TRUE
Ilona_121120	Control	Ctrl_BR1	A_thaliana_AC_MS20121003_term_1 (F001661)	| Symbols: PSAE-2 | photosystem I subunit E-2 | chr2:8736780-8737644 FORWARD LENGTH=145	AT2G20260.1		Arabidopsis_TAIR10.fasta	15189.4	1	3	3	4	0.00105	0.297	AAEDTPPATASSDSSSTTAAAAPAKVPAAK	R	A	0.991	29.7	27.1	20.5	24.1	0	0	1	0	2	2742.34	1210		12868	47	76	Empty	TRUE
Ilona_121120	Control	Ctrl_BR1	A_thaliana_AC_MS20121003_term_1 (F001661)	| Symbols: PSAE-2 | photosystem I subunit E-2 | chr2:8736780-8737644 FORWARD LENGTH=145	AT2G20260.1		Arabidopsis_TAIR10.fasta	15189.4	1	3	3	4	0.00105	0.297	NVGSVVAVDQDPK	K	T	0.997	77.7	27.1	18.7	76.9	0	2	0	0	2	1327.69	1337		55323.3	102	114	Empty	TRUE
Ilona_121120	Control	Ctrl_BR1	A_thaliana_AC_MS20121003_term_1 (F001661)	| Symbols: PTAC16 | plastid transcriptionally active 16 | chr3:17228766-17231021 FORWARD LENGTH=510	AT3G46780.1		Arabidopsis_TAIR10.fasta	54358.6	1	2	2	5	0.00131	0.051	AGVPDLGAAQDLAR	R	V	0.997	47.4	27.6	16.7	46.7	0	2	0	0	2	1353.71	1628.5		29953.1	120	133	Empty	TRUE
Ilona_121120	Control	Ctrl_BR1	A_thaliana_AC_MS20121003_term_1 (F001661)	| Symbols: PTAC16 | plastid transcriptionally active 16 | chr3:17228766-17231021 FORWARD LENGTH=510	AT3G46780.1		Arabidopsis_TAIR10.fasta	54358.6	1	2	2	5	0.00131	0.051	VAQTDVAYTLIK	K	T	0.997	74.8	27.1	18	74.5	0	3	0	0	2	1321.74	1679		54939	249	260	Empty	TRUE
Ilona_121120	Control	Ctrl_BR1	A_thaliana_AC_MS20121003_term_1 (F001661)	| Symbols: PYK10, PSR3.1, BGLU23, LEB | Glycosyl hydrolase superfamily protein | chr3:2840657-2843730 REVERSE LENGTH=524	AT3G09260.1		Arabidopsis_TAIR10.fasta	59722.4	0.999	1	1	2	0.000526	0.0401	NAQNYAIGSKPLTAALNVYSR	K	G	0.997	35.2	27.1	15.2	35.2	0	0	2	0	2	2251.18	1747		37652.6	376	396	Empty	TRUE
Ilona_121120	Control	Ctrl_BR1	A_thaliana_AC_MS20121003_term_1 (F001661)	| Symbols: ATPC1 | ATPase, F1 complex, gamma subunit protein | chr4:2350761-2351882 REVERSE LENGTH=373	AT4G04640.1		Arabidopsis_TAIR10.fasta	40911.9	1	3	3	8	0.0021	0.107	ALQESLASELAAR	R	M	0.997	71.5	27.8	22.8	66.2	0	2	0	0	2	1358.73	1697		37211.9	316	328	Empty	TRUE
Ilona_121120	Control	Ctrl_BR1	A_thaliana_AC_MS20121003_term_1 (F001661)	| Symbols: ATPC1 | ATPase, F1 complex, gamma subunit protein | chr4:2350761-2351882 REVERSE LENGTH=373	AT4G04640.1		Arabidopsis_TAIR10.fasta	40911.9	1	3	3	8	0.0021	0.107	MSAMSSASDNASDLKK	R	S	0.997	51.1	25	16.2	51.1	0	0	4	0	2	1674.73	1011.5		48283.5	329	344	Empty	TRUE
Ilona_121120	Control	Ctrl_BR1	A_thaliana_AC_MS20121003_term_1 (F001661)	| Symbols: ATPC1 | ATPase, F1 complex, gamma subunit protein | chr4:2350761-2351882 REVERSE LENGTH=373	AT4G04640.1		Arabidopsis_TAIR10.fasta	40911.9	1	3	3	8	0.0021	0.107	YLEAGTLPTAK	K	E	0.997	47.2	27.8	17.2	45.9	0	2	0	0	2	1163.63	1458.5		49582.7	188	198	Empty	TRUE
Ilona_121120	Control	Ctrl_BR1	A_thaliana_AC_MS20121003_term_1 (F001661)	| Symbols: LHCA4, CAB4 | light-harvesting chlorophyll-protein complex I subunit A4 | chr3:17493622-17494773 REVERSE LENGTH=251	AT3G47470.1		Arabidopsis_TAIR10.fasta	27734.4	0.999	1	1	2	0.000526	0.0478	NPGSVNQDPIFK	K	Q	0.997	60.6	26.8	22	55.5	0	2	0	0	2	1315.66	1518.5		42708.9	163	174	Empty	TRUE
Ilona_121120	Control	Ctrl_BR1	A_thaliana_AC_MS20121003_term_1 (F001661)	| Symbols: LHCB5 | light harvesting complex of photosystem II 5 | chr4:6408200-6409496 FORWARD LENGTH=280	AT4G10340.1		Arabidopsis_TAIR10.fasta	30158.3	0.993	1	1	2	0.000526	0.0393	AVSETSDELAK	K	W	0.997	43.9	26.9	15.8	43.8	0	2	0	0	2	1149.56	1134.5		19466.8	51	61	Empty	TRUE
Ilona_121120	Control	Ctrl_BR1	A_thaliana_AC_MS20121003_term_1 (F001661)	| Symbols: PGK1 | phosphoglycerate kinase 1 | chr3:4061127-4063140 REVERSE LENGTH=481	AT3G12780.1		Arabidopsis_TAIR10.fasta	50113.1	0.998	1	1	1	0.000263	0.0353	GVTTIIGGGDSVAAVEK	K	V	0.984	30.7	27.9	16.5	29.1	0	1	0	0	2	1573.84	1606		12915.5	425	441	Empty	TRUE
Ilona_121120	Control	Ctrl_BR1	A_thaliana_AC_MS20121003_term_1 (F001661)	| Symbols: CPN60B, LEN1 | chaperonin 60 beta | chr1:20715717-20718673 REVERSE LENGTH=600	AT1G55490.1,AT1G55490.2		Arabidopsis_TAIR10.fasta	63809.3	0.993	1	1	2	0.000526	0.0217	VVAAGANPVLITR	K	G	0.997	57	25	16.6	57	0	2	0	0	2	1280.77	1532		40027	161	173	Empty	TRUE
Ilona_121120	Control	Ctrl_BR1	A_thaliana_AC_MS20121003_term_1 (F001661)	| Symbols: LHCA3 | photosystem I light harvesting complex gene 3 | chr1:22700152-22701149 FORWARD LENGTH=273	AT1G61520.1,AT1G61520.2,AT1G61520.3		Arabidopsis_TAIR10.fasta	29182.9	0.993	1	1	2	0.000526	0.044	LQDWYNPGSMGK	R	Q	0.997	37.9	25	18.3	35	0	2	0	0	2	1411.63	1529		32590.6	171	182	Empty	TRUE
Ilona_121120	Control	Ctrl_BR1	A_thaliana_AC_MS20121003_term_1 (F001661)	Tax_Id=9606 Gene_Symbol=KRT7 keratin 7	IPI:CON_IPI00847342.1|TREMBL:Q3KNV1;Q96GE1		Arabidopsis_TAIR10.fasta	51387.3	1	3	4	9	0.00237	0.0405	FASFIDK	K	V	0.997	38.3	25.6	23.8	29.9	0	2	0	0	2	827.43	1584.5		201609	102	108	Empty	TRUE
Ilona_121120	Control	Ctrl_BR1	A_thaliana_AC_MS20121003_term_1 (F001661)	Tax_Id=9606 Gene_Symbol=KRT7 keratin 7	IPI:CON_IPI00847342.1|TREMBL:Q3KNV1;Q96GE1		Arabidopsis_TAIR10.fasta	51387.3	1	3	4	9	0.00237	0.0405	FASFIDKVR	K	F	0.997	53.9	25.1	23.3	46.9	0	4	2	0	2	1082.6	1586		283439	102	110	Empty	TRUE
Ilona_121120	Control	Ctrl_BR1	A_thaliana_AC_MS20121003_term_1 (F001661)	Tax_Id=9606 Gene_Symbol=KRT7 keratin 7	IPI:CON_IPI00847342.1|TREMBL:Q3KNV1;Q96GE1		Arabidopsis_TAIR10.fasta	51387.3	1	3	4	9	0.00237	0.0405	KDVDAAYMSK	K	V	0.951	24.1	25.8	19	19.7	0	1	0	0	2	1127.54	1072		6511.69	199	208	Empty	TRUE
Ilona_121120	Control	Ctrl_BR1	A_thaliana_AC_MS20121003_term_1 (F001661)	| Symbols: ATGRP7, CCR2, GR-RBP7, GRP7 | cold, circadian rhythm, and rna binding 2 | chr2:9265477-9266316 REVERSE LENGTH=176	AT2G21660.1,AT2G21660.2		Arabidopsis_TAIR10.fasta	16890.1	0.993	1	1	1	0.000263	0.0568	SITVNEAQSR	R	G	0.997	47.6	28.2	17.2	46.4	0	1	0	0	2	1104.56	1141		14043.3	78	87	Empty	TRUE
Ilona_121120	Control	Ctrl_BR1	A_thaliana_AC_MS20121003_term_1 (F001661)	| Symbols: LHCB6, CP24 | light harvesting complex photosystem II subunit 6 | chr1:5446685-5447676 REVERSE LENGTH=258	AT1G15820.1		Arabidopsis_TAIR10.fasta	27523.5	1	1	1	2	0.000526	0.0698	TAENFANYTGDQGYPGGR	K	F	0.997	76.3	25	17.8	76.3	0	2	0	0	2	1917.84	1495.5		10180.7	181	198	Empty	TRUE
Ilona_121120	Control	Ctrl_BR1	A_thaliana_AC_MS20121003_term_1 (F001661)	| Symbols: RCA | rubisco activase | chr2:16571046-16573345 REVERSE LENGTH=446	AT2G39730.2		Arabidopsis_TAIR10.fasta	49101.1	1	3	3	5	0.00131	0.0426	FVESLGVEK	K	I	0.997	41.8	28.5	32.3	25.1	0	2	0	0	2	1007.54	1470		122837	360	368	Empty	TRUE
Ilona_121120	Control	Ctrl_BR1	A_thaliana_AC_MS20121003_term_1 (F001661)	| Symbols: RCA | rubisco activase | chr2:16571046-16573345 REVERSE LENGTH=446	AT2G39730.2		Arabidopsis_TAIR10.fasta	49101.1	1	3	3	5	0.00131	0.0426	KFVESLGVEK	R	I	0.997	49.4	26.6	22.5	43.1	0	2	0	0	2	1135.64	1393		38254.6	359	368	Empty	TRUE
Ilona_121120	Control	Ctrl_BR1	A_thaliana_AC_MS20121003_term_1 (F001661)	| Symbols: RCA | rubisco activase | chr2:16571046-16573345 REVERSE LENGTH=446	AT2G39730.2		Arabidopsis_TAIR10.fasta	49101.1	1	3	3	5	0.00131	0.0426	YREAADLIK	R	K	0.997	39.3	27.9	21.1	33.7	0	0	1	0	2	1078.59	1351		37495.3	210	218	Empty	TRUE
Ilona_121120	Control	Ctrl_BR1	A_thaliana_AC_MS20121003_term_1 (F001661)	| Symbols: ATPF | ATPase, F0 complex, subunit B/B', bacterial/chloroplast | chrC:11529-12798 REVERSE LENGTH=184	ATCG00130.1		Arabidopsis_TAIR10.fasta	21057.8	1	2	2	4	0.00105	0.13	EGAIQQLENAR	R	A	0.978	27.5	26.1	14.7	27.5	0	2	0	0	2	1228.63	1522.5		44815	72	82	Empty	TRUE
Ilona_121120	Control	Ctrl_BR1	A_thaliana_AC_MS20121003_term_1 (F001661)	| Symbols: ATPF | ATPase, F0 complex, subunit B/B', bacterial/chloroplast | chrC:11529-12798 REVERSE LENGTH=184	ATCG00130.1		Arabidopsis_TAIR10.fasta	21057.8	1	2	2	4	0.00105	0.13	TINANIGMFGTMK	R	E	0.997	41.4	26	17.6	39.5	0	2	0	0	2	1429.68	1535.5		22388	168	180	Empty	TRUE
Ilona_121120	Control	Ctrl_BR1	A_thaliana_AC_MS20121003_term_1 (F001661)	| Symbols: RBCL | ribulose-bisphosphate carboxylases | chrC:54958-56397 FORWARD LENGTH=479	ATCG00490.1		Arabidopsis_TAIR10.fasta	52955.6	1	4	5	9	0.00237	0.102	LSGGDHIHAGTVVGK	R	L	0.997	38.2	28.5	20.7	32.9	0	0	2	0	2	1447.77	1151		101652	320	334	Empty	TRUE
Ilona_121120	Control	Ctrl_BR1	A_thaliana_AC_MS20121003_term_1 (F001661)	| Symbols: RBCL | ribulose-bisphosphate carboxylases | chrC:54958-56397 FORWARD LENGTH=479	ATCG00490.1		Arabidopsis_TAIR10.fasta	52955.6	1	4	5	9	0.00237	0.102	LTYYTPEYETK	K	D	0.997	51	26.1	16.2	51	0	2	0	0	2	1407.67	1499		44980	22	32	Empty	TRUE
Ilona_121120	Control	Ctrl_BR1	A_thaliana_AC_MS20121003_term_1 (F001661)	| Symbols: RBCL | ribulose-bisphosphate carboxylases | chrC:54958-56397 FORWARD LENGTH=479	ATCG00490.1		Arabidopsis_TAIR10.fasta	52955.6	1	4	5	9	0.00237	0.102	TFQGPPHGIQVER	K	D	0.997	57.8	28.2	18	56.4	0	2	2	0	2	1465.75	1386.5		284219	147	159	Empty	TRUE
Ilona_121120	Control	Ctrl_BR1	A_thaliana_AC_MS20121003_term_1 (F001661)	| Symbols: RBCL | ribulose-bisphosphate carboxylases | chrC:54958-56397 FORWARD LENGTH=479	ATCG00490.1		Arabidopsis_TAIR10.fasta	52955.6	1	4	5	9	0.00237	0.102	VALEACVQAR	R	N	0.997	58.4	27.4	17.4	57.7	0	1	0	0	2	1116.58	1373		20041.6	422	431	Empty	TRUE
Ilona_121120	Control	Ctrl_BR1	A_thaliana_AC_MS20121003_term_1 (F001661)	| Symbols: | GTP binding Elongation factor Tu family protein | chr1:2455559-2457001 FORWARD LENGTH=449	AT1G07920.1,AT1G07930.1,AT1G07940.1,AT1G07940.2,AT5G60390.1,AT5G60390.3		Arabidopsis_TAIR10.fasta	49503.4	1	4	4	7	0.00184	0.0846	EVSSYLKK	K	V	0.992	31.8	25.9	19.9	26.9	0	2	0	0	2	953.53	1172.5		40155.2	173	180	Empty	TRUE
Ilona_121120	Control	Ctrl_BR1	A_thaliana_AC_MS20121003_term_1 (F001661)	| Symbols: | GTP binding Elongation factor Tu family protein | chr1:2455559-2457001 FORWARD LENGTH=449	AT1G07920.1,AT1G07930.1,AT1G07940.1,AT1G07940.2,AT5G60390.1,AT5G60390.3		Arabidopsis_TAIR10.fasta	49503.4	1	4	4	7	0.00184	0.0846	IGGIGTVPVGR	K	V	0.997	58.5	25	16.7	58.5	0	2	0	0	2	1025.61	1474		88426	244	254	Empty	TRUE
Ilona_121120	Control	Ctrl_BR1	A_thaliana_AC_MS20121003_term_1 (F001661)	| Symbols: | GTP binding Elongation factor Tu family protein | chr1:2455559-2457001 FORWARD LENGTH=449	AT1G07920.1,AT1G07930.1,AT1G07940.1,AT1G07940.2,AT5G60390.1,AT5G60390.3		Arabidopsis_TAIR10.fasta	49503.4	1	4	4	7	0.00184	0.0846	QTVAVGVIK	R	S	0.969	25.1	25	22.2	17.5	0	1	0	0	2	914.567	1409		53397.9	419	427	Empty	TRUE
Ilona_121120	Control	Ctrl_BR1	A_thaliana_AC_MS20121003_term_1 (F001661)	| Symbols: | GTP binding Elongation factor Tu family protein | chr1:2455559-2457001 FORWARD LENGTH=449	AT1G07920.1,AT1G07930.1,AT1G07940.1,AT1G07940.2,AT5G60390.1,AT5G60390.3		Arabidopsis_TAIR10.fasta	49503.4	1	4	4	7	0.00184	0.0846	STTTGHLIYK	K	L	0.997	39.8	28.3	20.9	34.3	0	2	0	0	2	1120.6	1221		63833.1	21	30	Empty	TRUE
Ilona_121120	Control	Ctrl_BR1	A_thaliana_AC_MS20121003_term_1 (F001661)	| Symbols: LOX2, ATLOX2 | lipoxygenase 2 | chr3:16525437-16529233 FORWARD LENGTH=896	AT3G45140.1		Arabidopsis_TAIR10.fasta	102049	1	2	2	3	0.000789	0.0223	ELNNTTLYASR	R	T	0.997	39.2	27.8	18.6	36	0	2	0	0	2	1281.64	1381		39170.4	479	489	Empty	TRUE
Ilona_121120	Control	Ctrl_BR1	A_thaliana_AC_MS20121003_term_1 (F001661)	| Symbols: LOX2, ATLOX2 | lipoxygenase 2 | chr3:16525437-16529233 FORWARD LENGTH=896	AT3G45140.1		Arabidopsis_TAIR10.fasta	102049	1	2	2	3	0.000789	0.0223	ITVEDYAQR	R	V	0.979	29.6	28	15.4	29.1	0	1	0	0	2	1094.55	1383		23903	119	127	Empty	TRUE
Ilona_121120	Control	Ctrl_BR1	A_thaliana_AC_MS20121003_term_1 (F001661)	| Symbols: ATPA | ATP synthase subunit alpha | chrC:9938-11461 REVERSE LENGTH=507	ATCG00120.1		Arabidopsis_TAIR10.fasta	55329.8	1	5	5	9	0.00237	0.118	ADEISNIIR	R	E	0.997	46.1	27.1	23.8	38.2	0	2	0	0	2	1030.55	1607		137981	6	14	Empty	TRUE
Ilona_121120	Control	Ctrl_BR1	A_thaliana_AC_MS20121003_term_1 (F001661)	| Symbols: ATPA | ATP synthase subunit alpha | chrC:9938-11461 REVERSE LENGTH=507	ATCG00120.1		Arabidopsis_TAIR10.fasta	55329.8	1	5	5	9	0.00237	0.118	IAQIPVSEAYLGR	K	V	0.997	55.6	28.1	21	51.1	0	2	0	0	2	1416.78	1684		43925	95	107	Empty	TRUE
Ilona_121120	Control	Ctrl_BR1	A_thaliana_AC_MS20121003_term_1 (F001661)	| Symbols: ATPA | ATP synthase subunit alpha | chrC:9938-11461 REVERSE LENGTH=507	ATCG00120.1		Arabidopsis_TAIR10.fasta	55329.8	1	5	5	9	0.00237	0.118	LIESPAPGIISR	R	R	0.997	47.7	25	18.2	45.5	0	2	0	0	2	1252.73	1567.5		71275.8	129	140	Empty	TRUE
Ilona_121120	Control	Ctrl_BR1	A_thaliana_AC_MS20121003_term_1 (F001661)	| Symbols: ATPA | ATP synthase subunit alpha | chrC:9938-11461 REVERSE LENGTH=507	ATCG00120.1		Arabidopsis_TAIR10.fasta	55329.8	1	5	5	9	0.00237	0.118	TNKPQFQEIIASTK	K	T	0.99	32.9	28.1	19.1	28.8	0	1	0	0	2	1604.86	1555		11541.6	467	480	Empty	TRUE
Ilona_121120	Control	Ctrl_BR1	A_thaliana_AC_MS20121003_term_1 (F001661)	| Symbols: ATPA | ATP synthase subunit alpha | chrC:9938-11461 REVERSE LENGTH=507	ATCG00120.1		Arabidopsis_TAIR10.fasta	55329.8	1	5	5	9	0.00237	0.118	VINALANPIDGR	R	G	0.997	46.2	25.2	21.4	40.8	0	2	0	0	2	1252.7	1599.5		92797.9	108	119	Empty	TRUE
Ilona_121120	Control	Ctrl_BR1	A_thaliana_AC_MS20121003_term_1 (F001661)	| Symbols: CA2, CA18, BETA CA2 | carbonic anhydrase 2 | chr5:4758257-4762382 FORWARD LENGTH=331	AT5G14740.1,AT5G14740.2,AT5G14740.3,AT5G14740.4,AT5G14740.5		Arabidopsis_TAIR10.fasta	36615.5	1	2	2	3	0.000789	0.0816	ITAELQAASSSDSK	K	S	0.997	61.5	27.9	16.8	61.5	0	1	0	0	2	1407.7	1272		7108.5	106	119	Empty	TRUE
Ilona_121120	Control	Ctrl_BR1	A_thaliana_AC_MS20121003_term_1 (F001661)	| Symbols: CA2, CA18, BETA CA2 | carbonic anhydrase 2 | chr5:4758257-4762382 FORWARD LENGTH=331	AT5G14740.1,AT5G14740.2,AT5G14740.3,AT5G14740.4,AT5G14740.5		Arabidopsis_TAIR10.fasta	36615.5	1	2	2	3	0.000789	0.0816	YETNPALYGELAK	K	G	0.997	62.9	27.6	23.2	56.6	0	2	0	0	2	1468.73	1619.5		27797.8	139	151	Empty	TRUE
Ilona_121120	Control	Ctrl_BR1	A_thaliana_AC_MS20121003_term_1 (F001661)	| Symbols: PSAL | photosystem I subunit l | chr4:7521469-7522493 FORWARD LENGTH=219	AT4G12800.1		Arabidopsis_TAIR10.fasta	23052.4	0.993	1	1	2	0.000526	0.0365	TAVNPLLR	R	G	0.997	35.5	25	29.1	21.6	0	2	0	0	2	883.536	1524.5		113049	96	103	Empty	TRUE
Ilona_121120	Control	Ctrl_BR1	A_thaliana_AC_MS20121003_term_1 (F001661)	| Symbols: AVP1, ATAVP3, AVP-3, AtVHP1;1 | Inorganic H pyrophosphatase family protein | chr1:5399115-5402185 FORWARD LENGTH=770	AT1G15690.1		Arabidopsis_TAIR10.fasta	80822.5	1	2	2	3	0.000789	0.0286	AADVGADLVGK	K	I	0.997	45.6	25.6	16	45.5	0	2	0	0	2	1015.54	1402.5		63403.1	255	265	Empty	TRUE
Ilona_121120	Control	Ctrl_BR1	A_thaliana_AC_MS20121003_term_1 (F001661)	| Symbols: AVP1, ATAVP3, AVP-3, AtVHP1;1 | Inorganic H pyrophosphatase family protein | chr1:5399115-5402185 FORWARD LENGTH=770	AT1G15690.1		Arabidopsis_TAIR10.fasta	80822.5	1	2	2	3	0.000789	0.0286	YIEAGVSEHAK	K	S	0.975	27.5	26.5	17	25.2	0	1	0	0	2	1203.6	1124		9734.93	700	710	Empty	TRUE
Ilona_121120	Control	Ctrl_BR1	A_thaliana_AC_MS20121003_term_1 (F001661)	| Symbols: ATPB, PB | ATP synthase subunit beta | chrC:52660-54156 REVERSE LENGTH=498	ATCG00480.1		Arabidopsis_TAIR10.fasta	53934.8	1	8	11	23	0.00605	0.171	ATNLEMESK	K	L	0.946	24.2	26.3	16.4	22.3	0	1	0	0	2	1022.48	1164		16875.7	487	495	Empty	TRUE
Ilona_121120	Control	Ctrl_BR1	A_thaliana_AC_MS20121003_term_1 (F001661)	| Symbols: ATPB, PB | ATP synthase subunit beta | chrC:52660-54156 REVERSE LENGTH=498	ATCG00480.1		Arabidopsis_TAIR10.fasta	53934.8	1	8	11	23	0.00605	0.171	AVAMSATEGLK	R	R	0.997	43.3	28.4	32	26.9	0	4	0	0	2	1093.56	1265		102034	76	86	Empty	TRUE
Ilona_121120	Control	Ctrl_BR1	A_thaliana_AC_MS20121003_term_1 (F001661)	| Symbols: ATPB, PB | ATP synthase subunit beta | chrC:52660-54156 REVERSE LENGTH=498	ATCG00480.1		Arabidopsis_TAIR10.fasta	53934.8	1	8	11	23	0.00605	0.171	AVAMSATEGLKR	R	G	0.994	34.2	28.5	18.4	31	0	2	2	0	2	1249.66	1089.5		81654	76	87	Empty	TRUE
Ilona_121120	Control	Ctrl_BR1	A_thaliana_AC_MS20121003_term_1 (F001661)	| Symbols: ATPB, PB | ATP synthase subunit beta | chrC:52660-54156 REVERSE LENGTH=498	ATCG00480.1		Arabidopsis_TAIR10.fasta	53934.8	1	8	11	23	0.00605	0.171	ESGVINEQNLAESK	K	V	0.997	64.8	26.8	23.6	58.2	0	2	0	0	2	1517.74	1374		38057.1	218	231	Empty	TRUE
Ilona_121120	Control	Ctrl_BR1	A_thaliana_AC_MS20121003_term_1 (F001661)	| Symbols: ATPB, PB | ATP synthase subunit beta | chrC:52660-54156 REVERSE LENGTH=498	ATCG00480.1		Arabidopsis_TAIR10.fasta	53934.8	1	8	11	23	0.00605	0.171	IGLFGGAGVGK	K	T	0.997	39.2	28.1	20.7	34	0	2	0	0	2	975.562	1729.5		77534.2	168	178	Empty	TRUE
Ilona_121120	Control	Ctrl_BR1	A_thaliana_AC_MS20121003_term_1 (F001661)	| Symbols: ATPB, PB | ATP synthase subunit beta | chrC:52660-54156 REVERSE LENGTH=498	ATCG00480.1		Arabidopsis_TAIR10.fasta	53934.8	1	8	11	23	0.00605	0.171	MPNIYNALVVK	K	G	0.997	41	27.8	18.4	38.2	0	2	0	0	2	1277.69	1740.5		44624.1	40	50	Empty	TRUE
Ilona_121120	Control	Ctrl_BR1	A_thaliana_AC_MS20121003_term_1 (F001661)	| Symbols: ATPB, PB | ATP synthase subunit beta | chrC:52660-54156 REVERSE LENGTH=498	ATCG00480.1		Arabidopsis_TAIR10.fasta	53934.8	1	8	11	23	0.00605	0.171	TNPTTSNPEVSIR	R	E	0.997	71.7	27.1	21.3	67.9	0	2	0	0	2	1415.71	1312.5		69298.1	3	15	Empty	TRUE
Ilona_121120	Control	Ctrl_BR1	A_thaliana_AC_MS20121003_term_1 (F001661)	| Symbols: ATPB, PB | ATP synthase subunit beta | chrC:52660-54156 REVERSE LENGTH=498	ATCG00480.1		Arabidopsis_TAIR10.fasta	53934.8	1	8	11	23	0.00605	0.171	VALVYGQMNEPPGAR	K	M	0.997	67.9	27.3	18.9	66.3	0	6	0	0	2	1601.81	1443.5		112315	232	246	Empty	TRUE
Ilona_121120	Control	Ctrl_BR1	A_thaliana_AC_MS20121003_term_1 (F001661)	| Symbols: PSBO-1, OEE1, OEE33, OE33, PSBO1, MSP-1 | PS II oxygen-evolving complex 1 | chr5:26568744-26570124 FORWARD LENGTH=332	AT5G66570.1		Arabidopsis_TAIR10.fasta	35142.8	1	2	2	3	0.000789	0.0572	FLVPSYR	K	G	0.992	32.4	26.4	28.8	18.6	0	1	0	0	2	881.488	1630		55560.5	231	237	Empty	TRUE
Ilona_121120	Control	Ctrl_BR1	A_thaliana_AC_MS20121003_term_1 (F001661)	| Symbols: PSBO-1, OEE1, OEE33, OE33, PSBO1, MSP-1 | PS II oxygen-evolving complex 1 | chr5:26568744-26570124 FORWARD LENGTH=332	AT5G66570.1		Arabidopsis_TAIR10.fasta	35142.8	1	2	2	3	0.000789	0.0572	NTAASVGEITLK	K	V	0.997	60.9	28.5	24	53.7	0	2	0	0	2	1203.66	1522		61481.1	277	288	Empty	TRUE
Ilona_121120	Control	Ctrl_BR1	A_thaliana_AC_MS20121003_term_1 (F001661)	| Symbols: GAPA, GAPA-1 | glyceraldehyde 3-phosphate dehydrogenase A subunit | chr3:9795226-9796848 FORWARD LENGTH=396	AT3G26650.1		Arabidopsis_TAIR10.fasta	42490.1	0.979	1	1	2	0.000526	0.0581	AAALNIVPTSTGAAK	R	A	0.997	51.8	26	23.7	44.3	0	2	0	0	2	1384.78	1525		83574.2	261	275	Empty	FALSE	AT1G42970.1
Ilona_121120	Control	Ctrl_BR1	A_thaliana_AC_MS20121003_term_1 (F001661)	| Symbols: GAPA, GAPA-1 | glyceraldehyde 3-phosphate dehydrogenase A subunit | chr3:9795226-9796848 FORWARD LENGTH=396	AT3G26650.1		Arabidopsis_TAIR10.fasta	42490.1	0.979	1	1	2	0.000526	0.0581	IIQVVSNR	K	N	0.992	31.2	25.4	20.1	26	0	2	0	0	2	928.557	1318		55937.2	133	140	Empty	TRUE
Ilona_121120	Control	Ctrl_BR1	A_thaliana_AC_MS20121003_term_1 (F001661)	Tax_Id=10090 Gene_Symbol=Krt14 Type I epidermal keratin (Fragment)	IPI:CON_00828528.1|TREMBL:Q61782		Arabidopsis_TAIR10.fasta	10661.3	1	2	2	3	0.000789	0.118	LEQEIATYR	R	R	0.997	45.4	28.1	19	42.2	0	1	0	0	2	1122.58	1362		27583.2	30	38	Empty	TRUE
Ilona_121120	Control	Ctrl_BR1	A_thaliana_AC_MS20121003_term_1 (F001661)	Tax_Id=10090 Gene_Symbol=Krt14 Type I epidermal keratin (Fragment)	IPI:CON_00828528.1|TREMBL:Q61782		Arabidopsis_TAIR10.fasta	10661.3	1	2	2	3	0.000789	0.118	TRLEQEIATYR	K	R	0.997	46.3	27.7	16.6	45.7	0	2	0	0	2	1379.73	1501.5		22368.5	28	38	Empty	TRUE
Ilona_121120	Control	Ctrl_BR1	A_thaliana_AC_MS20121003_term_1 (F001661)	| Symbols: GAPC-2, GAPC2 | glyceraldehyde-3-phosphate dehydrogenase C2 | chr1:4608465-4610494 REVERSE LENGTH=338	AT1G13440.1,AT3G04120.1		Arabidopsis_TAIR10.fasta	36913.4	0.998	1	1	2	0.000526	0.0444	AASFNIIPSSTGAAK	R	A	0.99	33.3	28.7	22.1	26.3	0	2	0	0	2	1434.76	1654.5		41241.2	205	219	Empty	TRUE
Ilona_121120	Control	Ctrl_BR1	A_thaliana_AC_MS20121003_term_1 (F001661)	| Symbols: PSAG | photosystem I subunit G | chr1:20802874-20803356 REVERSE LENGTH=160	AT1G55670.1		Arabidopsis_TAIR10.fasta	17086.1	0.992	1	1	1	0.000263	0.0562	AKEYVSLLK	R	S	0.98	27	25	21	20.7	0	1	0	0	2	1050.62	1494		24339.4	112	120	Empty	TRUE
Ilona_121120	Control	Ctrl_BR1	A_thaliana_AC_MS20121003_term_1 (F001661)	| Symbols: CAB3, AB180, LHCB1.2 | chlorophyll A/B binding protein 3 | chr1:10472443-10473246 REVERSE LENGTH=267	AT1G29910.1,AT1G29920.1,AT1G29930.1,AT2G34420.1		Arabidopsis_TAIR10.fasta	28227.8	1	3	3	11	0.00289	0.0824	ELEVIHSR	R	W	0.997	37.6	25.8	38.5	14.4	0	2	0	0	2	982.532	1254.5		75590	97	104	Empty	TRUE
Ilona_121120	Control	Ctrl_BR1	A_thaliana_AC_MS20121003_term_1 (F001661)	| Symbols: CAB3, AB180, LHCB1.2 | chlorophyll A/B binding protein 3 | chr1:10472443-10473246 REVERSE LENGTH=267	AT1G29910.1,AT1G29920.1,AT1G29930.1,AT2G34420.1		Arabidopsis_TAIR10.fasta	28227.8	1	3	3	11	0.00289	0.0824	GPSGSPWYGSDR	K	V	0.997	38	25	15.4	38	0	6	0	0	2	1265.55	1456		609362	44	55	Empty	TRUE
Ilona_121120	Control	Ctrl_BR1	A_thaliana_AC_MS20121003_term_1 (F001661)	| Symbols: CAB3, AB180, LHCB1.2 | chlorophyll A/B binding protein 3 | chr1:10472443-10473246 REVERSE LENGTH=267	AT1G29910.1,AT1G29920.1,AT1G29930.1,AT2G34420.1		Arabidopsis_TAIR10.fasta	28227.8	1	3	3	11	0.00289	0.0824	NRELEVIHSR	R	W	0.992	31	27.5	18.7	27.3	0	0	3	0	2	1252.68	1201		100932	95	104	Empty	TRUE
Ilona_121120	Control	Ctrl_BR1	A_thaliana_AC_MS20121003_term_1 (F001661)	| Symbols: PSAA | Photosystem I, PsaA/PsaB protein | chrC:39605-41857 REVERSE LENGTH=750	ATCG00350.1		Arabidopsis_TAIR10.fasta	83233.3	1	2	2	3	0.000789	0.0213	ILVDRDPIK	K	T	0.997	41.8	25	22.1	35.3	0	2	0	0	2	1068.64	1370		87318.2	12	20	Empty	TRUE
Ilona_121120	Control	Ctrl_BR1	A_thaliana_AC_MS20121003_term_1 (F001661)	| Symbols: PSAA | Photosystem I, PsaA/PsaB protein | chrC:39605-41857 REVERSE LENGTH=750	ATCG00350.1		Arabidopsis_TAIR10.fasta	83233.3	1	2	2	3	0.000789	0.0213	YNDLLDR	R	V	0.997	41.7	26.8	36.5	20.8	0	1	0	0	2	908.447	1457		85117.6	420	426	Empty	TRUE
Ilona_121120	Control	Ctrl_BR1	A_thaliana_AC_MS20121003_term_1 (F001661)	| Symbols: PETA | photosynthetic electron transfer A | chrC:61657-62619 FORWARD LENGTH=320	ATCG00540.1		Arabidopsis_TAIR10.fasta	35358	1	4	4	10	0.00263	0.138	EVIDIIPR	R	G	0.95	23.2	25	17.3	20.3	0	1	0	0	2	954.562	1739		37755.3	237	244	Empty	TRUE
Ilona_121120	Control	Ctrl_BR1	A_thaliana_AC_MS20121003_term_1 (F001661)	| Symbols: PETA | photosynthetic electron transfer A | chrC:61657-62619 FORWARD LENGTH=320	ATCG00540.1		Arabidopsis_TAIR10.fasta	35358	1	4	4	10	0.00263	0.138	IPYDMQLK	K	Q	0.974	28.2	27.4	27.9	15	0	1	0	0	2	1023.52	1365		69143.2	86	93	Empty	TRUE
Ilona_121120	Control	Ctrl_BR1	A_thaliana_AC_MS20121003_term_1 (F001661)	| Symbols: PETA | photosynthetic electron transfer A | chrC:61657-62619 FORWARD LENGTH=320	ATCG00540.1		Arabidopsis_TAIR10.fasta	35358	1	4	4	10	0.00263	0.138	NILVIGPVPGQK	K	Y	0.997	54.4	25	19.5	51.3	0	4	0	0	2	1234.75	1740		109896	146	157	Empty	TRUE
Ilona_121120	Control	Ctrl_BR1	A_thaliana_AC_MS20121003_term_1 (F001661)	| Symbols: PETA | photosynthetic electron transfer A | chrC:61657-62619 FORWARD LENGTH=320	ATCG00540.1		Arabidopsis_TAIR10.fasta	35358	1	4	4	10	0.00263	0.138	SNNTVYNATAGGIISK	K	I	0.997	84.4	27.8	19.9	82.8	0	4	0	0	2	1609.82	1512.5		81946.2	201	216	Empty	TRUE
Ilona_121120	Control	Ctrl_BR1	A_thaliana_AC_MS20121003_term_1 (F001661)	| Symbols: PSAB | Photosystem I, PsaA/PsaB protein | chrC:37375-39579 REVERSE LENGTH=734	ATCG00340.1		Arabidopsis_TAIR10.fasta	82478.6	1	2	2	4	0.00105	0.0272	FSQGLAQDPTTR	R	R	0.997	56.2	28.2	22.5	50.1	0	3	0	0	2	1320.65	1286		149361	8	19	Empty	TRUE
Ilona_121120	Control	Ctrl_BR1	A_thaliana_AC_MS20121003_term_1 (F001661)	| Symbols: PSAB | Photosystem I, PsaA/PsaB protein | chrC:37375-39579 REVERSE LENGTH=734	ATCG00340.1		Arabidopsis_TAIR10.fasta	82478.6	1	2	2	4	0.00105	0.0272	TPLANLIR	R	W	0.991	30.2	25	14.9	0	0	1	0	0	2	897.552	1707		40268.9	685	692	Empty	TRUE
Ilona_121120	Control	Ctrl_BR1	A_thaliana_AC_MS20121003_term_1 (F001661)	| Symbols: GAPB | glyceraldehyde-3-phosphate dehydrogenase B subunit | chr1:16127552-16129584 FORWARD LENGTH=447	AT1G42970.1		Arabidopsis_TAIR10.fasta	47659.3	1	2	2	3	0.000789	0.0515	AAALNIVPTSTGAAK	R	A	0.997	51.8	26	23.7	44.3	0	2	0	0	2	1384.78	1525		83574.2	283	297	Empty	TRUE	AT3G26650.1
Ilona_121120	Control	Ctrl_BR1	A_thaliana_AC_MS20121003_term_1 (F001661)	| Symbols: GAPB | glyceraldehyde-3-phosphate dehydrogenase B subunit | chr1:16127552-16129584 FORWARD LENGTH=447	AT1G42970.1		Arabidopsis_TAIR10.fasta	47659.3	1	2	2	3	0.000789	0.0515	VIITAPAK	K	G	0.98	26.9	25	18.1	23.5	0	1	0	0	2	812.524	1287		22840.4	199	206	Empty	TRUE
Ilona_121120	Control	Ctrl_BR1	A_thaliana_AC_MS20121003_term_1 (F001661)	| Symbols: LHCB4.1 | light harvesting complex photosystem II | chr5:209084-210243 FORWARD LENGTH=290	AT5G01530.1		Arabidopsis_TAIR10.fasta	31140.7	1	2	2	4	0.00105	0.069	NLAGDVIGTR	K	T	0.997	43.2	26.2	31.1	27.7	0	2	0	0	2	1015.55	1514.5		96338.8	104	113	Empty	TRUE
Ilona_121120	Control	Ctrl_BR1	A_thaliana_AC_MS20121003_term_1 (F001661)	| Symbols: LHCB4.1 | light harvesting complex photosystem II | chr5:209084-210243 FORWARD LENGTH=290	AT5G01530.1		Arabidopsis_TAIR10.fasta	31140.7	1	2	2	4	0.00105	0.069	TAQLQLAEIK	K	H	0.997	48.7	27.1	23.8	41	0	2	0	0	2	1114.65	1598		88808.3	235	244	Empty	TRUE
Ilona_121120	Sample	Pep_BR1	A_thaliana_AC_MS20121003_term_5 (F001665)	| Symbols: AAC1 | ADP/ATP carrier 1 | chr3:2605706-2607030 REVERSE LENGTH=381	AT3G08580.1,AT3G08580.2		Arabidopsis_TAIR10.fasta	41477.3	0.978	1	1	2	0.000432	0.0289	LLIQNQDEMIK	K	A	0.997	45.2	28.5	27.5	0	0	2	0	0	2	1360.71	1412.5		42892.1	106	116	Empty	TRUE
Ilona_121120	Sample	Pep_BR1	A_thaliana_AC_MS20121003_term_5 (F001665)	| Symbols: PSBC | photosystem II reaction center protein C | chrC:33720-35141 FORWARD LENGTH=473	ATCG00280.1		Arabidopsis_TAIR10.fasta	51869.4	1	3	4	8	0.00173	0.0973	GIDRDFEPVLSMTPLN	K	-	0.997	48.3	27.6	16	48.3	0	2	0	0	2	1819.89	1793.5		22756.5	458	473	Empty	TRUE
Ilona_121120	Sample	Pep_BR1	A_thaliana_AC_MS20121003_term_5 (F001665)	| Symbols: PSBC | photosystem II reaction center protein C | chrC:33720-35141 FORWARD LENGTH=473	ATCG00280.1		Arabidopsis_TAIR10.fasta	51869.4	1	3	4	8	0.00173	0.0973	LGANVGSAQGPTGLGK	R	Y	0.997	47.2	26.8	16	47.2	0	2	0	0	2	1426.77	1302		52446.9	324	339	Empty	TRUE
Ilona_121120	Sample	Pep_BR1	A_thaliana_AC_MS20121003_term_5 (F001665)	| Symbols: PSBC | photosystem II reaction center protein C | chrC:33720-35141 FORWARD LENGTH=473	ATCG00280.1		Arabidopsis_TAIR10.fasta	51869.4	1	3	4	8	0.00173	0.0973	SPTGEVIFGGETMR	R	F	0.997	67.6	26.9	17.2	67.6	0	4	0	0	2	1480.71	1595		74678.9	344	357	Empty	TRUE
Ilona_121120	Sample	Pep_BR1	A_thaliana_AC_MS20121003_term_5 (F001665)	| Symbols: | Transketolase | chr3:22454004-22456824 FORWARD LENGTH=741	AT3G60750.1,AT3G60750.2		Arabidopsis_TAIR10.fasta	79970.1	1	3	3	6	0.0013	0.0499	ALPTYTPESPGDATR	K	N	0.997	45.7	26.4	15.9	45.7	0	2	0	0	2	1575.77	1396.5		30287.8	420	434	Empty	TRUE
Ilona_121120	Sample	Pep_BR1	A_thaliana_AC_MS20121003_term_5 (F001665)	| Symbols: | Transketolase | chr3:22454004-22456824 FORWARD LENGTH=741	AT3G60750.1,AT3G60750.2		Arabidopsis_TAIR10.fasta	79970.1	1	3	3	6	0.0013	0.0499	KYPEEASELK	K	S	0.949	26.8	28.1	19.5	22	0	1	0	0	2	1193.6	1155		9008.42	397	406	Empty	TRUE
Ilona_121120	Sample	Pep_BR1	A_thaliana_AC_MS20121003_term_5 (F001665)	| Symbols: | Transketolase | chr3:22454004-22456824 FORWARD LENGTH=741	AT3G60750.1,AT3G60750.2		Arabidopsis_TAIR10.fasta	79970.1	1	3	3	6	0.0013	0.0499	VTTTIGYGSPNK	K	A	0.997	61.5	28.2	16.8	61.5	0	3	0	0	2	1237.64	1231		31047.4	322	333	Empty	TRUE
Ilona_121120	Sample	Pep_BR1	A_thaliana_AC_MS20121003_term_5 (F001665)	| Symbols: CaS | calcium sensing receptor | chr5:7736760-7738412 REVERSE LENGTH=387	AT5G23060.1		Arabidopsis_TAIR10.fasta	41287.2	1	5	5	6	0.0013	0.147	GSNIIILDSYTDSAK	K	I	0.997	67.2	27.7	17.2	67.2	0	2	0	0	2	1596.81	1726		19921.1	302	316	Empty	TRUE
Ilona_121120	Sample	Pep_BR1	A_thaliana_AC_MS20121003_term_5 (F001665)	| Symbols: CaS | calcium sensing receptor | chr5:7736760-7738412 REVERSE LENGTH=387	AT5G23060.1		Arabidopsis_TAIR10.fasta	41287.2	1	5	5	6	0.0013	0.147	KAQEAMQSSGFDSEPVFNAAK	K	T	0.989	25.9	25	14.6	25.9	0	0	1	0	2	2258.04	1482		8007.23	134	154	Empty	TRUE
Ilona_121120	Sample	Pep_BR1	A_thaliana_AC_MS20121003_term_5 (F001665)	| Symbols: CaS | calcium sensing receptor | chr5:7736760-7738412 REVERSE LENGTH=387	AT5G23060.1		Arabidopsis_TAIR10.fasta	41287.2	1	5	5	6	0.0013	0.147	LASPAFSEASK	K	K	0.961	27.5	27.9	17.1	25.1	0	1	0	0	2	1107.57	1328		12210.4	123	133	Empty	TRUE
Ilona_121120	Sample	Pep_BR1	A_thaliana_AC_MS20121003_term_5 (F001665)	| Symbols: CaS | calcium sensing receptor | chr5:7736760-7738412 REVERSE LENGTH=387	AT5G23060.1		Arabidopsis_TAIR10.fasta	41287.2	1	5	5	6	0.0013	0.147	LASPAFSEASKK	K	A	0.949	23.1	28.5	14.8	22.7	0	0	1	0	2	1235.66	1224		23315.2	123	134	Empty	TRUE
Ilona_121120	Sample	Pep_BR1	A_thaliana_AC_MS20121003_term_5 (F001665)	| Symbols: CaS | calcium sensing receptor | chr5:7736760-7738412 REVERSE LENGTH=387	AT5G23060.1		Arabidopsis_TAIR10.fasta	41287.2	1	5	5	6	0.0013	0.147	RVEAEIAALK	K	I	0.995	33.6	25.5	22.4	26.3	0	1	0	0	2	1099.65	1381		11528.1	283	292	Empty	TRUE
Ilona_121120	Sample	Pep_BR1	A_thaliana_AC_MS20121003_term_5 (F001665)	| Symbols: VAR2, FTSH2 | FtsH extracellular protease family | chr2:13174692-13177064 FORWARD LENGTH=695	AT2G30950.1		Arabidopsis_TAIR10.fasta	74158.9	0.832	1	1	1	0.000216	0.0187	VQLPGLSQELLQK	R	L	0.976	26.5	25	21.4	19.8	0	1	0	0	2	1452.84	1816		9305.23	136	148	Empty	TRUE
Ilona_121120	Sample	Pep_BR1	A_thaliana_AC_MS20121003_term_5 (F001665)	| Symbols: PSAE-2 | photosystem I subunit E-2 | chr2:8736780-8737644 FORWARD LENGTH=145	AT2G20260.1		Arabidopsis_TAIR10.fasta	15189.4	0.978	1	1	2	0.000432	0.0897	NVGSVVAVDQDPK	K	T	0.997	67.7	27.1	17.8	67.1	0	2	0	0	2	1327.69	1292		26271.5	102	114	Empty	TRUE
Ilona_121120	Sample	Pep_BR1	A_thaliana_AC_MS20121003_term_5 (F001665)	| Symbols: PTAC16 | plastid transcriptionally active 16 | chr3:17228766-17231021 FORWARD LENGTH=510	AT3G46780.1		Arabidopsis_TAIR10.fasta	54358.6	1	8	8	15	0.00324	0.218	AGVPDLGAAQDLAR	R	V	0.997	65.1	27.6	19.9	62.3	0	2	0	0	2	1353.71	1585		33603.9	120	133	Empty	TRUE
Ilona_121120	Sample	Pep_BR1	A_thaliana_AC_MS20121003_term_5 (F001665)	| Symbols: PTAC16 | plastid transcriptionally active 16 | chr3:17228766-17231021 FORWARD LENGTH=510	AT3G46780.1		Arabidopsis_TAIR10.fasta	54358.6	1	8	8	15	0.00324	0.218	EAAEAAKEFEK	R	Q	0.996	35.9	27.2	24.3	26.8	0	2	0	0	2	1222.6	1124.5		27208.5	371	381	Empty	TRUE
Ilona_121120	Sample	Pep_BR1	A_thaliana_AC_MS20121003_term_5 (F001665)	| Symbols: PTAC16 | plastid transcriptionally active 16 | chr3:17228766-17231021 FORWARD LENGTH=510	AT3G46780.1		Arabidopsis_TAIR10.fasta	54358.6	1	8	8	15	0.00324	0.218	LGSQFATAIQNASETPK	K	V	0.997	52.1	28.3	16.3	52.1	0	2	0	0	2	1762.9	1621.5		17220.4	430	446	Empty	TRUE
Ilona_121120	Sample	Pep_BR1	A_thaliana_AC_MS20121003_term_5 (F001665)	| Symbols: PTAC16 | plastid transcriptionally active 16 | chr3:17228766-17231021 FORWARD LENGTH=510	AT3G46780.1		Arabidopsis_TAIR10.fasta	54358.6	1	8	8	15	0.00324	0.218	LNAVQSPFQDAESIAK	R	A	0.997	39.9	27.8	15.5	39.9	0	2	0	0	2	1717.88	1723		20139.8	149	164	Empty	TRUE
Ilona_121120	Sample	Pep_BR1	A_thaliana_AC_MS20121003_term_5 (F001665)	| Symbols: PTAC16 | plastid transcriptionally active 16 | chr3:17228766-17231021 FORWARD LENGTH=510	AT3G46780.1		Arabidopsis_TAIR10.fasta	54358.6	1	8	8	15	0.00324	0.218	LSEKEAEAASLAEDAQQK	K	A	0.996	33	27	19.6	28.5	0	0	1	0	2	1917.94	1342		12559.4	386	403	Empty	TRUE
Ilona_121120	Sample	Pep_BR1	A_thaliana_AC_MS20121003_term_5 (F001665)	| Symbols: PTAC16 | plastid transcriptionally active 16 | chr3:17228766-17231021 FORWARD LENGTH=510	AT3G46780.1		Arabidopsis_TAIR10.fasta	54358.6	1	8	8	15	0.00324	0.218	SQPLTISDLIEK	K	V	0.996	36.1	27.5	26.8	24.5	0	2	0	0	2	1343.74	1839.5		25388.8	237	248	Empty	TRUE
Ilona_121120	Sample	Pep_BR1	A_thaliana_AC_MS20121003_term_5 (F001665)	| Symbols: PTAC16 | plastid transcriptionally active 16 | chr3:17228766-17231021 FORWARD LENGTH=510	AT3G46780.1		Arabidopsis_TAIR10.fasta	54358.6	1	8	8	15	0.00324	0.218	TSLTEDFSPEK	K	A	0.997	49.2	25.7	17	48.3	0	2	0	0	2	1253.59	1495.5		28809.3	261	271	Empty	TRUE
Ilona_121120	Sample	Pep_BR1	A_thaliana_AC_MS20121003_term_5 (F001665)	| Symbols: PTAC16 | plastid transcriptionally active 16 | chr3:17228766-17231021 FORWARD LENGTH=510	AT3G46780.1		Arabidopsis_TAIR10.fasta	54358.6	1	8	8	15	0.00324	0.218	VAQTDVAYTLIK	K	T	0.997	70.8	26.7	17.4	70.8	0	2	0	0	2	1321.74	1641.5		33908.6	249	260	Empty	TRUE
Ilona_121120	Sample	Pep_BR1	A_thaliana_AC_MS20121003_term_5 (F001665)	| Symbols: ATCIMS, ATMETS, ATMS1 | Cobalamin-independent synthase family protein | chr5:5935771-5939195 FORWARD LENGTH=765	AT5G17920.1,AT5G17920.2		Arabidopsis_TAIR10.fasta	84358.4	1	10	10	20	0.00432	0.148	ALAGQKDEALFSANAAALASR	K	R	0.997	52.6	27.5	30	38.9	0	0	2	0	2	2075.09	1658		42146.8	367	387	Empty	TRUE
Ilona_121120	Sample	Pep_BR1	A_thaliana_AC_MS20121003_term_5 (F001665)	| Symbols: ATCIMS, ATMETS, ATMS1 | Cobalamin-independent synthase family protein | chr5:5935771-5939195 FORWARD LENGTH=765	AT5G17920.1,AT5G17920.2		Arabidopsis_TAIR10.fasta	84358.4	1	10	10	20	0.00432	0.148	FALESFWDGK	K	S	0.99	30.4	25.6	18.6	26.7	0	1	0	0	2	1199.57	1989		9073.56	19	28	Empty	TRUE
Ilona_121120	Sample	Pep_BR1	A_thaliana_AC_MS20121003_term_5 (F001665)	| Symbols: ATCIMS, ATMETS, ATMS1 | Cobalamin-independent synthase family protein | chr5:5935771-5939195 FORWARD LENGTH=765	AT5G17920.1,AT5G17920.2		Arabidopsis_TAIR10.fasta	84358.4	1	10	10	20	0.00432	0.148	GGIGVIQIDEAALR	K	E	0.997	90.9	25.8	18.7	90.9	0	2	0	0	2	1411.79	1817		45165.3	597	610	Empty	TRUE
Ilona_121120	Sample	Pep_BR1	A_thaliana_AC_MS20121003_term_5 (F001665)	| Symbols: ATCIMS, ATMETS, ATMS1 | Cobalamin-independent synthase family protein | chr5:5935771-5939195 FORWARD LENGTH=765	AT5G17920.1,AT5G17920.2		Arabidopsis_TAIR10.fasta	84358.4	1	10	10	20	0.00432	0.148	IPSSEEIADR	R	V	0.997	66.4	25.2	69.8	13.7	0	5	0	0	2	1116.55	1275		74484.9	705	714	Empty	TRUE
Ilona_121120	Sample	Pep_BR1	A_thaliana_AC_MS20121003_term_5 (F001665)	| Symbols: ATCIMS, ATMETS, ATMS1 | Cobalamin-independent synthase family protein | chr5:5935771-5939195 FORWARD LENGTH=765	AT5G17920.1,AT5G17920.2		Arabidopsis_TAIR10.fasta	84358.4	1	10	10	20	0.00432	0.148	LLSVFR	K	E	0.952	23.9	25	23.1	0	0	2	0	0	2	734.456	1685		55060.8	679	684	Empty	TRUE
Ilona_121120	Sample	Pep_BR1	A_thaliana_AC_MS20121003_term_5 (F001665)	| Symbols: ATCIMS, ATMETS, ATMS1 | Cobalamin-independent synthase family protein | chr5:5935771-5939195 FORWARD LENGTH=765	AT5G17920.1,AT5G17920.2		Arabidopsis_TAIR10.fasta	84358.4	1	10	10	20	0.00432	0.148	VSEEDYVK	K	A	0.997	43.8	25.1	17	42.6	0	2	0	0	2	968.457	1151.5		17381	458	465	Empty	TRUE
Ilona_121120	Sample	Pep_BR1	A_thaliana_AC_MS20121003_term_5 (F001665)	| Symbols: ATCIMS, ATMETS, ATMS1 | Cobalamin-independent synthase family protein | chr5:5935771-5939195 FORWARD LENGTH=765	AT5G17920.1,AT5G17920.2		Arabidopsis_TAIR10.fasta	84358.4	1	10	10	20	0.00432	0.148	VVEVNALAK	K	A	0.972	25.9	25	32.6	7.98	0	1	0	0	2	942.562	1342		22968.8	358	366	Empty	TRUE
Ilona_121120	Sample	Pep_BR1	A_thaliana_AC_MS20121003_term_5 (F001665)	| Symbols: ATCIMS, ATMETS, ATMS1 | Cobalamin-independent synthase family protein | chr5:5935771-5939195 FORWARD LENGTH=765	AT5G17920.1,AT5G17920.2		Arabidopsis_TAIR10.fasta	84358.4	1	10	10	20	0.00432	0.148	YGAGIGPGVYDIHSPR	K	I	0.997	50.8	27.2	16.3	50.6	0	0	2	0	2	1658.83	1502.5		74665.2	689	704	Empty	TRUE
Ilona_121120	Sample	Pep_BR1	A_thaliana_AC_MS20121003_term_5 (F001665)	| Symbols: ATCIMS, ATMETS, ATMS1 | Cobalamin-independent synthase family protein | chr5:5935771-5939195 FORWARD LENGTH=765	AT5G17920.1,AT5G17920.2		Arabidopsis_TAIR10.fasta	84358.4	1	10	10	20	0.00432	0.148	YLFAGVVDGR	K	N	0.997	52.8	27.8	24.5	44.6	0	2	0	0	2	1096.58	1746.5		57855.1	287	296	Empty	TRUE
Ilona_121120	Sample	Pep_BR1	A_thaliana_AC_MS20121003_term_5 (F001665)	| Symbols: ATCIMS, ATMETS, ATMS1 | Cobalamin-independent synthase family protein | chr5:5935771-5939195 FORWARD LENGTH=765	AT5G17920.1,AT5G17920.2		Arabidopsis_TAIR10.fasta	84358.4	1	10	10	20	0.00432	0.148	YTEVKPALK	K	N	0.985	29.4	26	15.4	28.9	0	1	0	0	2	1048.6	1122		14604.3	740	748	Empty	TRUE
Ilona_121120	Sample	Pep_BR1	A_thaliana_AC_MS20121003_term_5 (F001665)	| Symbols: ATPC1 | ATPase, F1 complex, gamma subunit protein | chr4:2350761-2351882 REVERSE LENGTH=373	AT4G04640.1		Arabidopsis_TAIR10.fasta	40911.9	1	2	2	4	0.000863	0.0643	ALQESLASELAAR	R	M	0.997	68.8	27.6	22.4	63.7	0	2	0	0	2	1358.73	1658.5		35796.5	316	328	Empty	TRUE
Ilona_121120	Sample	Pep_BR1	A_thaliana_AC_MS20121003_term_5 (F001665)	| Symbols: ATPC1 | ATPase, F1 complex, gamma subunit protein | chr4:2350761-2351882 REVERSE LENGTH=373	AT4G04640.1		Arabidopsis_TAIR10.fasta	40911.9	1	2	2	4	0.000863	0.0643	YLEAGTLPTAK	K	E	0.995	35.9	27.8	17.1	34.1	0	2	0	0	2	1163.63	1421.5		30357	188	198	Empty	TRUE
Ilona_121120	Sample	Pep_BR1	A_thaliana_AC_MS20121003_term_5 (F001665)	| Symbols: LHCA4, CAB4 | light-harvesting chlorophyll-protein complex I subunit A4 | chr3:17493622-17494773 REVERSE LENGTH=251	AT3G47470.1		Arabidopsis_TAIR10.fasta	27734.4	1	3	3	6	0.0013	0.124	IGIINVPEWYDAGK	K	E	0.996	37.4	28	15.3	37.4	0	1	0	0	2	1574.82	1942		15505.8	119	132	Empty	TRUE
Ilona_121120	Sample	Pep_BR1	A_thaliana_AC_MS20121003_term_5 (F001665)	| Symbols: LHCA4, CAB4 | light-harvesting chlorophyll-protein complex I subunit A4 | chr3:17493622-17494773 REVERSE LENGTH=251	AT3G47470.1		Arabidopsis_TAIR10.fasta	27734.4	1	3	3	6	0.0013	0.124	NPGSVNQDPIFK	K	Q	0.997	65.3	26.7	23.3	59.1	0	3	0	0	2	1315.66	1473		41265.7	163	174	Empty	TRUE
Ilona_121120	Sample	Pep_BR1	A_thaliana_AC_MS20121003_term_5 (F001665)	| Symbols: LHCA4, CAB4 | light-harvesting chlorophyll-protein complex I subunit A4 | chr3:17493622-17494773 REVERSE LENGTH=251	AT3G47470.1		Arabidopsis_TAIR10.fasta	27734.4	1	3	3	6	0.0013	0.124	WQDIKNPGSVNQDPIFK	R	Q	0.997	49.3	27.5	16.1	49.3	0	0	2	0	2	1986.01	1587.5		35224.2	158	174	Empty	TRUE
Ilona_121120	Sample	Pep_BR1	A_thaliana_AC_MS20121003_term_5 (F001665)	| Symbols: ATRAB8D, ATRABE1B, RABE1b | RAB GTPase homolog E1B | chr4:10990036-10991466 FORWARD LENGTH=476	AT4G20360.1		Arabidopsis_TAIR10.fasta	51630.7	1	7	9	19	0.0041	0.197	GITINTATVEYETENR	R	H	0.997	83.2	26.9	20	81.5	0	2	0	0	2	1810.88	1584		54616.7	127	142	Empty	TRUE
Ilona_121120	Sample	Pep_BR1	A_thaliana_AC_MS20121003_term_5 (F001665)	| Symbols: ATRAB8D, ATRABE1B, RABE1b | RAB GTPase homolog E1B | chr4:10990036-10991466 FORWARD LENGTH=476	AT4G20360.1		Arabidopsis_TAIR10.fasta	51630.7	1	7	9	19	0.0041	0.197	ILDEALAGDNVGLLLR	K	G	0.997	88.1	25	20	86.6	0	2	0	0	2	1681.95	1978.5		31112	342	357	Empty	TRUE
Ilona_121120	Sample	Pep_BR1	A_thaliana_AC_MS20121003_term_5 (F001665)	| Symbols: ATRAB8D, ATRABE1B, RABE1b | RAB GTPase homolog E1B | chr4:10990036-10991466 FORWARD LENGTH=476	AT4G20360.1		Arabidopsis_TAIR10.fasta	51630.7	1	7	9	19	0.0041	0.197	KYDEIDAAPEER	K	A	0.997	66.4	25.3	17.2	66.4	0	2	2	0	2	1435.67	1197.5		49037.2	113	124	Empty	TRUE
Ilona_121120	Sample	Pep_BR1	A_thaliana_AC_MS20121003_term_5 (F001665)	| Symbols: ATRAB8D, ATRABE1B, RABE1b | RAB GTPase homolog E1B | chr4:10990036-10991466 FORWARD LENGTH=476	AT4G20360.1		Arabidopsis_TAIR10.fasta	51630.7	1	7	9	19	0.0041	0.197	NMITGAAQMDGAILVVSGADGPMPQTK	K	E	0.994	29.4	25.6	14.8	29.4	0	0	2	0	2	2721.29	1625.5		11277.4	158	184	Empty	TRUE
Ilona_121120	Sample	Pep_BR1	A_thaliana_AC_MS20121003_term_5 (F001665)	| Symbols: ATRAB8D, ATRABE1B, RABE1b | RAB GTPase homolog E1B | chr4:10990036-10991466 FORWARD LENGTH=476	AT4G20360.1		Arabidopsis_TAIR10.fasta	51630.7	1	7	9	19	0.0041	0.197	SYTVTGVEMFQK	R	I	0.997	62.1	25.7	17.3	61.7	0	4	0	0	2	1405.67	1572		93201.5	330	341	Empty	TRUE
Ilona_121120	Sample	Pep_BR1	A_thaliana_AC_MS20121003_term_5 (F001665)	| Symbols: ATRAB8D, ATRABE1B, RABE1b | RAB GTPase homolog E1B | chr4:10990036-10991466 FORWARD LENGTH=476	AT4G20360.1		Arabidopsis_TAIR10.fasta	51630.7	1	7	9	19	0.0041	0.197	VGETVDLVGLR	K	E	0.997	74.2	27.5	27.7	64.1	0	2	0	0	2	1157.65	1666		70701.6	316	326	Empty	TRUE
Ilona_121120	Sample	Pep_BR1	A_thaliana_AC_MS20121003_term_5 (F001665)	| Symbols: ATRAB8D, ATRABE1B, RABE1b | RAB GTPase homolog E1B | chr4:10990036-10991466 FORWARD LENGTH=476	AT4G20360.1		Arabidopsis_TAIR10.fasta	51630.7	1	7	9	19	0.0041	0.197	YDEIDAAPEER	K	A	0.997	41.8	25	15.6	41.8	0	3	0	0	2	1307.58	1270		21537.9	114	124	Empty	TRUE
Ilona_121120	Sample	Pep_BR1	A_thaliana_AC_MS20121003_term_5 (F001665)	| Symbols: GAPC-2, GAPC2 | glyceraldehyde-3-phosphate dehydrogenase C2 | chr1:4608465-4610494 REVERSE LENGTH=338	AT1G13440.1,AT3G04120.1		Arabidopsis_TAIR10.fasta	36913.4	1	5	5	10	0.00216	0.204	AASFNIIPSSTGAAK	R	A	0.983	31.6	28.7	20.5	26.1	0	2	0	0	2	1434.76	1615		30767.8	205	219	Empty	TRUE
Ilona_121120	Sample	Pep_BR1	A_thaliana_AC_MS20121003_term_5 (F001665)	| Symbols: GAPC-2, GAPC2 | glyceraldehyde-3-phosphate dehydrogenase C2 | chr1:4608465-4610494 REVERSE LENGTH=338	AT1G13440.1,AT3G04120.1		Arabidopsis_TAIR10.fasta	36913.4	1	5	5	10	0.00216	0.204	AGIALSDKFVK	K	L	0.997	40.2	26.6	34.6	21.1	0	0	2	0	2	1148.67	1505.5		63032.8	303	313	Empty	TRUE
Ilona_121120	Sample	Pep_BR1	A_thaliana_AC_MS20121003_term_5 (F001665)	| Symbols: GAPC-2, GAPC2 | glyceraldehyde-3-phosphate dehydrogenase C2 | chr1:4608465-4610494 REVERSE LENGTH=338	AT1G13440.1,AT3G04120.1		Arabidopsis_TAIR10.fasta	36913.4	1	5	5	10	0.00216	0.204	GILGYTEDDVVSTDFVGDNR	K	S	0.997	98.6	25.2	19.2	98.6	0	3	0	0	2	2172.01	1828		26578.9	276	295	Empty	TRUE
Ilona_121120	Sample	Pep_BR1	A_thaliana_AC_MS20121003_term_5 (F001665)	| Symbols: GAPC-2, GAPC2 | glyceraldehyde-3-phosphate dehydrogenase C2 | chr1:4608465-4610494 REVERSE LENGTH=338	AT1G13440.1,AT3G04120.1		Arabidopsis_TAIR10.fasta	36913.4	1	5	5	10	0.00216	0.204	KVVISAPSK	K	D	0.996	34.2	25	28.8	20.6	0	1	0	0	2	928.583	1039		6265.82	122	130	Empty	TRUE
Ilona_121120	Sample	Pep_BR1	A_thaliana_AC_MS20121003_term_5 (F001665)	| Symbols: GAPC-2, GAPC2 | glyceraldehyde-3-phosphate dehydrogenase C2 | chr1:4608465-4610494 REVERSE LENGTH=338	AT1G13440.1,AT3G04120.1		Arabidopsis_TAIR10.fasta	36913.4	1	5	5	10	0.00216	0.204	VPTVDVSVVDLTVR	R	L	0.997	84.4	25.5	18.3	84.4	0	2	0	0	2	1498.85	1834.5		33049.7	239	252	Empty	TRUE
Ilona_121120	Sample	Pep_BR1	A_thaliana_AC_MS20121003_term_5 (F001665)	| Symbols: LHCB5 | light harvesting complex of photosystem II 5 | chr4:6408200-6409496 FORWARD LENGTH=280	AT4G10340.1		Arabidopsis_TAIR10.fasta	30158.3	1	5	6	15	0.00324	0.214	AVSETSDELAK	K	W	0.997	57.2	27.4	22.1	51.7	0	4	0	0	2	1149.56	1062		43729.3	51	61	Empty	TRUE
Ilona_121120	Sample	Pep_BR1	A_thaliana_AC_MS20121003_term_5 (F001665)	| Symbols: LHCB5 | light harvesting complex of photosystem II 5 | chr4:6408200-6409496 FORWARD LENGTH=280	AT4G10340.1		Arabidopsis_TAIR10.fasta	30158.3	1	5	6	15	0.00324	0.214	DPEQGALLK	K	V	0.997	52.9	25.3	23.1	46.1	0	3	0	0	2	970.521	1306		126226	214	222	Empty	TRUE
Ilona_121120	Sample	Pep_BR1	A_thaliana_AC_MS20121003_term_5 (F001665)	| Symbols: LHCB5 | light harvesting complex of photosystem II 5 | chr4:6408200-6409496 FORWARD LENGTH=280	AT4G10340.1		Arabidopsis_TAIR10.fasta	30158.3	1	5	6	15	0.00324	0.214	LHPGGPFDPLGLAK	K	D	0.997	34.9	28.2	17.4	32.7	0	0	2	0	2	1418.78	1796.5		44150.4	200	213	Empty	TRUE
Ilona_121120	Sample	Pep_BR1	A_thaliana_AC_MS20121003_term_5 (F001665)	| Symbols: LHCB5 | light harvesting complex of photosystem II 5 | chr4:6408200-6409496 FORWARD LENGTH=280	AT4G10340.1		Arabidopsis_TAIR10.fasta	30158.3	1	5	6	15	0.00324	0.214	TGALLLDGNTLNYFGK	K	N	0.997	75.3	27.3	19.9	73.1	0	3	0	0	2	1696.89	1936		39906.5	150	165	Empty	TRUE
Ilona_121120	Sample	Pep_BR1	A_thaliana_AC_MS20121003_term_5 (F001665)	| Symbols: LHCB5 | light harvesting complex of photosystem II 5 | chr4:6408200-6409496 FORWARD LENGTH=280	AT4G10340.1		Arabidopsis_TAIR10.fasta	30158.3	1	5	6	15	0.00324	0.214	YQAFELIHAR	K	W	0.995	33.5	28.8	15.1	33.5	0	1	2	0	2	1247.65	1616		88831.6	110	119	Empty	TRUE
Ilona_121120	Sample	Pep_BR1	A_thaliana_AC_MS20121003_term_5 (F001665)	| Symbols: LHCA1 | photosystem I light harvesting complex gene 1 | chr3:20339706-20340922 REVERSE LENGTH=241	AT3G54890.1,AT3G54890.4		Arabidopsis_TAIR10.fasta	25996.8	1	4	5	7	0.00151	0.0705	KYPGGAFDPLGYSK	K	D	0.997	37.7	27.3	16.3	36.8	0	1	2	0	2	1499.75	1625		61890.7	166	179	Empty	TRUE
Ilona_121120	Sample	Pep_BR1	A_thaliana_AC_MS20121003_term_5 (F001665)	| Symbols: LHCA1 | photosystem I light harvesting complex gene 1 | chr3:20339706-20340922 REVERSE LENGTH=241	AT3G54890.1,AT3G54890.4		Arabidopsis_TAIR10.fasta	25996.8	1	4	5	7	0.00151	0.0705	KYPGGAFDPLGYSKDPK	K	K	0.979	26	28	19.8	20.8	0	0	1	0	2	1839.93	1538		50509.4	166	182	Empty	TRUE
Ilona_121120	Sample	Pep_BR1	A_thaliana_AC_MS20121003_term_5 (F001665)	| Symbols: LHCA1 | photosystem I light harvesting complex gene 1 | chr3:20339706-20340922 REVERSE LENGTH=241	AT3G54890.1,AT3G54890.4		Arabidopsis_TAIR10.fasta	25996.8	1	4	5	7	0.00151	0.0705	YPGGAFDPLGYSK	K	D	0.997	44.3	26	19.2	40.8	0	2	0	0	2	1371.66	1747.5		43265.5	167	179	Empty	TRUE
Ilona_121120	Sample	Pep_BR1	A_thaliana_AC_MS20121003_term_5 (F001665)	| Symbols: LHCA1 | photosystem I light harvesting complex gene 1 | chr3:20339706-20340922 REVERSE LENGTH=241	AT3G54890.1,AT3G54890.4		Arabidopsis_TAIR10.fasta	25996.8	1	4	5	7	0.00151	0.0705	YPGGAFDPLGYSKDPK	K	K	0.991	28.5	26.7	17.4	26	0	0	1	0	2	1711.83	1639		22705.5	167	182	Empty	TRUE
Ilona_121120	Sample	Pep_BR1	A_thaliana_AC_MS20121003_term_5 (F001665)	| Symbols: PSAD-2 | photosystem I subunit D-2 | chr1:753528-754142 REVERSE LENGTH=204	AT1G03130.1,AT4G02770.1		Arabidopsis_TAIR10.fasta	22307.3	0.945	1	1	1	0.000216	0.0735	EQIFEMPTGGAAIMR	K	E	0.993	32.2	25.7	15	32.2	0	1	0	0	2	1682.79	1488		8072.85	103	117	Empty	TRUE
Ilona_121120	Sample	Pep_BR1	A_thaliana_AC_MS20121003_term_5 (F001665)	| Symbols: PGK1 | phosphoglycerate kinase 1 | chr3:4061127-4063140 REVERSE LENGTH=481	AT3G12780.1		Arabidopsis_TAIR10.fasta	50113.1	1	6	6	12	0.00259	0.164	ADLNVPLDDNQTITDDTR	R	I	0.997	65.2	26	17.2	65.1	0	2	0	0	2	2015.95	1580		37283.2	99	116	Empty	TRUE
Ilona_121120	Sample	Pep_BR1	A_thaliana_AC_MS20121003_term_5 (F001665)	| Symbols: PGK1 | phosphoglycerate kinase 1 | chr3:4061127-4063140 REVERSE LENGTH=481	AT3G12780.1		Arabidopsis_TAIR10.fasta	50113.1	1	6	6	12	0.00259	0.164	ELDYLVGAVSNPK	K	R	0.997	92.9	28.4	22.5	89.2	0	2	0	0	2	1404.74	1688.5		30963.9	254	266	Empty	TRUE
Ilona_121120	Sample	Pep_BR1	A_thaliana_AC_MS20121003_term_5 (F001665)	| Symbols: PGK1 | phosphoglycerate kinase 1 | chr3:4061127-4063140 REVERSE LENGTH=481	AT3G12780.1		Arabidopsis_TAIR10.fasta	50113.1	1	6	6	12	0.00259	0.164	FAAGTEAIANK	K	L	0.997	39.6	28.6	21.3	33.8	0	1	0	0	2	1092.57	1240		42676.9	407	417	Empty	TRUE
Ilona_121120	Sample	Pep_BR1	A_thaliana_AC_MS20121003_term_5 (F001665)	| Symbols: PGK1 | phosphoglycerate kinase 1 | chr3:4061127-4063140 REVERSE LENGTH=481	AT3G12780.1		Arabidopsis_TAIR10.fasta	50113.1	1	6	6	12	0.00259	0.164	FSLAPLVPR	K	L	0.992	31	25.2	20.1	25.9	0	2	0	0	2	999.599	1856		34277.8	150	158	Empty	TRUE
Ilona_121120	Sample	Pep_BR1	A_thaliana_AC_MS20121003_term_5 (F001665)	| Symbols: PGK1 | phosphoglycerate kinase 1 | chr3:4061127-4063140 REVERSE LENGTH=481	AT3G12780.1		Arabidopsis_TAIR10.fasta	50113.1	1	6	6	12	0.00259	0.164	GVTTIIGGGDSVAAVEK	K	V	0.997	93.8	27.7	29.9	82.8	0	2	0	0	2	1573.84	1563.5		48189.3	425	441	Empty	TRUE
Ilona_121120	Sample	Pep_BR1	A_thaliana_AC_MS20121003_term_5 (F001665)	| Symbols: PGK1 | phosphoglycerate kinase 1 | chr3:4061127-4063140 REVERSE LENGTH=481	AT3G12780.1		Arabidopsis_TAIR10.fasta	50113.1	1	6	6	12	0.00259	0.164	SVGDLTSADLK	K	G	0.997	53.8	28.1	19.8	50.3	0	3	0	0	2	1105.57	1419		55593.7	81	91	Empty	TRUE
Ilona_121120	Sample	Pep_BR1	A_thaliana_AC_MS20121003_term_5 (F001665)	| Symbols: EIF4A1, RH4, TIF4A1 | eukaryotic translation initiation factor 4A1 | chr3:4592635-4594128 REVERSE LENGTH=412	AT3G13920.1,AT3G13920.2,AT3G13920.3		Arabidopsis_TAIR10.fasta	46704.9	1	5	5	9	0.00194	0.133	ELAQQIEK	R	V	0.997	36.1	26.4	21.3	30.1	0	2	0	0	2	958.52	1136		17713.1	118	125	Empty	TRUE
Ilona_121120	Sample	Pep_BR1	A_thaliana_AC_MS20121003_term_5 (F001665)	| Symbols: EIF4A1, RH4, TIF4A1 | eukaryotic translation initiation factor 4A1 | chr3:4592635-4594128 REVERSE LENGTH=412	AT3G13920.1,AT3G13920.2,AT3G13920.3		Arabidopsis_TAIR10.fasta	46704.9	1	5	5	9	0.00194	0.133	GLDVIQQAQSGTGK	K	T	0.997	70.6	28.1	17.4	70.6	0	2	0	0	2	1401.73	1432.5		18924.2	76	89	Empty	TRUE
Ilona_121120	Sample	Pep_BR1	A_thaliana_AC_MS20121003_term_5 (F001665)	| Symbols: EIF4A1, RH4, TIF4A1 | eukaryotic translation initiation factor 4A1 | chr3:4592635-4594128 REVERSE LENGTH=412	AT3G13920.1,AT3G13920.2,AT3G13920.3		Arabidopsis_TAIR10.fasta	46704.9	1	5	5	9	0.00194	0.133	MFVLDEADEMLSR	K	G	0.997	68.3	25	21.9	63.7	0	1	0	0	2	1587.7	1655		9473.56	184	196	Empty	TRUE
Ilona_121120	Sample	Pep_BR1	A_thaliana_AC_MS20121003_term_5 (F001665)	| Symbols: EIF4A1, RH4, TIF4A1 | eukaryotic translation initiation factor 4A1 | chr3:4592635-4594128 REVERSE LENGTH=412	AT3G13920.1,AT3G13920.2,AT3G13920.3		Arabidopsis_TAIR10.fasta	46704.9	1	5	5	9	0.00194	0.133	RDELTLEGIK	K	Q	0.996	37.7	28.7	27	26.1	0	2	0	0	2	1173.65	1510		23313.3	244	253	Empty	TRUE
Ilona_121120	Sample	Pep_BR1	A_thaliana_AC_MS20121003_term_5 (F001665)	| Symbols: EIF4A1, RH4, TIF4A1 | eukaryotic translation initiation factor 4A1 | chr3:4592635-4594128 REVERSE LENGTH=412	AT3G13920.1,AT3G13920.2,AT3G13920.3		Arabidopsis_TAIR10.fasta	46704.9	1	5	5	9	0.00194	0.133	VLITTDLLAR	R	G	0.997	44	25.3	28.7	31.1	0	2	0	0	2	1114.68	1802.5		35119.5	331	340	Empty	TRUE
Ilona_121120	Sample	Pep_BR1	A_thaliana_AC_MS20121003_term_5 (F001665)	| Symbols: ATGSTF8, ATGSTF5, GST6, GSTF8 | glutathione S-transferase phi 8 | chr2:19558213-19559266 FORWARD LENGTH=263	AT2G47730.1		Arabidopsis_TAIR10.fasta	29232.6	1	3	3	5	0.00108	0.16	AITQYLAEEYSEKGEK	R	L	0.996	31.9	26.8	15	31.9	0	0	2	0	2	1858.91	1557		36891.5	118	133	Empty	TRUE
Ilona_121120	Sample	Pep_BR1	A_thaliana_AC_MS20121003_term_5 (F001665)	| Symbols: ATGSTF8, ATGSTF5, GST6, GSTF8 | glutathione S-transferase phi 8 | chr2:19558213-19559266 FORWARD LENGTH=263	AT2G47730.1		Arabidopsis_TAIR10.fasta	29232.6	1	3	3	5	0.00108	0.16	GMFGMTTDPAAVQELEGK	K	L	0.997	54.3	25	16.4	54.3	0	1	0	0	2	1913.86	1588		3113.43	172	189	Empty	TRUE
Ilona_121120	Sample	Pep_BR1	A_thaliana_AC_MS20121003_term_5 (F001665)	| Symbols: ATGSTF8, ATGSTF5, GST6, GSTF8 | glutathione S-transferase phi 8 | chr2:19558213-19559266 FORWARD LENGTH=263	AT2G47730.1		Arabidopsis_TAIR10.fasta	29232.6	1	3	3	5	0.00108	0.16	VLDVYEAR	K	L	0.997	47.4	28.3	16	47.4	0	2	0	0	2	964.51	1404.5		38785.2	193	200	Empty	TRUE
Ilona_121120	Sample	Pep_BR1	A_thaliana_AC_MS20121003_term_5 (F001665)	| Symbols: CPN60B, LEN1 | chaperonin 60 beta | chr1:20715717-20718673 REVERSE LENGTH=600	AT1G55490.1,AT1G55490.2		Arabidopsis_TAIR10.fasta	63809.3	1	3	3	6	0.0013	0.0717	ETSTIVGDGSTQDAVK	K	K	0.997	48.4	27	16.2	48.3	0	2	0	0	2	1607.78	1236		13899.3	382	397	Empty	TRUE
Ilona_121120	Sample	Pep_BR1	A_thaliana_AC_MS20121003_term_5 (F001665)	| Symbols: CPN60B, LEN1 | chaperonin 60 beta | chr1:20715717-20718673 REVERSE LENGTH=600	AT1G55490.1,AT1G55490.2		Arabidopsis_TAIR10.fasta	63809.3	1	3	3	6	0.0013	0.0717	EVELEDPVENIGAK	R	L	0.997	73.7	27.3	19.2	72.1	0	2	0	0	2	1541.77	1624		20496.7	114	127	Empty	TRUE
Ilona_121120	Sample	Pep_BR1	A_thaliana_AC_MS20121003_term_5 (F001665)	| Symbols: CPN60B, LEN1 | chaperonin 60 beta | chr1:20715717-20718673 REVERSE LENGTH=600	AT1G55490.1,AT1G55490.2		Arabidopsis_TAIR10.fasta	63809.3	1	3	3	6	0.0013	0.0717	VVAAGANPVLITR	K	G	0.997	59	25	19.7	56	0	2	0	0	2	1280.77	1492.5		29296.8	161	173	Empty	TRUE
Ilona_121120	Sample	Pep_BR1	A_thaliana_AC_MS20121003_term_5 (F001665)	| Symbols: POR C, PORC | protochlorophyllide oxidoreductase C | chr1:907699-909245 FORWARD LENGTH=401	AT1G03630.1,AT1G03630.2		Arabidopsis_TAIR10.fasta	43884.2	0.978	1	1	2	0.000432	0.0474	ANLGDLR	K	G	0.997	42.7	25	52	6.38	0	2	0	0	2	758.416	1287		32701.2	245	251	Empty	FALSE	AT4G27440.2,AT4G27440.1
Ilona_121120	Sample	Pep_BR1	A_thaliana_AC_MS20121003_term_5 (F001665)	| Symbols: POR C, PORC | protochlorophyllide oxidoreductase C | chr1:907699-909245 FORWARD LENGTH=401	AT1G03630.1,AT1G03630.2		Arabidopsis_TAIR10.fasta	43884.2	0.978	1	1	2	0.000432	0.0474	LAQVVSDPSLGK	R	S	0.997	50.4	26.4	21.8	44.7	0	2	0	0	2	1213.68	1375.5		28563.4	348	359	Empty	TRUE
Ilona_121120	Sample	Pep_BR1	A_thaliana_AC_MS20121003_term_5 (F001665)	| Symbols: LHCA3 | photosystem I light harvesting complex gene 3 | chr1:22700152-22701149 FORWARD LENGTH=273	AT1G61520.1,AT1G61520.2,AT1G61520.3		Arabidopsis_TAIR10.fasta	29182.9	1	5	6	11	0.00237	0.179	FAMLGAAGAIAPEILGK	R	A	0.997	69.4	27.7	17.3	69.4	0	2	0	0	2	1645.9	1874		37636.9	106	122	Empty	TRUE
Ilona_121120	Sample	Pep_BR1	A_thaliana_AC_MS20121003_term_5 (F001665)	| Symbols: LHCA3 | photosystem I light harvesting complex gene 3 | chr1:22700152-22701149 FORWARD LENGTH=273	AT1G61520.1,AT1G61520.2,AT1G61520.3		Arabidopsis_TAIR10.fasta	29182.9	1	5	6	11	0.00237	0.179	LQDWYNPGSMGK	R	Q	0.997	38.3	25	15.4	38.3	0	4	0	0	2	1411.63	1549.5		122942	171	182	Empty	TRUE
Ilona_121120	Sample	Pep_BR1	A_thaliana_AC_MS20121003_term_5 (F001665)	| Symbols: LHCA3 | photosystem I light harvesting complex gene 3 | chr1:22700152-22701149 FORWARD LENGTH=273	AT1G61520.1,AT1G61520.2,AT1G61520.3		Arabidopsis_TAIR10.fasta	29182.9	1	5	6	11	0.00237	0.179	QYFLGLEK	K	G	0.985	28.7	25.4	22.2	21.3	0	2	0	0	2	997.535	1702		94151.5	183	190	Empty	TRUE
Ilona_121120	Sample	Pep_BR1	A_thaliana_AC_MS20121003_term_5 (F001665)	| Symbols: LHCA3 | photosystem I light harvesting complex gene 3 | chr1:22700152-22701149 FORWARD LENGTH=273	AT1G61520.1,AT1G61520.2,AT1G61520.3		Arabidopsis_TAIR10.fasta	29182.9	1	5	6	11	0.00237	0.179	RLQDWYNPGSMGK	R	Q	0.996	34.3	25.8	15.1	34.3	0	1	0	0	2	1567.73	1454		9366.68	170	182	Empty	TRUE
Ilona_121120	Sample	Pep_BR1	A_thaliana_AC_MS20121003_term_5 (F001665)	| Symbols: LHCA3 | photosystem I light harvesting complex gene 3 | chr1:22700152-22701149 FORWARD LENGTH=273	AT1G61520.1,AT1G61520.2,AT1G61520.3		Arabidopsis_TAIR10.fasta	29182.9	1	5	6	11	0.00237	0.179	WLAYGEIINGR	R	F	0.996	37.2	28.7	18.7	33.9	0	2	0	0	2	1291.68	1806.5		33054	95	105	Empty	TRUE
Ilona_121120	Sample	Pep_BR1	A_thaliana_AC_MS20121003_term_5 (F001665)	Tax_Id=9606 Gene_Symbol=KRT7 keratin 7	IPI:CON_IPI00847342.1|TREMBL:Q3KNV1;Q96GE1		Arabidopsis_TAIR10.fasta	51387.3	1	3	4	6	0.0013	0.0426	FASFIDK	K	V	0.986	29.1	25.5	23.3	20.6	0	2	0	0	2	827.43	1549.5		66165.6	102	108	Empty	TRUE
Ilona_121120	Sample	Pep_BR1	A_thaliana_AC_MS20121003_term_5 (F001665)	Tax_Id=9606 Gene_Symbol=KRT7 keratin 7	IPI:CON_IPI00847342.1|TREMBL:Q3KNV1;Q96GE1		Arabidopsis_TAIR10.fasta	51387.3	1	3	4	6	0.0013	0.0426	FASFIDKVR	K	F	0.997	38.4	25.1	20.5	33.3	0	1	2	0	2	1082.6	1552		75699.2	102	110	Empty	TRUE
Ilona_121120	Sample	Pep_BR1	A_thaliana_AC_MS20121003_term_5 (F001665)	Tax_Id=9606 Gene_Symbol=KRT7 keratin 7	IPI:CON_IPI00847342.1|TREMBL:Q3KNV1;Q96GE1		Arabidopsis_TAIR10.fasta	51387.3	1	3	4	6	0.0013	0.0426	LALDIEIATYR	K	K	0.997	50.5	27.2	16.2	50.5	0	1	0	0	2	1277.71	1885		9490.47	383	393	Empty	TRUE
Ilona_121120	Sample	Pep_BR1	A_thaliana_AC_MS20121003_term_5 (F001665)	| Symbols: | Heat shock protein 70 (Hsp 70) family protein | chr3:2903434-2905632 REVERSE LENGTH=649	AT3G09440.1,AT3G09440.2,AT5G02500.1,AT5G02500.2		Arabidopsis_TAIR10.fasta	71149.9	1	2	2	4	0.000863	0.0447	ATAGDTHLGGEDFDNR	K	M	0.982	23.6	25	15.2	22.9	0	0	2	0	2	1675.73	1259		29945.7	227	242	Empty	TRUE
Ilona_121120	Sample	Pep_BR1	A_thaliana_AC_MS20121003_term_5 (F001665)	| Symbols: | Heat shock protein 70 (Hsp 70) family protein | chr3:2903434-2905632 REVERSE LENGTH=649	AT3G09440.1,AT3G09440.2,AT5G02500.1,AT5G02500.2		Arabidopsis_TAIR10.fasta	71149.9	1	2	2	4	0.000863	0.0447	TTPSYVAFTDSER	R	L	0.997	77.1	25.3	18.4	76.5	0	2	0	0	2	1473.69	1537.5		26665	40	52	Empty	TRUE
Ilona_121120	Sample	Pep_BR1	A_thaliana_AC_MS20121003_term_5 (F001665)	| Symbols: | Translation elongation factor EF1B, gamma chain | chr1:21377873-21380114 FORWARD LENGTH=413	AT1G57720.1,AT1G57720.2		Arabidopsis_TAIR10.fasta	46401.8	1	2	2	4	0.000863	0.0678	KAAPVAEAPKPAEEEEAPKPK	K	A	0.997	38.4	26.8	15.4	38.4	0	0	0	2	2	2187.17	1034.5		19957.3	232	252	Empty	TRUE
Ilona_121120	Sample	Pep_BR1	A_thaliana_AC_MS20121003_term_5 (F001665)	| Symbols: | Translation elongation factor EF1B, gamma chain | chr1:21377873-21380114 FORWARD LENGTH=413	AT1G57720.1,AT1G57720.2		Arabidopsis_TAIR10.fasta	46401.8	1	2	2	4	0.000863	0.0678	VGGFLQR	K	M	0.991	32.5	27.3	25.9	21.7	0	2	0	0	2	776.441	1416.5		27011.6	321	327	Empty	TRUE
Ilona_121120	Sample	Pep_BR1	A_thaliana_AC_MS20121003_term_5 (F001665)	| Symbols: ATGRP7, CCR2, GR-RBP7, GRP7 | cold, circadian rhythm, and rna binding 2 | chr2:9265477-9266316 REVERSE LENGTH=176	AT2G21660.1,AT2G21660.2		Arabidopsis_TAIR10.fasta	16890.1	1	4	4	8	0.00173	0.307	ALETAFAQYGDVIDSK	R	I	0.997	86.3	27.6	18.4	86.3	0	2	0	0	2	1727.85	1793.5		20650.6	23	38	Empty	TRUE
Ilona_121120	Sample	Pep_BR1	A_thaliana_AC_MS20121003_term_5 (F001665)	| Symbols: ATGRP7, CCR2, GR-RBP7, GRP7 | cold, circadian rhythm, and rna binding 2 | chr2:9265477-9266316 REVERSE LENGTH=176	AT2G21660.1,AT2G21660.2		Arabidopsis_TAIR10.fasta	16890.1	1	4	4	8	0.00173	0.307	AMKDAIEGMNGQDLDGR	K	S	0.964	20.9	25	14.3	20.9	0	0	1	0	2	1852.82	1149		8348.81	61	77	Empty	TRUE
Ilona_121120	Sample	Pep_BR1	A_thaliana_AC_MS20121003_term_5 (F001665)	| Symbols: ATGRP7, CCR2, GR-RBP7, GRP7 | cold, circadian rhythm, and rna binding 2 | chr2:9265477-9266316 REVERSE LENGTH=176	AT2G21660.1,AT2G21660.2		Arabidopsis_TAIR10.fasta	16890.1	1	4	4	8	0.00173	0.307	GFGFVTFKDEK	R	A	0.996	35.8	27.3	18.1	33	0	2	0	0	2	1274.64	1687		28456.9	50	60	Empty	TRUE
Ilona_121120	Sample	Pep_BR1	A_thaliana_AC_MS20121003_term_5 (F001665)	| Symbols: ATGRP7, CCR2, GR-RBP7, GRP7 | cold, circadian rhythm, and rna binding 2 | chr2:9265477-9266316 REVERSE LENGTH=176	AT2G21660.1,AT2G21660.2		Arabidopsis_TAIR10.fasta	16890.1	1	4	4	8	0.00173	0.307	SITVNEAQSR	R	G	0.997	43.9	28.3	16.8	42.8	0	3	0	0	2	1104.56	1047		20520.9	78	87	Empty	TRUE
Ilona_121120	Sample	Pep_BR1	A_thaliana_AC_MS20121003_term_5 (F001665)	| Symbols: | Mitochondrial substrate carrier family protein | chr5:6679591-6681845 REVERSE LENGTH=298	AT5G19760.1		Arabidopsis_TAIR10.fasta	31913.3	1	2	2	3	0.000648	0.0705	MQADNTLPLAQR	R	R	0.997	53.2	26.8	24.8	44.8	0	2	0	0	2	1373.68	1373.5		20679.3	133	144	Empty	TRUE
Ilona_121120	Sample	Pep_BR1	A_thaliana_AC_MS20121003_term_5 (F001665)	| Symbols: | Mitochondrial substrate carrier family protein | chr5:6679591-6681845 REVERSE LENGTH=298	AT5G19760.1		Arabidopsis_TAIR10.fasta	31913.3	1	2	2	3	0.000648	0.0705	NEGVGAFYK	K	G	0.979	27.3	25.3	14.7	27.3	0	1	0	0	2	984.479	1428		13387.1	59	67	Empty	TRUE
Ilona_121120	Sample	Pep_BR1	A_thaliana_AC_MS20121003_term_5 (F001665)	| Symbols: LHCB6, CP24 | light harvesting complex photosystem II subunit 6 | chr1:5446685-5447676 REVERSE LENGTH=258	AT1G15820.1		Arabidopsis_TAIR10.fasta	27523.5	1	5	5	9	0.00194	0.198	DGVYEPDFEKLER	R	L	0.984	25.1	26	18.4	21.3	0	0	2	0	2	1596.75	1609		80321.7	211	223	Empty	TRUE
Ilona_121120	Sample	Pep_BR1	A_thaliana_AC_MS20121003_term_5 (F001665)	| Symbols: LHCB6, CP24 | light harvesting complex photosystem II subunit 6 | chr1:5446685-5447676 REVERSE LENGTH=258	AT1G15820.1		Arabidopsis_TAIR10.fasta	27523.5	1	5	5	9	0.00194	0.198	FFDPLGLAGK	R	N	0.997	43.7	27.8	26.7	32.7	0	2	0	0	2	1064.58	1944		42356.6	199	208	Empty	TRUE
Ilona_121120	Sample	Pep_BR1	A_thaliana_AC_MS20121003_term_5 (F001665)	| Symbols: LHCB6, CP24 | light harvesting complex photosystem II subunit 6 | chr1:5446685-5447676 REVERSE LENGTH=258	AT1G15820.1		Arabidopsis_TAIR10.fasta	27523.5	1	5	5	9	0.00194	0.198	KSWIPAVK	K	G	0.995	34.2	26.5	19.3	30	0	2	0	0	2	928.562	1475.5		39502.4	55	62	Empty	TRUE
Ilona_121120	Sample	Pep_BR1	A_thaliana_AC_MS20121003_term_5 (F001665)	| Symbols: LHCB6, CP24 | light harvesting complex photosystem II subunit 6 | chr1:5446685-5447676 REVERSE LENGTH=258	AT1G15820.1		Arabidopsis_TAIR10.fasta	27523.5	1	5	5	9	0.00194	0.198	NRDGVYEPDFEKLER	K	L	0.946	21.8	27.4	20.2	15.9	0	0	1	0	2	1866.9	1513		12522.4	209	223	Empty	TRUE
Ilona_121120	Sample	Pep_BR1	A_thaliana_AC_MS20121003_term_5 (F001665)	| Symbols: LHCB6, CP24 | light harvesting complex photosystem II subunit 6 | chr1:5446685-5447676 REVERSE LENGTH=258	AT1G15820.1		Arabidopsis_TAIR10.fasta	27523.5	1	5	5	9	0.00194	0.198	TAENFANYTGDQGYPGGR	K	F	0.997	101	25	19.3	101	0	2	0	0	2	1917.84	1447.5		26887.8	181	198	Empty	TRUE
Ilona_121120	Sample	Pep_BR1	A_thaliana_AC_MS20121003_term_5 (F001665)	| Symbols: ACT7 | actin 7 | chr5:3052809-3054220 FORWARD LENGTH=377	AT5G09810.1		Arabidopsis_TAIR10.fasta	41736.6	1	2	2	2	0.000432	0.207	AGFAGDDAPR	K	A	0.997	54.2	25	28.6	41.9	0	2	0	0	2	976.448	1127		39156.4	21	30	Empty	FALSE	AT3G18780.2,AT1G49240.1
Ilona_121120	Sample	Pep_BR1	A_thaliana_AC_MS20121003_term_5 (F001665)	| Symbols: ACT7 | actin 7 | chr5:3052809-3054220 FORWARD LENGTH=377	AT5G09810.1		Arabidopsis_TAIR10.fasta	41736.6	1	2	2	2	0.000432	0.207	EITALAPSSMK	K	I	0.994	36.3	29.2	21	30.5	0	4	0	0	2	1163.6	1373.5		78440.7	318	328	Empty	FALSE	AT3G18780.2,AT1G49240.1
Ilona_121120	Sample	Pep_BR1	A_thaliana_AC_MS20121003_term_5 (F001665)	| Symbols: ACT7 | actin 7 | chr5:3052809-3054220 FORWARD LENGTH=377	AT5G09810.1		Arabidopsis_TAIR10.fasta	41736.6	1	2	2	2	0.000432	0.207	GYMFTTTAER	R	E	0.997	45.4	25	21	40.2	0	2	0	0	2	1192.53	1346		39358.9	199	208	Empty	FALSE	AT3G18780.2,AT1G49240.1
Ilona_121120	Sample	Pep_BR1	A_thaliana_AC_MS20121003_term_5 (F001665)	| Symbols: ACT7 | actin 7 | chr5:3052809-3054220 FORWARD LENGTH=377	AT5G09810.1		Arabidopsis_TAIR10.fasta	41736.6	1	2	2	2	0.000432	0.207	NYELPDGQVITIGAER	K	F	0.997	73.9	27.7	22.4	69.2	0	2	0	0	2	1774.9	1785.5		25141.9	241	256	Empty	FALSE	AT3G18780.2,AT1G49240.1
Ilona_121120	Sample	Pep_BR1	A_thaliana_AC_MS20121003_term_5 (F001665)	| Symbols: ACT7 | actin 7 | chr5:3052809-3054220 FORWARD LENGTH=377	AT5G09810.1		Arabidopsis_TAIR10.fasta	41736.6	1	2	2	2	0.000432	0.207	SEYDESGPSIVHR	K	K	0.956	20.2	25	14.3	20.2	0	0	1	0	2	1475.68	1244		19144.7	362	374	Empty	TRUE
Ilona_121120	Sample	Pep_BR1	A_thaliana_AC_MS20121003_term_5 (F001665)	| Symbols: ACT7 | actin 7 | chr5:3052809-3054220 FORWARD LENGTH=377	AT5G09810.1		Arabidopsis_TAIR10.fasta	41736.6	1	2	2	2	0.000432	0.207	VAPEEHPVLLTEAPLNPK	R	A	0.997	35.2	25.9	15.2	35.2	0	0	1	0	2	1954.06	1605		18789.9	98	115	Empty	TRUE
Ilona_121120	Sample	Pep_BR1	A_thaliana_AC_MS20121003_term_5 (F001665)	| Symbols: RCA | rubisco activase | chr2:16571046-16573345 REVERSE LENGTH=446	AT2G39730.2		Arabidopsis_TAIR10.fasta	49101.1	1	14	18	62	0.0134	0.365	EGPPVFEQPEMTYEK	R	L	0.997	56.6	25	16.5	56.6	0	9	0	0	2	1780.81	1559		155425	378	392	Empty	TRUE
Ilona_121120	Sample	Pep_BR1	A_thaliana_AC_MS20121003_term_5 (F001665)	| Symbols: RCA | rubisco activase | chr2:16571046-16573345 REVERSE LENGTH=446	AT2G39730.2		Arabidopsis_TAIR10.fasta	49101.1	1	14	18	62	0.0134	0.365	FVESLGVEK	K	I	0.997	41.8	28.5	28.3	29.1	0	2	0	0	2	1007.54	1424		223492	360	368	Empty	TRUE
Ilona_121120	Sample	Pep_BR1	A_thaliana_AC_MS20121003_term_5 (F001665)	| Symbols: RCA | rubisco activase | chr2:16571046-16573345 REVERSE LENGTH=446	AT2G39730.2		Arabidopsis_TAIR10.fasta	49101.1	1	14	18	62	0.0134	0.365	GLAYDTSDDQQDITR	R	G	0.997	103	25	24.7	97.8	0	9	0	0	2	1697.76	1380		109159	73	87	Empty	TRUE
Ilona_121120	Sample	Pep_BR1	A_thaliana_AC_MS20121003_term_5 (F001665)	| Symbols: RCA | rubisco activase | chr2:16571046-16573345 REVERSE LENGTH=446	AT2G39730.2		Arabidopsis_TAIR10.fasta	49101.1	1	14	18	62	0.0134	0.365	GTFYGKTEEKEPSK	R	-	0.975	23.9	26.5	17.2	21.2	0	0	2	0	2	1600.79	1007		44624.6	433	446	Empty	TRUE
Ilona_121120	Sample	Pep_BR1	A_thaliana_AC_MS20121003_term_5 (F001665)	| Symbols: RCA | rubisco activase | chr2:16571046-16573345 REVERSE LENGTH=446	AT2G39730.2		Arabidopsis_TAIR10.fasta	49101.1	1	14	18	62	0.0134	0.365	KFVESLGVEK	R	I	0.997	56.6	27.3	27.2	45.9	0	3	2	0	2	1135.64	1349		105357	359	368	Empty	TRUE
Ilona_121120	Sample	Pep_BR1	A_thaliana_AC_MS20121003_term_5 (F001665)	| Symbols: RCA | rubisco activase | chr2:16571046-16573345 REVERSE LENGTH=446	AT2G39730.2		Arabidopsis_TAIR10.fasta	49101.1	1	14	18	62	0.0134	0.365	LMEYGNMLVMEQENVK	K	R	0.997	74	25	17.6	74	0	1	0	0	2	1975.88	1443		6423.98	393	408	Empty	TRUE
Ilona_121120	Sample	Pep_BR1	A_thaliana_AC_MS20121003_term_5 (F001665)	| Symbols: RCA | rubisco activase | chr2:16571046-16573345 REVERSE LENGTH=446	AT2G39730.2		Arabidopsis_TAIR10.fasta	49101.1	1	14	18	62	0.0134	0.365	LMEYGNMLVMEQENVKR	K	V	0.997	33.7	25.5	19.5	29.3	0	0	8	0	2	2131.98	1424		184038	393	409	Empty	TRUE
Ilona_121120	Sample	Pep_BR1	A_thaliana_AC_MS20121003_term_5 (F001665)	| Symbols: RCA | rubisco activase | chr2:16571046-16573345 REVERSE LENGTH=446	AT2G39730.2		Arabidopsis_TAIR10.fasta	49101.1	1	14	18	62	0.0134	0.365	LVVHITK	K	N	0.994	32.3	25	15.2	32.2	0	1	0	0	2	809.524	1243		15128.6	141	147	Empty	TRUE
Ilona_121120	Sample	Pep_BR1	A_thaliana_AC_MS20121003_term_5 (F001665)	| Symbols: RCA | rubisco activase | chr2:16571046-16573345 REVERSE LENGTH=446	AT2G39730.2		Arabidopsis_TAIR10.fasta	49101.1	1	14	18	62	0.0134	0.365	MGINPIMMSAGELESGNAGEPAK	K	L	0.997	86.2	25	18.4	13	0	10	1	0	2	2336.06	1612		94060	182	204	Empty	TRUE
Ilona_121120	Sample	Pep_BR1	A_thaliana_AC_MS20121003_term_5 (F001665)	| Symbols: RCA | rubisco activase | chr2:16571046-16573345 REVERSE LENGTH=446	AT2G39730.2		Arabidopsis_TAIR10.fasta	49101.1	1	14	18	62	0.0134	0.365	NFLTLPNIK	K	V	0.997	36.5	27	35.7	16.1	0	3	0	0	2	1059.62	1864		59726.3	148	156	Empty	TRUE
Ilona_121120	Sample	Pep_BR1	A_thaliana_AC_MS20121003_term_5 (F001665)	| Symbols: RCA | rubisco activase | chr2:16571046-16573345 REVERSE LENGTH=446	AT2G39730.2		Arabidopsis_TAIR10.fasta	49101.1	1	14	18	62	0.0134	0.365	QYNLDNMMDGFYIAPAFMDK	R	L	0.997	42.8	25	15.7	42.8	0	3	0	0	2	2432.02	1839		16640.8	121	140	Empty	TRUE
Ilona_121120	Sample	Pep_BR1	A_thaliana_AC_MS20121003_term_5 (F001665)	| Symbols: RCA | rubisco activase | chr2:16571046-16573345 REVERSE LENGTH=446	AT2G39730.2		Arabidopsis_TAIR10.fasta	49101.1	1	14	18	62	0.0134	0.365	VQLAETYLSQAALGDANADAIGR	R	G	0.997	128	27.4	24.9	124	0	4	1	0	2	2347.19	1822		81760.3	410	432	Empty	TRUE
Ilona_121120	Sample	Pep_BR1	A_thaliana_AC_MS20121003_term_5 (F001665)	| Symbols: RCA | rubisco activase | chr2:16571046-16573345 REVERSE LENGTH=446	AT2G39730.2		Arabidopsis_TAIR10.fasta	49101.1	1	14	18	62	0.0134	0.365	YREAADLIK	R	K	0.997	46.2	27.9	24	38.1	0	0	2	0	2	1078.59	1298.5		77717.5	210	218	Empty	TRUE
Ilona_121120	Sample	Pep_BR1	A_thaliana_AC_MS20121003_term_5 (F001665)	| Symbols: RCA | rubisco activase | chr2:16571046-16573345 REVERSE LENGTH=446	AT2G39730.2		Arabidopsis_TAIR10.fasta	49101.1	1	14	18	62	0.0134	0.365	YREAADLIKK	R	G	0.974	23.8	26.7	16.5	21.8	0	0	1	0	2	1206.68	1169		10739.7	210	219	Empty	TRUE
Ilona_121120	Sample	Pep_BR1	A_thaliana_AC_MS20121003_term_5 (F001665)	| Symbols: ATPD | ATP synthase delta-subunit gene | chr4:6100799-6101503 FORWARD LENGTH=234	AT4G09650.1		Arabidopsis_TAIR10.fasta	25669.1	1	2	2	2	0.000432	0.0983	QVIDDIVK	R	S	0.997	41.6	26.8	25.6	31.6	0	1	0	0	2	929.53	1459		22361.6	104	111	Empty	TRUE
Ilona_121120	Sample	Pep_BR1	A_thaliana_AC_MS20121003_term_5 (F001665)	| Symbols: ATPD | ATP synthase delta-subunit gene | chr4:6100799-6101503 FORWARD LENGTH=234	AT4G09650.1		Arabidopsis_TAIR10.fasta	25669.1	1	2	2	2	0.000432	0.0983	SVVKLEAPQLAQIAK	R	Q	0.994	28.3	25	14.8	28.3	0	0	1	0	2	1594.95	1641		17316.1	159	173	Empty	TRUE
Ilona_121120	Sample	Pep_BR1	A_thaliana_AC_MS20121003_term_5 (F001665)	| Symbols: TUB5 | tubulin beta-5 chain | chr1:6938033-6940481 REVERSE LENGTH=449	AT1G20010.1		Arabidopsis_TAIR10.fasta	50342.7	1	2	2	4	0.000863	0.0601	AVLMDLEPGTMDSIR	R	S	0.997	42.2	26	15.6	0	0	3	0	0	2	1679.8	1594		26470.5	64	78	Empty	TRUE
Ilona_121120	Sample	Pep_BR1	A_thaliana_AC_MS20121003_term_5 (F001665)	| Symbols: TUB5 | tubulin beta-5 chain | chr1:6938033-6940481 REVERSE LENGTH=449	AT1G20010.1		Arabidopsis_TAIR10.fasta	50342.7	1	2	2	4	0.000863	0.0601	YSGDTADLQLER	R	I	0.997	36.2	26.2	15.3	36.2	0	1	0	0	2	1367.64	1414		9359.82	36	47	Empty	TRUE
Ilona_121120	Sample	Pep_BR1	A_thaliana_AC_MS20121003_term_5 (F001665)	| Symbols: ATPF | ATPase, F0 complex, subunit B/B', bacterial/chloroplast | chrC:11529-12798 REVERSE LENGTH=184	ATCG00130.1		Arabidopsis_TAIR10.fasta	21057.8	1	2	2	4	0.000863	0.114	EGAIQQLENAR	R	A	0.997	44.7	26.3	15.8	44.7	0	2	0	0	2	1228.63	1486.5		27324.7	72	82	Empty	TRUE
Ilona_121120	Sample	Pep_BR1	A_thaliana_AC_MS20121003_term_5 (F001665)	| Symbols: ATPF | ATPase, F0 complex, subunit B/B', bacterial/chloroplast | chrC:11529-12798 REVERSE LENGTH=184	ATCG00130.1		Arabidopsis_TAIR10.fasta	21057.8	1	2	2	4	0.000863	0.114	NVETEADKFR	R	V	0.992	33.5	27.6	28.6	20.1	0	2	0	0	2	1208.59	1282.5		17691.4	87	96	Empty	TRUE
Ilona_121120	Sample	Pep_BR1	A_thaliana_AC_MS20121003_term_5 (F001665)	| Symbols: RBCL | ribulose-bisphosphate carboxylases | chrC:54958-56397 FORWARD LENGTH=479	ATCG00490.1		Arabidopsis_TAIR10.fasta	52955.6	1	7	7	12	0.00259	0.163	DDENVNSQPFMR	K	W	0.997	39.7	25	15.5	39.7	0	2	0	0	2	1467.62	1250.5		14365.7	202	213	Empty	TRUE
Ilona_121120	Sample	Pep_BR1	A_thaliana_AC_MS20121003_term_5 (F001665)	| Symbols: RBCL | ribulose-bisphosphate carboxylases | chrC:54958-56397 FORWARD LENGTH=479	ATCG00490.1		Arabidopsis_TAIR10.fasta	52955.6	1	7	7	12	0.00259	0.163	DLAVEGNEIIR	R	E	0.997	53.9	26.6	22.4	47.9	0	2	0	0	2	1228.65	1580.5		59946.7	436	446	Empty	TRUE
Ilona_121120	Sample	Pep_BR1	A_thaliana_AC_MS20121003_term_5 (F001665)	| Symbols: RBCL | ribulose-bisphosphate carboxylases | chrC:54958-56397 FORWARD LENGTH=479	ATCG00490.1		Arabidopsis_TAIR10.fasta	52955.6	1	7	7	12	0.00259	0.163	DTDILAAFR	K	V	0.997	54	27.8	25.5	44.9	0	2	0	0	2	1021.53	1895		59477.3	33	41	Empty	TRUE
Ilona_121120	Sample	Pep_BR1	A_thaliana_AC_MS20121003_term_5 (F001665)	| Symbols: RBCL | ribulose-bisphosphate carboxylases | chrC:54958-56397 FORWARD LENGTH=479	ATCG00490.1		Arabidopsis_TAIR10.fasta	52955.6	1	7	7	12	0.00259	0.163	GGLDFTKDDENVNSQPFMR	R	W	0.988	25.4	25	14.6	25.4	0	0	1	0	2	2185.98	1532		27658.5	195	213	Empty	TRUE
Ilona_121120	Sample	Pep_BR1	A_thaliana_AC_MS20121003_term_5 (F001665)	| Symbols: RBCL | ribulose-bisphosphate carboxylases | chrC:54958-56397 FORWARD LENGTH=479	ATCG00490.1		Arabidopsis_TAIR10.fasta	52955.6	1	7	7	12	0.00259	0.163	LSGGDHIHAGTVVGK	R	L	0.95	23.2	28.5	21.1	16.5	0	0	1	0	2	1447.77	1096		11256	320	334	Empty	TRUE
Ilona_121120	Sample	Pep_BR1	A_thaliana_AC_MS20121003_term_5 (F001665)	| Symbols: RBCL | ribulose-bisphosphate carboxylases | chrC:54958-56397 FORWARD LENGTH=479	ATCG00490.1		Arabidopsis_TAIR10.fasta	52955.6	1	7	7	12	0.00259	0.163	LTYYTPEYETK	K	D	0.997	44.2	25.8	15.8	44.2	0	2	0	0	2	1407.67	1460.5		58918.3	22	32	Empty	TRUE
Ilona_121120	Sample	Pep_BR1	A_thaliana_AC_MS20121003_term_5 (F001665)	| Symbols: RBCL | ribulose-bisphosphate carboxylases | chrC:54958-56397 FORWARD LENGTH=479	ATCG00490.1		Arabidopsis_TAIR10.fasta	52955.6	1	7	7	12	0.00259	0.163	TFQGPPHGIQVER	K	D	0.996	33.7	28.2	26	22.9	0	0	2	0	2	1465.75	1342.5		153057	147	159	Empty	TRUE
Ilona_121120	Sample	Pep_BR1	A_thaliana_AC_MS20121003_term_5 (F001665)	| Symbols: | GTP binding Elongation factor Tu family protein | chr1:2455559-2457001 FORWARD LENGTH=449	AT1G07920.1,AT1G07930.1,AT1G07940.1,AT1G07940.2,AT5G60390.1,AT5G60390.3		Arabidopsis_TAIR10.fasta	49503.4	1	8	8	19	0.0041	0.218	EVSSYLKK	K	V	0.992	31.5	25.7	16	30.5	0	1	0	0	2	953.53	1087		8905.68	173	180	Empty	TRUE
Ilona_121120	Sample	Pep_BR1	A_thaliana_AC_MS20121003_term_5 (F001665)	| Symbols: | GTP binding Elongation factor Tu family protein | chr1:2455559-2457001 FORWARD LENGTH=449	AT1G07920.1,AT1G07930.1,AT1G07940.1,AT1G07940.2,AT5G60390.1,AT5G60390.3		Arabidopsis_TAIR10.fasta	49503.4	1	8	8	19	0.0041	0.218	IGGIGTVPVGR	K	V	0.997	69.8	25	17.4	69.8	0	4	0	0	2	1025.61	1456		162935	244	254	Empty	TRUE
Ilona_121120	Sample	Pep_BR1	A_thaliana_AC_MS20121003_term_5 (F001665)	| Symbols: | GTP binding Elongation factor Tu family protein | chr1:2455559-2457001 FORWARD LENGTH=449	AT1G07920.1,AT1G07930.1,AT1G07940.1,AT1G07940.2,AT5G60390.1,AT5G60390.3		Arabidopsis_TAIR10.fasta	49503.4	1	8	8	19	0.0041	0.218	LPLQDVYK	R	I	0.997	41.4	28.3	31.2	25.8	0	2	0	0	2	975.551	1520		88361.3	236	243	Empty	TRUE
Ilona_121120	Sample	Pep_BR1	A_thaliana_AC_MS20121003_term_5 (F001665)	| Symbols: | GTP binding Elongation factor Tu family protein | chr1:2455559-2457001 FORWARD LENGTH=449	AT1G07920.1,AT1G07930.1,AT1G07940.1,AT1G07940.2,AT5G60390.1,AT5G60390.3		Arabidopsis_TAIR10.fasta	49503.4	1	8	8	19	0.0041	0.218	MTPTKPMVVETFSEYPPLGR	K	F	0.997	50.9	27.6	17.7	49.4	0	0	3	0	2	2312.13	1652		51144.9	392	411	Empty	TRUE
Ilona_121120	Sample	Pep_BR1	A_thaliana_AC_MS20121003_term_5 (F001665)	| Symbols: | GTP binding Elongation factor Tu family protein | chr1:2455559-2457001 FORWARD LENGTH=449	AT1G07920.1,AT1G07930.1,AT1G07940.1,AT1G07940.2,AT5G60390.1,AT5G60390.3		Arabidopsis_TAIR10.fasta	49503.4	1	8	8	19	0.0041	0.218	QTVAVGVIK	R	S	0.997	47.5	25	25.9	37.6	0	2	0	0	2	914.567	1355.5		76323.1	419	427	Empty	TRUE
Ilona_121120	Sample	Pep_BR1	A_thaliana_AC_MS20121003_term_5 (F001665)	| Symbols: | GTP binding Elongation factor Tu family protein | chr1:2455559-2457001 FORWARD LENGTH=449	AT1G07920.1,AT1G07930.1,AT1G07940.1,AT1G07940.2,AT5G60390.1,AT5G60390.3		Arabidopsis_TAIR10.fasta	49503.4	1	8	8	19	0.0041	0.218	STNLDWYK	R	G	0.989	29.6	25.1	27.2	17.3	0	2	0	0	2	1026.49	1553.5		75020.5	205	212	Empty	TRUE
Ilona_121120	Sample	Pep_BR1	A_thaliana_AC_MS20121003_term_5 (F001665)	| Symbols: | GTP binding Elongation factor Tu family protein | chr1:2455559-2457001 FORWARD LENGTH=449	AT1G07920.1,AT1G07930.1,AT1G07940.1,AT1G07940.2,AT5G60390.1,AT5G60390.3		Arabidopsis_TAIR10.fasta	49503.4	1	8	8	19	0.0041	0.218	STTTGHLIYK	K	L	0.984	31.8	28.7	19.8	26.9	0	3	0	0	2	1120.6	1202		52181.8	21	30	Empty	TRUE
Ilona_121120	Sample	Pep_BR1	A_thaliana_AC_MS20121003_term_5 (F001665)	| Symbols: | GTP binding Elongation factor Tu family protein | chr1:2455559-2457001 FORWARD LENGTH=449	AT1G07920.1,AT1G07930.1,AT1G07940.1,AT1G07940.2,AT5G60390.1,AT5G60390.3		Arabidopsis_TAIR10.fasta	49503.4	1	8	8	19	0.0041	0.218	VETGMIKPGMVVTFAPTGLTTEVK	R	S	0.997	47.7	26.7	16.5	47.1	0	0	2	0	2	2538.32	1699		65541.4	255	278	Empty	TRUE
Ilona_121120	Sample	Pep_BR1	A_thaliana_AC_MS20121003_term_5 (F001665)	| Symbols: CAT3, SEN2, ATCAT3 | catalase 3 | chr1:7143142-7146193 FORWARD LENGTH=492	AT1G20620.1,AT1G20620.5,AT4G35090.1		Arabidopsis_TAIR10.fasta	56696.3	1	2	2	3	0.000648	0.0366	APGVQTPVIVR	R	F	0.997	34.5	25	21.4	28.3	0	1	0	0	2	1136.68	1444		13081.3	92	102	Empty	TRUE
Ilona_121120	Sample	Pep_BR1	A_thaliana_AC_MS20121003_term_5 (F001665)	| Symbols: CAT3, SEN2, ATCAT3 | catalase 3 | chr1:7143142-7146193 FORWARD LENGTH=492	AT1G20620.1,AT1G20620.5,AT4G35090.1		Arabidopsis_TAIR10.fasta	56696.3	1	2	2	3	0.000648	0.0366	LNVRPSI	R	-	0.991	30.3	25	31.2	14	0	2	0	0	2	798.483	1432.5		44931.7	486	492	Empty	TRUE
Ilona_121120	Sample	Pep_BR1	A_thaliana_AC_MS20121003_term_5 (F001665)	| Symbols: ATPA | ATP synthase subunit alpha | chrC:9938-11461 REVERSE LENGTH=507	ATCG00120.1		Arabidopsis_TAIR10.fasta	55329.8	1	10	11	19	0.0041	0.205	ADEISNIIR	R	E	0.997	44.5	27	25	35.3	0	2	0	0	2	1030.55	1573		112631	6	14	Empty	TRUE
Ilona_121120	Sample	Pep_BR1	A_thaliana_AC_MS20121003_term_5 (F001665)	| Symbols: ATPA | ATP synthase subunit alpha | chrC:9938-11461 REVERSE LENGTH=507	ATCG00120.1		Arabidopsis_TAIR10.fasta	55329.8	1	10	11	19	0.0041	0.205	ELIIGDR	R	Q	0.971	26.7	26	22.5	0	0	1	0	0	2	815.462	1427		26401.1	166	172	Empty	TRUE
Ilona_121120	Sample	Pep_BR1	A_thaliana_AC_MS20121003_term_5 (F001665)	| Symbols: ATPA | ATP synthase subunit alpha | chrC:9938-11461 REVERSE LENGTH=507	ATCG00120.1		Arabidopsis_TAIR10.fasta	55329.8	1	10	11	19	0.0041	0.205	EQHTLIIYDDLSK	R	Q	0.997	46.1	28.2	15.9	46.1	0	2	2	0	2	1574.81	1663		54695.4	254	266	Empty	TRUE
Ilona_121120	Sample	Pep_BR1	A_thaliana_AC_MS20121003_term_5 (F001665)	| Symbols: ATPA | ATP synthase subunit alpha | chrC:9938-11461 REVERSE LENGTH=507	ATCG00120.1		Arabidopsis_TAIR10.fasta	55329.8	1	10	11	19	0.0041	0.205	FLLQEKV	R	-	0.997	35.7	25.9	33.4	17.6	0	2	0	0	2	876.519	1637.5		63798.8	501	507	Empty	TRUE
Ilona_121120	Sample	Pep_BR1	A_thaliana_AC_MS20121003_term_5 (F001665)	| Symbols: ATPA | ATP synthase subunit alpha | chrC:9938-11461 REVERSE LENGTH=507	ATCG00120.1		Arabidopsis_TAIR10.fasta	55329.8	1	10	11	19	0.0041	0.205	FLVQLR	K	T	0.978	29.4	27.5	39.1	5.1	0	1	0	0	2	775.482	1662		19997.2	457	462	Empty	TRUE
Ilona_121120	Sample	Pep_BR1	A_thaliana_AC_MS20121003_term_5 (F001665)	| Symbols: ATPA | ATP synthase subunit alpha | chrC:9938-11461 REVERSE LENGTH=507	ATCG00120.1		Arabidopsis_TAIR10.fasta	55329.8	1	10	11	19	0.0041	0.205	IAQIPVSEAYLGR	K	V	0.997	67.2	28.1	22.5	62	0	2	0	0	2	1416.78	1648.5		56449.4	95	107	Empty	TRUE
Ilona_121120	Sample	Pep_BR1	A_thaliana_AC_MS20121003_term_5 (F001665)	| Symbols: ATPA | ATP synthase subunit alpha | chrC:9938-11461 REVERSE LENGTH=507	ATCG00120.1		Arabidopsis_TAIR10.fasta	55329.8	1	10	11	19	0.0041	0.205	LIESPAPGIISR	R	R	0.997	58.6	25	19.2	56.1	0	2	0	0	2	1252.73	1530		60385.9	129	140	Empty	TRUE
Ilona_121120	Sample	Pep_BR1	A_thaliana_AC_MS20121003_term_5 (F001665)	| Symbols: ATPA | ATP synthase subunit alpha | chrC:9938-11461 REVERSE LENGTH=507	ATCG00120.1		Arabidopsis_TAIR10.fasta	55329.8	1	10	11	19	0.0041	0.205	TLTAEAESFLK	K	E	0.997	47.3	27.9	16	47.3	0	2	0	0	2	1209.64	1799		31882.8	481	491	Empty	TRUE
Ilona_121120	Sample	Pep_BR1	A_thaliana_AC_MS20121003_term_5 (F001665)	| Symbols: ATPA | ATP synthase subunit alpha | chrC:9938-11461 REVERSE LENGTH=507	ATCG00120.1		Arabidopsis_TAIR10.fasta	55329.8	1	10	11	19	0.0041	0.205	TNKPQFQEIIASTK	K	T	0.997	54.8	28.1	26.2	44.9	0	0	1	0	2	1604.86	1510		51090.8	467	480	Empty	TRUE
Ilona_121120	Sample	Pep_BR1	A_thaliana_AC_MS20121003_term_5 (F001665)	| Symbols: ATPA | ATP synthase subunit alpha | chrC:9938-11461 REVERSE LENGTH=507	ATCG00120.1		Arabidopsis_TAIR10.fasta	55329.8	1	10	11	19	0.0041	0.205	VINALANPIDGR	R	G	0.997	62.7	25.2	22.8	56.7	0	2	0	0	2	1252.7	1563		107600	108	119	Empty	TRUE
Ilona_121120	Sample	Pep_BR1	A_thaliana_AC_MS20121003_term_5 (F001665)	| Symbols: GS2, GLN2, ATGSL1 | glutamine synthetase 2 | chr5:13831220-13833239 FORWARD LENGTH=430	AT5G35630.1,AT5G35630.2,AT5G35630.3		Arabidopsis_TAIR10.fasta	47411.3	1	1	1	2	0.000432	0.0326	TIEKPVEDPSELPK	R	W	0.997	39.2	27.5	17.5	37.2	0	0	2	0	2	1581.84	1308.5		38010.1	97	110	Empty	TRUE
Ilona_121120	Sample	Pep_BR1	A_thaliana_AC_MS20121003_term_5 (F001665)	| Symbols: TUA4, TOR2 | tubulin alpha-4 chain | chr1:1356421-1358266 REVERSE LENGTH=450	AT1G04820.1,AT1G50010.1,AT4G14960.1,AT4G14960.2		Arabidopsis_TAIR10.fasta	49540.8	1	3	3	5	0.00108	0.1	AVFVDLEPTVIDEVR	R	T	0.997	54.6	27.9	26.8	44.2	0	2	0	0	2	1701.91	1944.5		24657.4	65	79	Empty	TRUE
Ilona_121120	Sample	Pep_BR1	A_thaliana_AC_MS20121003_term_5 (F001665)	| Symbols: TUA4, TOR2 | tubulin alpha-4 chain | chr1:1356421-1358266 REVERSE LENGTH=450	AT1G04820.1,AT1G50010.1,AT4G14960.1,AT4G14960.2		Arabidopsis_TAIR10.fasta	49540.8	1	3	3	5	0.00108	0.1	DVNAAVGTIK	K	T	0.997	38.5	27.3	24.6	29.4	0	2	0	0	2	987.547	1288		29711.9	327	336	Empty	TRUE
Ilona_121120	Sample	Pep_BR1	A_thaliana_AC_MS20121003_term_5 (F001665)	| Symbols: TUA4, TOR2 | tubulin alpha-4 chain | chr1:1356421-1358266 REVERSE LENGTH=450	AT1G04820.1,AT1G50010.1,AT4G14960.1,AT4G14960.2		Arabidopsis_TAIR10.fasta	49540.8	1	3	3	5	0.00108	0.1	TVGGGDDAFNTFFSETGAGK	K	H	0.992	30.7	25	14.9	30.7	0	1	0	0	2	1977.88	1898		7870.9	41	60	Empty	TRUE
Ilona_121120	Sample	Pep_BR1	A_thaliana_AC_MS20121003_term_5 (F001665)	| Symbols: CA2, CA18, BETA CA2 | carbonic anhydrase 2 | chr5:4758257-4762382 FORWARD LENGTH=331	AT5G14740.1,AT5G14740.2,AT5G14740.3,AT5G14740.4,AT5G14740.5		Arabidopsis_TAIR10.fasta	36615.5	1	4	4	6	0.0013	0.133	EKYETNPALYGELAK	K	G	0.992	29.6	27.5	24	20.5	0	0	1	0	2	1725.87	1500		27261	137	151	Empty	TRUE
Ilona_121120	Sample	Pep_BR1	A_thaliana_AC_MS20121003_term_5 (F001665)	| Symbols: CA2, CA18, BETA CA2 | carbonic anhydrase 2 | chr5:4758257-4762382 FORWARD LENGTH=331	AT5G14740.1,AT5G14740.2,AT5G14740.3,AT5G14740.4,AT5G14740.5		Arabidopsis_TAIR10.fasta	36615.5	1	4	4	6	0.0013	0.133	ITAELQAASSSDSK	K	S	0.997	70.3	28	17.4	70.3	0	2	0	0	2	1407.7	1212.5		11951	106	119	Empty	TRUE
Ilona_121120	Sample	Pep_BR1	A_thaliana_AC_MS20121003_term_5 (F001665)	| Symbols: CA2, CA18, BETA CA2 | carbonic anhydrase 2 | chr5:4758257-4762382 FORWARD LENGTH=331	AT5G14740.1,AT5G14740.2,AT5G14740.3,AT5G14740.4,AT5G14740.5		Arabidopsis_TAIR10.fasta	36615.5	1	4	4	6	0.0013	0.133	LLIEKDDLKDVAAAK	K	V	0.997	33.1	25	15.1	33.1	0	0	1	0	2	1641.94	1456		17008.2	88	102	Empty	TRUE
Ilona_121120	Sample	Pep_BR1	A_thaliana_AC_MS20121003_term_5 (F001665)	| Symbols: CA2, CA18, BETA CA2 | carbonic anhydrase 2 | chr5:4758257-4762382 FORWARD LENGTH=331	AT5G14740.1,AT5G14740.2,AT5G14740.3,AT5G14740.4,AT5G14740.5		Arabidopsis_TAIR10.fasta	36615.5	1	4	4	6	0.0013	0.133	YETNPALYGELAK	K	G	0.997	68.2	27.3	20.4	65	0	2	0	0	2	1468.73	1581.5		31542.6	139	151	Empty	TRUE
Ilona_121120	Sample	Pep_BR1	A_thaliana_AC_MS20121003_term_5 (F001665)	| Symbols: VHA-A | vacuolar ATP synthase subunit A | chr1:29660463-29664575 FORWARD LENGTH=623	AT1G78900.1,AT1G78900.2		Arabidopsis_TAIR10.fasta	68814.5	0.978	1	1	1	0.000216	0.0144	ISGDVYIPR	R	G	0.997	46.1	29	24.9	37	0	1	0	0	2	1019.55	1471		12976.4	115	123	Empty	TRUE
Ilona_121120	Sample	Pep_BR1	A_thaliana_AC_MS20121003_term_5 (F001665)	| Symbols: KASI, KAS1 | 3-ketoacyl-acyl carrier protein synthase I | chr5:18774439-18776629 REVERSE LENGTH=473	AT5G46290.1,AT5G46290.2,AT5G46290.3		Arabidopsis_TAIR10.fasta	50414.5	1	2	2	3	0.000648	0.0655	ALESANLGGDKLNTIDKR	K	K	0.959	22.7	27.2	16.3	20.8	0	0	1	0	2	1915.02	1358		11963.6	142	159	Empty	TRUE
Ilona_121120	Sample	Pep_BR1	A_thaliana_AC_MS20121003_term_5 (F001665)	| Symbols: KASI, KAS1 | 3-ketoacyl-acyl carrier protein synthase I | chr5:18774439-18776629 REVERSE LENGTH=473	AT5G46290.1,AT5G46290.2,AT5G46290.3		Arabidopsis_TAIR10.fasta	50414.5	1	2	2	3	0.000648	0.0655	LLSGESGISLIDR	K	F	0.997	51.7	27.9	17.1	50.9	0	2	0	0	2	1359.75	1715		19832.1	85	97	Empty	TRUE
Ilona_121120	Sample	Pep_BR1	A_thaliana_AC_MS20121003_term_5 (F001665)	| Symbols: VAR1, FTSH5 | FtsH extracellular protease family | chr5:16902659-16905102 FORWARD LENGTH=704	AT5G42270.1		Arabidopsis_TAIR10.fasta	75233.1	1	6	6	9	0.00194	0.128	FQEVPETGVTFGDVAGADQAK	K	L	0.997	52.1	26.5	55.6	12.7	0	1	0	0	2	2166.04	1679		4854.46	239	259	Empty	TRUE
Ilona_121120	Sample	Pep_BR1	A_thaliana_AC_MS20121003_term_5 (F001665)	| Symbols: VAR1, FTSH5 | FtsH extracellular protease family | chr5:16902659-16905102 FORWARD LENGTH=704	AT5G42270.1		Arabidopsis_TAIR10.fasta	75233.1	1	6	6	9	0.00194	0.128	GGQGGAGGPGGLGGPMDFGR	R	S	0.997	63.7	25	17	63.7	0	2	0	0	2	1717.77	1439.5		13985.1	215	234	Empty	TRUE
Ilona_121120	Sample	Pep_BR1	A_thaliana_AC_MS20121003_term_5 (F001665)	| Symbols: VAR1, FTSH5 | FtsH extracellular protease family | chr5:16902659-16905102 FORWARD LENGTH=704	AT5G42270.1		Arabidopsis_TAIR10.fasta	75233.1	1	6	6	9	0.00194	0.128	GQAGGLTFFAPSEER	R	L	0.997	53.4	27.4	16.3	53.4	0	2	0	0	2	1566.75	1769		29975.7	538	552	Empty	TRUE
Ilona_121120	Sample	Pep_BR1	A_thaliana_AC_MS20121003_term_5 (F001665)	| Symbols: VAR1, FTSH5 | FtsH extracellular protease family | chr5:16902659-16905102 FORWARD LENGTH=704	AT5G42270.1		Arabidopsis_TAIR10.fasta	75233.1	1	6	6	9	0.00194	0.128	LESGLYSR	R	S	0.996	36	26.6	15.2	36	0	1	0	0	2	924.479	1249		12085.5	553	560	Empty	TRUE
Ilona_121120	Sample	Pep_BR1	A_thaliana_AC_MS20121003_term_5 (F001665)	| Symbols: VAR1, FTSH5 | FtsH extracellular protease family | chr5:16902659-16905102 FORWARD LENGTH=704	AT5G42270.1		Arabidopsis_TAIR10.fasta	75233.1	1	6	6	9	0.00194	0.128	QVTVDRPDVAGR	R	V	0.963	22.8	27	15	22.2	0	0	1	0	2	1312.7	1146		16000.1	414	425	Empty	TRUE
Ilona_121120	Sample	Pep_BR1	A_thaliana_AC_MS20121003_term_5 (F001665)	| Symbols: VAR1, FTSH5 | FtsH extracellular protease family | chr5:16902659-16905102 FORWARD LENGTH=704	AT5G42270.1		Arabidopsis_TAIR10.fasta	75233.1	1	6	6	9	0.00194	0.128	SYLENQMAVALGGR	R	V	0.997	71.4	27.2	21.4	67.4	0	2	0	0	2	1524.75	1476		16520.5	561	574	Empty	TRUE
Ilona_121120	Sample	Pep_BR1	A_thaliana_AC_MS20121003_term_5 (F001665)	| Symbols: ATPB, PB | ATP synthase subunit beta | chrC:52660-54156 REVERSE LENGTH=498	ATCG00480.1		Arabidopsis_TAIR10.fasta	53934.8	1	11	12	20	0.00432	0.345	ESGVINEQNLAESK	K	V	0.997	79.6	26.7	27.4	70.1	0	2	0	0	2	1517.74	1326		18308.4	218	231	Empty	TRUE
Ilona_121120	Sample	Pep_BR1	A_thaliana_AC_MS20121003_term_5 (F001665)	| Symbols: ATPB, PB | ATP synthase subunit beta | chrC:52660-54156 REVERSE LENGTH=498	ATCG00480.1		Arabidopsis_TAIR10.fasta	53934.8	1	11	12	20	0.00432	0.345	FVQAGSEVSALLGR	R	M	0.997	67.5	28.5	20.5	64.2	0	2	0	0	2	1433.77	1810		20703	278	291	Empty	TRUE
Ilona_121120	Sample	Pep_BR1	A_thaliana_AC_MS20121003_term_5 (F001665)	| Symbols: ATPB, PB | ATP synthase subunit beta | chrC:52660-54156 REVERSE LENGTH=498	ATCG00480.1		Arabidopsis_TAIR10.fasta	53934.8	1	11	12	20	0.00432	0.345	GIYPAVDPLDSTSTMLQPR	K	I	0.997	57.4	27.6	16.6	57.4	0	2	0	0	2	2077.03	1740		20821.7	360	378	Empty	TRUE
Ilona_121120	Sample	Pep_BR1	A_thaliana_AC_MS20121003_term_5 (F001665)	| Symbols: ATPB, PB | ATP synthase subunit beta | chrC:52660-54156 REVERSE LENGTH=498	ATCG00480.1		Arabidopsis_TAIR10.fasta	53934.8	1	11	12	20	0.00432	0.345	GMDVVDMGNPLSVPVGGATLGR	R	I	0.99	32.2	27.2	15.4	31.7	0	1	0	0	2	2174.06	1692		5320.13	88	109	Empty	TRUE
Ilona_121120	Sample	Pep_BR1	A_thaliana_AC_MS20121003_term_5 (F001665)	| Symbols: ATPB, PB | ATP synthase subunit beta | chrC:52660-54156 REVERSE LENGTH=498	ATCG00480.1		Arabidopsis_TAIR10.fasta	53934.8	1	11	12	20	0.00432	0.345	IFNVLGEPVDNLGPVDTR	R	T	0.997	48.5	27.4	16	48.5	0	2	0	0	2	1955.02	1915.5		15863.6	110	127	Empty	TRUE
Ilona_121120	Sample	Pep_BR1	A_thaliana_AC_MS20121003_term_5 (F001665)	| Symbols: ATPB, PB | ATP synthase subunit beta | chrC:52660-54156 REVERSE LENGTH=498	ATCG00480.1		Arabidopsis_TAIR10.fasta	53934.8	1	11	12	20	0.00432	0.345	IGLFGGAGVGK	K	T	0.997	38.6	28.1	19.2	34.8	0	2	0	0	2	975.562	1702.5		39657.1	168	178	Empty	TRUE
Ilona_121120	Sample	Pep_BR1	A_thaliana_AC_MS20121003_term_5 (F001665)	| Symbols: ATPB, PB | ATP synthase subunit beta | chrC:52660-54156 REVERSE LENGTH=498	ATCG00480.1		Arabidopsis_TAIR10.fasta	53934.8	1	11	12	20	0.00432	0.345	IVGEEHYETAQQVK	R	Q	0.98	25.2	27.1	17.5	22.2	0	0	2	0	2	1630.81	1148.5		55718.1	379	392	Empty	TRUE
Ilona_121120	Sample	Pep_BR1	A_thaliana_AC_MS20121003_term_5 (F001665)	| Symbols: ATPB, PB | ATP synthase subunit beta | chrC:52660-54156 REVERSE LENGTH=498	ATCG00480.1		Arabidopsis_TAIR10.fasta	53934.8	1	11	12	20	0.00432	0.345	MPNIYNALVVK	K	G	0.997	37.4	27.8	22	30.8	0	2	0	0	2	1277.69	1711.5		30890.6	40	50	Empty	TRUE
Ilona_121120	Sample	Pep_BR1	A_thaliana_AC_MS20121003_term_5 (F001665)	| Symbols: ATPB, PB | ATP synthase subunit beta | chrC:52660-54156 REVERSE LENGTH=498	ATCG00480.1		Arabidopsis_TAIR10.fasta	53934.8	1	11	12	20	0.00432	0.345	MPSAVGYQPTLSTEMGTLQER	R	I	0.997	62.9	25.7	16.9	62.9	0	1	0	0	2	2328.08	1492		4174.61	292	312	Empty	TRUE
Ilona_121120	Sample	Pep_BR1	A_thaliana_AC_MS20121003_term_5 (F001665)	| Symbols: ATPB, PB | ATP synthase subunit beta | chrC:52660-54156 REVERSE LENGTH=498	ATCG00480.1		Arabidopsis_TAIR10.fasta	53934.8	1	11	12	20	0.00432	0.345	TNPTTSNPEVSIR	R	E	0.997	40.8	27	18.2	38.1	0	2	0	0	2	1415.71	1265.5		19135.5	3	15	Empty	TRUE
Ilona_121120	Sample	Pep_BR1	A_thaliana_AC_MS20121003_term_5 (F001665)	| Symbols: ATPB, PB | ATP synthase subunit beta | chrC:52660-54156 REVERSE LENGTH=498	ATCG00480.1		Arabidopsis_TAIR10.fasta	53934.8	1	11	12	20	0.00432	0.345	VALVYGQMNEPPGAR	K	M	0.997	60.1	27	16.8	60.1	0	2	0	0	2	1601.81	1460.5		14035.1	232	246	Empty	TRUE
Ilona_121120	Sample	Pep_BR1	A_thaliana_AC_MS20121003_term_5 (F001665)	| Symbols: PSBO-1, OEE1, OEE33, OE33, PSBO1, MSP-1 | PS II oxygen-evolving complex 1 | chr5:26568744-26570124 FORWARD LENGTH=332	AT5G66570.1		Arabidopsis_TAIR10.fasta	35142.8	1	2	2	4	0.000863	0.0663	NTAASVGEITLK	K	V	0.997	55.6	28.5	24.1	48	0	2	0	0	2	1203.66	1485.5		45083.8	277	288	Empty	TRUE
Ilona_121120	Sample	Pep_BR1	A_thaliana_AC_MS20121003_term_5 (F001665)	| Symbols: PSBO-1, OEE1, OEE33, OE33, PSBO1, MSP-1 | PS II oxygen-evolving complex 1 | chr5:26568744-26570124 FORWARD LENGTH=332	AT5G66570.1		Arabidopsis_TAIR10.fasta	35142.8	1	2	2	4	0.000863	0.0663	RLTYDEIQSK	K	T	0.997	50.1	28.1	38.3	28	0	2	0	0	2	1252.65	1234.5		22758.7	91	100	Empty	TRUE
Ilona_121120	Sample	Pep_BR1	A_thaliana_AC_MS20121003_term_5 (F001665)	| Symbols: PETC, PGR1 | photosynthetic electron transfer C | chr4:1440314-1441717 FORWARD LENGTH=229	AT4G03280.1,AT4G03280.2		Arabidopsis_TAIR10.fasta	24366.3	1	3	3	5	0.00108	0.197	DALGNDVVAAEWLK	K	T	0.997	54.5	27.1	25.3	45.6	0	2	0	0	2	1500.77	1911.5		24508.9	107	120	Empty	TRUE
Ilona_121120	Sample	Pep_BR1	A_thaliana_AC_MS20121003_term_5 (F001665)	| Symbols: PETC, PGR1 | photosynthetic electron transfer C | chr4:1440314-1441717 FORWARD LENGTH=229	AT4G03280.1,AT4G03280.2		Arabidopsis_TAIR10.fasta	24366.3	1	3	3	5	0.00108	0.197	GDPTYLVVENDK	K	T	0.997	48.5	27	24.7	39.8	0	2	0	0	2	1349.66	1486.5		30225.9	135	146	Empty	TRUE
Ilona_121120	Sample	Pep_BR1	A_thaliana_AC_MS20121003_term_5 (F001665)	| Symbols: PETC, PGR1 | photosynthetic electron transfer C | chr4:1440314-1441717 FORWARD LENGTH=229	AT4G03280.1,AT4G03280.2		Arabidopsis_TAIR10.fasta	24366.3	1	3	3	5	0.00108	0.197	GPAPLSLALAHADIDEAGK	R	V	0.995	32.2	27.7	15	32.2	0	0	1	0	2	1845.97	1767		25542.9	191	209	Empty	TRUE
Ilona_121120	Sample	Pep_BR1	A_thaliana_AC_MS20121003_term_5 (F001665)	| Symbols: | Rieske (2Fe-2S) domain-containing protein | chr1:26936084-26937331 FORWARD LENGTH=287	AT1G71500.1		Arabidopsis_TAIR10.fasta	31728.2	1	2	2	4	0.000863	0.108	AQPGLTATNVNVDEVR	K	M	0.997	68.8	27.9	18.5	67.6	0	2	0	0	2	1683.87	1454.5		32567.5	212	227	Empty	TRUE
Ilona_121120	Sample	Pep_BR1	A_thaliana_AC_MS20121003_term_5 (F001665)	| Symbols: | Rieske (2Fe-2S) domain-containing protein | chr1:26936084-26937331 FORWARD LENGTH=287	AT1G71500.1		Arabidopsis_TAIR10.fasta	31728.2	1	2	2	4	0.000863	0.108	SPAEGAYSEGLLNAR	R	L	0.997	80.2	27.2	19.6	78.6	0	2	0	0	2	1534.75	1541		21807.2	121	135	Empty	TRUE
Ilona_121120	Sample	Pep_BR1	A_thaliana_AC_MS20121003_term_5 (F001665)	| Symbols: Hsp81.4, AtHsp90.4 | HEAT SHOCK PROTEIN 81.4 | chr5:22677602-22680067 REVERSE LENGTH=699	AT5G56000.1,AT5G56010.1,AT5G56030.1,AT5G56030.2		Arabidopsis_TAIR10.fasta	80068	1	2	2	4	0.000863	0.0386	ADLVNNLGTIAR	K	S	0.997	48.2	26.5	20.6	43.6	0	1	0	0	2	1256.7	1634		11421.7	88	99	Empty	TRUE
Ilona_121120	Sample	Pep_BR1	A_thaliana_AC_MS20121003_term_5 (F001665)	| Symbols: Hsp81.4, AtHsp90.4 | HEAT SHOCK PROTEIN 81.4 | chr5:22677602-22680067 REVERSE LENGTH=699	AT5G56000.1,AT5G56010.1,AT5G56030.1,AT5G56030.2		Arabidopsis_TAIR10.fasta	80068	1	2	2	4	0.000863	0.0386	KPEEINKEEYAAFYK	R	S	0.995	31.2	26.9	15	31.2	0	0	3	0	2	1858.92	1421		28946	271	285	Empty	TRUE
Ilona_121120	Sample	Pep_BR1	A_thaliana_AC_MS20121003_term_5 (F001665)	| Symbols: PSBA | photosystem II reaction center protein A | chrC:383-1444 REVERSE LENGTH=353	ATCG00020.1		Arabidopsis_TAIR10.fasta	38937.6	1	2	2	3	0.000648	0.0623	ANLGMEVMHER	R	N	0.965	21	25	14.3	21	0	0	1	0	2	1318.59	1082		18239.5	324	334	Empty	TRUE
Ilona_121120	Sample	Pep_BR1	A_thaliana_AC_MS20121003_term_5 (F001665)	| Symbols: PSBA | photosystem II reaction center protein A | chrC:383-1444 REVERSE LENGTH=353	ATCG00020.1		Arabidopsis_TAIR10.fasta	38937.6	1	2	2	3	0.000648	0.0623	VINTWADIINR	R	A	0.997	71	26.7	25.9	62.5	0	2	0	0	2	1314.72	1837.5		21893.5	313	323	Empty	TRUE
Ilona_121120	Sample	Pep_BR1	A_thaliana_AC_MS20121003_term_5 (F001665)	| Symbols: GAPA, GAPA-1 | glyceraldehyde 3-phosphate dehydrogenase A subunit | chr3:9795226-9796848 FORWARD LENGTH=396	AT3G26650.1		Arabidopsis_TAIR10.fasta	42490.1	1	6	6	13	0.00281	0.199	AAALNIVPTSTGAAK	R	A	0.997	48.5	26	23.6	40.9	0	2	0	0	2	1384.78	1482		64110.6	261	275	Empty	FALSE	AT1G42970.1
Ilona_121120	Sample	Pep_BR1	A_thaliana_AC_MS20121003_term_5 (F001665)	| Symbols: GAPA, GAPA-1 | glyceraldehyde 3-phosphate dehydrogenase A subunit | chr3:9795226-9796848 FORWARD LENGTH=396	AT3G26650.1		Arabidopsis_TAIR10.fasta	42490.1	1	6	6	13	0.00281	0.199	DSPLDIIAINDTGGVK	K	Q	0.997	53.2	27.1	42.7	26.8	0	3	0	0	2	1627.85	1903		50169.6	85	100	Empty	TRUE
Ilona_121120	Sample	Pep_BR1	A_thaliana_AC_MS20121003_term_5 (F001665)	| Symbols: GAPA, GAPA-1 | glyceraldehyde 3-phosphate dehydrogenase A subunit | chr3:9795226-9796848 FORWARD LENGTH=396	AT3G26650.1		Arabidopsis_TAIR10.fasta	42490.1	1	6	6	13	0.00281	0.199	IIQVVSNR	K	N	0.997	42.9	25.4	29.3	29.3	0	2	0	0	2	928.557	1252		35622.7	133	140	Empty	TRUE
Ilona_121120	Sample	Pep_BR1	A_thaliana_AC_MS20121003_term_5 (F001665)	| Symbols: GAPA, GAPA-1 | glyceraldehyde 3-phosphate dehydrogenase A subunit | chr3:9795226-9796848 FORWARD LENGTH=396	AT3G26650.1		Arabidopsis_TAIR10.fasta	42490.1	1	6	6	13	0.00281	0.199	NPSLLPWK	R	E	0.996	33.5	25	17.9	30.7	0	2	0	0	2	954.541	1779		30325.8	141	148	Empty	TRUE
Ilona_121120	Sample	Pep_BR1	A_thaliana_AC_MS20121003_term_5 (F001665)	| Symbols: GAPA, GAPA-1 | glyceraldehyde 3-phosphate dehydrogenase A subunit | chr3:9795226-9796848 FORWARD LENGTH=396	AT3G26650.1		Arabidopsis_TAIR10.fasta	42490.1	1	6	6	13	0.00281	0.199	TFAEEVNAAFR	K	D	0.997	47.5	26.6	25.1	38.4	0	2	0	0	2	1254.61	1785.5		41342.7	313	323	Empty	TRUE
Ilona_121120	Sample	Pep_BR1	A_thaliana_AC_MS20121003_term_5 (F001665)	| Symbols: GAPA, GAPA-1 | glyceraldehyde 3-phosphate dehydrogenase A subunit | chr3:9795226-9796848 FORWARD LENGTH=396	AT3G26650.1		Arabidopsis_TAIR10.fasta	42490.1	1	6	6	13	0.00281	0.199	VIITAPGK	K	G	0.982	27.5	25	15.4	0	0	2	0	0	2	798.509	1240		28164.5	179	186	Empty	TRUE
Ilona_121120	Sample	Pep_BR1	A_thaliana_AC_MS20121003_term_5 (F001665)	| Symbols: GAPA, GAPA-1 | glyceraldehyde 3-phosphate dehydrogenase A subunit | chr3:9795226-9796848 FORWARD LENGTH=396	AT3G26650.1		Arabidopsis_TAIR10.fasta	42490.1	1	6	6	13	0.00281	0.199	VVDLADIVANNWK	R	-	0.997	55.6	27.6	16.5	55.6	0	2	0	0	2	1456.78	2040		18713.6	384	396	Empty	TRUE
Ilona_121120	Sample	Pep_BR1	A_thaliana_AC_MS20121003_term_5 (F001665)	| Symbols: PTAC8, TMP14, PSAP, PSI-P | photosystem I P subunit | chr2:19243729-19244870 FORWARD LENGTH=174	AT2G46820.1,AT2G46820.2		Arabidopsis_TAIR10.fasta	18482.5	1	1	2	3	0.000648	0.144	ATTEVGEAPATTTEAETTELPEIVK	R	T	0.997	92.2	27.2	18.8	92.2	0	2	1	0	2	2588.28	1674		19677.1	64	88	Empty	TRUE
Ilona_121120	Sample	Pep_BR1	A_thaliana_AC_MS20121003_term_5 (F001665)	Tax_Id=10090 Gene_Symbol=Krt14 Type I epidermal keratin (Fragment)	IPI:CON_00828528.1|TREMBL:Q61782		Arabidopsis_TAIR10.fasta	10661.3	1	1	1	3	0.000648	0.237	LLEGEDAHLSSSQFSSGSQSSR	R	D	0.997	62	25.2	16.9	62	0	0	3	0	2	2309.06	1394		30121	40	61	Empty	TRUE
Ilona_121120	Sample	Pep_BR1	A_thaliana_AC_MS20121003_term_5 (F001665)	| Symbols: LOS1 | Ribosomal protein S5/Elongation factor G/III/V family protein | chr1:20968245-20971077 REVERSE LENGTH=843	AT1G56070.1		Arabidopsis_TAIR10.fasta	93891.9	1	2	2	3	0.000648	0.0427	LYMEARPMEEGLAEAIDDGR	R	I	0.997	38.4	25	15.4	38.4	0	0	1	0	2	2298.04	1559		9502.78	587	606	Empty	TRUE
Ilona_121120	Sample	Pep_BR1	A_thaliana_AC_MS20121003_term_5 (F001665)	| Symbols: LOS1 | Ribosomal protein S5/Elongation factor G/III/V family protein | chr1:20968245-20971077 REVERSE LENGTH=843	AT1G56070.1		Arabidopsis_TAIR10.fasta	93891.9	1	2	2	3	0.000648	0.0427	NATLTNEKEVDAHPIR	K	A	0.997	40	28.1	15.5	40	0	0	2	0	2	1807.93	1170		20868.5	464	479	Empty	TRUE
Ilona_121120	Sample	Pep_BR1	A_thaliana_AC_MS20121003_term_5 (F001665)	| Symbols: PSAG | photosystem I subunit G | chr1:20802874-20803356 REVERSE LENGTH=160	AT1G55670.1		Arabidopsis_TAIR10.fasta	17086.1	1	2	2	4	0.000863	0.0562	AKEYVSLLK	R	S	0.997	44.8	25	21	39.6	0	2	0	0	2	1050.62	1452		65454.5	112	120	Empty	TRUE
Ilona_121120	Sample	Pep_BR1	A_thaliana_AC_MS20121003_term_5 (F001665)	| Symbols: PSAG | photosystem I subunit G | chr1:20802874-20803356 REVERSE LENGTH=160	AT1G55670.1		Arabidopsis_TAIR10.fasta	17086.1	1	2	2	4	0.000863	0.0562	EYVSLLK	K	S	0.985	29.7	26.3	39.4	5.12	0	2	0	0	2	851.487	1569.5		80107.3	114	120	Empty	TRUE
Ilona_121120	Sample	Pep_BR1	A_thaliana_AC_MS20121003_term_5 (F001665)	| Symbols: | Ribulose bisphosphate carboxylase (small chain) family protein | chr5:15377501-15378306 REVERSE LENGTH=181	AT5G38410.1,AT5G38410.3,AT5G38420.1,AT5G38430.1		Arabidopsis_TAIR10.fasta	20286.6	1	3	3	8	0.00173	0.149	EHGNTPGYYDGR	R	Y	0.997	32.4	25	15	32.4	0	0	5	0	2	1365.58	1022		59722.7	109	120	Empty	TRUE
Ilona_121120	Sample	Pep_BR1	A_thaliana_AC_MS20121003_term_5 (F001665)	| Symbols: | Ribulose bisphosphate carboxylase (small chain) family protein | chr5:15377501-15378306 REVERSE LENGTH=181	AT5G38410.1,AT5G38410.3,AT5G38420.1,AT5G38430.1		Arabidopsis_TAIR10.fasta	20286.6	1	3	3	8	0.00173	0.149	EVDYLLR	K	N	0.993	34.3	27.7	30.4	0	0	1	0	0	2	907.488	1551		67150.7	84	90	Empty	TRUE
Ilona_121120	Sample	Pep_BR1	A_thaliana_AC_MS20121003_term_5 (F001665)	| Symbols: | Ribulose bisphosphate carboxylase (small chain) family protein | chr5:15377501-15378306 REVERSE LENGTH=181	AT5G38410.1,AT5G38410.3,AT5G38420.1,AT5G38430.1		Arabidopsis_TAIR10.fasta	20286.6	1	3	3	8	0.00173	0.149	IIGFDNTR	R	Q	0.994	35.7	28.6	18.7	32.3	0	2	0	0	2	935.495	1485.5		118292	156	163	Empty	TRUE
Ilona_121120	Sample	Pep_BR1	A_thaliana_AC_MS20121003_term_5 (F001665)	| Symbols: ACT8 | actin 8 | chr1:18216539-18217947 FORWARD LENGTH=377	AT1G49240.1,AT3G18780.2		Arabidopsis_TAIR10.fasta	41863.5	1	7	8	16	0.00345	0.249	AEYDEAGPGIVHR	K	K	0.997	38.7	26.2	18.6	35.5	0	0	2	0	2	1413.68	1259		27099.9	362	374	Empty	TRUE
Ilona_121120	Sample	Pep_BR1	A_thaliana_AC_MS20121003_term_5 (F001665)	| Symbols: ACT8 | actin 8 | chr1:18216539-18217947 FORWARD LENGTH=377	AT1G49240.1,AT3G18780.2		Arabidopsis_TAIR10.fasta	41863.5	1	7	8	16	0.00345	0.249	AGFAGDDAPR	K	A	0.997	54.2	25	28.6	41.9	0	2	0	0	2	976.448	1127		39156.4	21	30	Empty	TRUE	AT5G09810.1
Ilona_121120	Sample	Pep_BR1	A_thaliana_AC_MS20121003_term_5 (F001665)	| Symbols: ACT8 | actin 8 | chr1:18216539-18217947 FORWARD LENGTH=377	AT1G49240.1,AT3G18780.2		Arabidopsis_TAIR10.fasta	41863.5	1	7	8	16	0.00345	0.249	EITALAPSSMK	K	I	0.994	36.3	29.2	21	30.5	0	4	0	0	2	1163.6	1373.5		78440.7	318	328	Empty	TRUE	AT5G09810.1
Ilona_121120	Sample	Pep_BR1	A_thaliana_AC_MS20121003_term_5 (F001665)	| Symbols: ACT8 | actin 8 | chr1:18216539-18217947 FORWARD LENGTH=377	AT1G49240.1,AT3G18780.2		Arabidopsis_TAIR10.fasta	41863.5	1	7	8	16	0.00345	0.249	GYMFTTTAER	R	E	0.997	45.4	25	21	40.2	0	2	0	0	2	1192.53	1346		39358.9	199	208	Empty	TRUE	AT5G09810.1
Ilona_121120	Sample	Pep_BR1	A_thaliana_AC_MS20121003_term_5 (F001665)	| Symbols: ACT8 | actin 8 | chr1:18216539-18217947 FORWARD LENGTH=377	AT1G49240.1,AT3G18780.2		Arabidopsis_TAIR10.fasta	41863.5	1	7	8	16	0.00345	0.249	IAPEEHPVLLTEAPLNPK	R	A	0.991	26.9	25.4	33.9	7.69	0	0	2	0	2	1968.08	1626.5		56447	98	115	Empty	TRUE
Ilona_121120	Sample	Pep_BR1	A_thaliana_AC_MS20121003_term_5 (F001665)	| Symbols: ACT8 | actin 8 | chr1:18216539-18217947 FORWARD LENGTH=377	AT1G49240.1,AT3G18780.2		Arabidopsis_TAIR10.fasta	41863.5	1	7	8	16	0.00345	0.249	LSFVAVDYEQEMETSK	K	T	0.997	70.4	25	17.4	70.4	0	2	0	0	2	1891.86	1683.5		7845.94	218	233	Empty	TRUE
Ilona_121120	Sample	Pep_BR1	A_thaliana_AC_MS20121003_term_5 (F001665)	| Symbols: ACT8 | actin 8 | chr1:18216539-18217947 FORWARD LENGTH=377	AT1G49240.1,AT3G18780.2		Arabidopsis_TAIR10.fasta	41863.5	1	7	8	16	0.00345	0.249	NYELPDGQVITIGAER	K	F	0.997	73.9	27.7	22.4	69.2	0	2	0	0	2	1774.9	1785.5		25141.9	241	256	Empty	TRUE	AT5G09810.1
Ilona_121120	Sample	Pep_BR1	A_thaliana_AC_MS20121003_term_5 (F001665)	| Symbols: PORB | protochlorophyllide oxidoreductase B | chr4:13725648-13727107 FORWARD LENGTH=401	AT4G27440.1,AT4G27440.2		Arabidopsis_TAIR10.fasta	43360.5	1	2	2	4	0.000863	0.0474	ANLGDLR	K	G	0.997	42.7	25	52	6.38	0	2	0	0	2	758.416	1287		32701.2	244	250	Empty	TRUE	AT1G03630.1,AT1G03630.2
Ilona_121120	Sample	Pep_BR1	A_thaliana_AC_MS20121003_term_5 (F001665)	| Symbols: PORB | protochlorophyllide oxidoreductase B | chr4:13725648-13727107 FORWARD LENGTH=401	AT4G27440.1,AT4G27440.2		Arabidopsis_TAIR10.fasta	43360.5	1	2	2	4	0.000863	0.0474	LAQVVSDPSLTK	R	S	0.997	43.5	27	15.7	43.5	0	2	0	0	2	1257.7	1391.5		28515.6	348	359	Empty	TRUE
Ilona_121120	Sample	Pep_BR1	A_thaliana_AC_MS20121003_term_5 (F001665)	| Symbols: PSBP-1, OEE2, PSII-P, OE23 | photosystem II subunit P-1 | chr1:2047940-2049186 FORWARD LENGTH=263	AT1G06680.1,AT1G06680.2		Arabidopsis_TAIR10.fasta	28095.4	1	2	2	3	0.000648	0.0913	EIEYPGQVLR	K	F	0.994	35.5	28.3	17.6	33.1	0	2	0	0	2	1203.64	1572		31933.3	116	125	Empty	TRUE
Ilona_121120	Sample	Pep_BR1	A_thaliana_AC_MS20121003_term_5 (F001665)	| Symbols: PSBP-1, OEE2, PSII-P, OE23 | photosystem II subunit P-1 | chr1:2047940-2049186 FORWARD LENGTH=263	AT1G06680.1,AT1G06680.2		Arabidopsis_TAIR10.fasta	28095.4	1	2	2	3	0.000648	0.0913	TNTDFLPYNGDGFK	K	V	0.997	40	25	15.5	40	0	1	0	0	2	1588.73	1730		12192.5	91	104	Empty	TRUE
Ilona_121120	Sample	Pep_BR1	A_thaliana_AC_MS20121003_term_5 (F001665)	| Symbols: CAB3, AB180, LHCB1.2 | chlorophyll A/B binding protein 3 | chr1:10472443-10473246 REVERSE LENGTH=267	AT1G29910.1,AT1G29920.1,AT1G29930.1,AT2G34420.1		Arabidopsis_TAIR10.fasta	28227.8	1	4	4	19	0.0041	0.112	ELEVIHSR	R	W	0.994	33.6	26.3	34.9	13.8	0	4	0	0	2	982.532	1203		58430.5	97	104	Empty	TRUE
Ilona_121120	Sample	Pep_BR1	A_thaliana_AC_MS20121003_term_5 (F001665)	| Symbols: CAB3, AB180, LHCB1.2 | chlorophyll A/B binding protein 3 | chr1:10472443-10473246 REVERSE LENGTH=267	AT1G29910.1,AT1G29920.1,AT1G29930.1,AT2G34420.1		Arabidopsis_TAIR10.fasta	28227.8	1	4	4	19	0.0041	0.112	FGEAVWFK	K	A	0.997	42.7	26.3	26.7	31.6	0	3	0	0	2	983.499	1828		97813.4	126	133	Empty	TRUE
Ilona_121120	Sample	Pep_BR1	A_thaliana_AC_MS20121003_term_5 (F001665)	| Symbols: CAB3, AB180, LHCB1.2 | chlorophyll A/B binding protein 3 | chr1:10472443-10473246 REVERSE LENGTH=267	AT1G29910.1,AT1G29920.1,AT1G29930.1,AT2G34420.1		Arabidopsis_TAIR10.fasta	28227.8	1	4	4	19	0.0041	0.112	GPSGSPWYGSDR	K	V	0.997	58.1	25	16.6	58.1	0	7	0	0	2	1265.55	1442		338192	44	55	Empty	TRUE
Ilona_121120	Sample	Pep_BR1	A_thaliana_AC_MS20121003_term_5 (F001665)	| Symbols: CAB3, AB180, LHCB1.2 | chlorophyll A/B binding protein 3 | chr1:10472443-10473246 REVERSE LENGTH=267	AT1G29910.1,AT1G29920.1,AT1G29930.1,AT2G34420.1		Arabidopsis_TAIR10.fasta	28227.8	1	4	4	19	0.0041	0.112	NRELEVIHSR	R	W	0.997	35.3	27.4	22.6	27.9	0	0	5	0	2	1252.68	1192		95438.1	95	104	Empty	TRUE
Ilona_121120	Sample	Pep_BR1	A_thaliana_AC_MS20121003_term_5 (F001665)	| Symbols: CLPC, ATHSP93-V, HSP93-V, DCA1, CLPC1 | CLPC homologue 1 | chr5:20715710-20719800 REVERSE LENGTH=929	AT5G50920.1		Arabidopsis_TAIR10.fasta	103456	1	8	8	14	0.00302	0.104	AIDLIDEAGSR	K	V	0.997	44.3	27.3	18.3	41.8	0	3	0	0	2	1159.6	1580		52063	485	495	Empty	TRUE
Ilona_121120	Sample	Pep_BR1	A_thaliana_AC_MS20121003_term_5 (F001665)	| Symbols: CLPC, ATHSP93-V, HSP93-V, DCA1, CLPC1 | CLPC homologue 1 | chr5:20715710-20719800 REVERSE LENGTH=929	AT5G50920.1		Arabidopsis_TAIR10.fasta	103456	1	8	8	14	0.00302	0.104	HAQVPEEARELEK	R	E	0.968	25.1	28.8	16	23.7	0	0	1	0	2	1535.78	1190		9066.47	500	512	Empty	TRUE
Ilona_121120	Sample	Pep_BR1	A_thaliana_AC_MS20121003_term_5 (F001665)	| Symbols: CLPC, ATHSP93-V, HSP93-V, DCA1, CLPC1 | CLPC homologue 1 | chr5:20715710-20719800 REVERSE LENGTH=929	AT5G50920.1		Arabidopsis_TAIR10.fasta	103456	1	8	8	14	0.00302	0.104	HIEKDPALER	K	R	0.976	25.3	27.8	29.8	10.1	0	0	1	0	2	1207.64	995		7565.4	417	426	Empty	TRUE
Ilona_121120	Sample	Pep_BR1	A_thaliana_AC_MS20121003_term_5 (F001665)	| Symbols: CLPC, ATHSP93-V, HSP93-V, DCA1, CLPC1 | CLPC homologue 1 | chr5:20715710-20719800 REVERSE LENGTH=929	AT5G50920.1		Arabidopsis_TAIR10.fasta	103456	1	8	8	14	0.00302	0.104	IASGDVPETIEGKK	R	V	0.989	28.3	27.8	17.3	25.8	0	0	1	0	2	1443.77	1261		17669.9	319	332	Empty	TRUE
Ilona_121120	Sample	Pep_BR1	A_thaliana_AC_MS20121003_term_5 (F001665)	| Symbols: CLPC, ATHSP93-V, HSP93-V, DCA1, CLPC1 | CLPC homologue 1 | chr5:20715710-20719800 REVERSE LENGTH=929	AT5G50920.1		Arabidopsis_TAIR10.fasta	103456	1	8	8	14	0.00302	0.104	LAEEGKLDPVVGR	K	Q	0.997	48.6	25.5	21.2	43.4	0	0	2	0	2	1382.76	1346		44343.6	267	279	Empty	TRUE
Ilona_121120	Sample	Pep_BR1	A_thaliana_AC_MS20121003_term_5 (F001665)	| Symbols: CLPC, ATHSP93-V, HSP93-V, DCA1, CLPC1 | CLPC homologue 1 | chr5:20715710-20719800 REVERSE LENGTH=929	AT5G50920.1		Arabidopsis_TAIR10.fasta	103456	1	8	8	14	0.00302	0.104	MPTLEEYGTNLTK	K	L	0.997	52.8	26.1	19.7	49.3	0	2	0	0	2	1512.73	1548.5		20063.4	254	266	Empty	TRUE
Ilona_121120	Sample	Pep_BR1	A_thaliana_AC_MS20121003_term_5 (F001665)	| Symbols: CLPC, ATHSP93-V, HSP93-V, DCA1, CLPC1 | CLPC homologue 1 | chr5:20715710-20719800 REVERSE LENGTH=929	AT5G50920.1		Arabidopsis_TAIR10.fasta	103456	1	8	8	14	0.00302	0.104	TAIAEGLAQR	K	I	0.997	54.3	26.6	28.2	42.6	0	2	0	0	2	1029.57	1313		43874.4	309	318	Empty	TRUE
Ilona_121120	Sample	Pep_BR1	A_thaliana_AC_MS20121003_term_5 (F001665)	| Symbols: CLPC, ATHSP93-V, HSP93-V, DCA1, CLPC1 | CLPC homologue 1 | chr5:20715710-20719800 REVERSE LENGTH=929	AT5G50920.1		Arabidopsis_TAIR10.fasta	103456	1	8	8	14	0.00302	0.104	VLENLGADPSNIR	R	T	0.997	61.4	26.8	16.8	61.4	0	2	0	0	2	1397.74	1464.5		35534.4	216	228	Empty	TRUE
Ilona_121120	Sample	Pep_BR1	A_thaliana_AC_MS20121003_term_5 (F001665)	| Symbols: PSAB | Photosystem I, PsaA/PsaB protein | chrC:37375-39579 REVERSE LENGTH=734	ATCG00340.1		Arabidopsis_TAIR10.fasta	82478.6	0.978	1	1	2	0.000432	0.0163	FSQGLAQDPTTR	R	R	0.997	41.2	28.1	18.5	38.2	0	2	0	0	2	1320.65	1239.5		19859.1	8	19	Empty	TRUE
Ilona_121120	Sample	Pep_BR1	A_thaliana_AC_MS20121003_term_5 (F001665)	| Symbols: GAPB | glyceraldehyde-3-phosphate dehydrogenase B subunit | chr1:16127552-16129584 FORWARD LENGTH=447	AT1G42970.1		Arabidopsis_TAIR10.fasta	47659.3	1	10	10	18	0.00389	0.235	AAALNIVPTSTGAAK	R	A	0.997	48.5	26	23.6	40.9	0	2	0	0	2	1384.78	1482		64110.6	283	297	Empty	TRUE	AT3G26650.1
Ilona_121120	Sample	Pep_BR1	A_thaliana_AC_MS20121003_term_5 (F001665)	| Symbols: GAPB | glyceraldehyde-3-phosphate dehydrogenase B subunit | chr1:16127552-16129584 FORWARD LENGTH=447	AT1G42970.1		Arabidopsis_TAIR10.fasta	47659.3	1	10	10	18	0.00389	0.235	AVSLVLPQLK	K	G	0.997	51.9	25	21.8	46.4	0	1	0	0	2	1067.68	1814		21503.5	298	307	Empty	TRUE
Ilona_121120	Sample	Pep_BR1	A_thaliana_AC_MS20121003_term_5 (F001665)	| Symbols: GAPB | glyceraldehyde-3-phosphate dehydrogenase B subunit | chr1:16127552-16129584 FORWARD LENGTH=447	AT1G42970.1		Arabidopsis_TAIR10.fasta	47659.3	1	10	10	18	0.00389	0.235	DSPLEVVVLNDSGGVK	K	N	0.997	56.9	27.2	23.4	50	0	2	0	0	2	1627.85	1842		27937.5	105	120	Empty	TRUE
Ilona_121120	Sample	Pep_BR1	A_thaliana_AC_MS20121003_term_5 (F001665)	| Symbols: GAPB | glyceraldehyde-3-phosphate dehydrogenase B subunit | chr1:16127552-16129584 FORWARD LENGTH=447	AT1G42970.1		Arabidopsis_TAIR10.fasta	47659.3	1	10	10	18	0.00389	0.235	GLTAEDVNEAFR	K	K	0.997	66.1	26.9	17.6	65.6	0	2	0	0	2	1321.64	1604.5		26600.6	335	346	Empty	TRUE
Ilona_121120	Sample	Pep_BR1	A_thaliana_AC_MS20121003_term_5 (F001665)	| Symbols: GAPB | glyceraldehyde-3-phosphate dehydrogenase B subunit | chr1:16127552-16129584 FORWARD LENGTH=447	AT1G42970.1		Arabidopsis_TAIR10.fasta	47659.3	1	10	10	18	0.00389	0.235	IVDNETISVDGK	K	L	0.997	92.1	28.3	18.8	92.1	0	2	0	0	2	1289.66	1316.5		31258.3	141	152	Empty	TRUE
Ilona_121120	Sample	Pep_BR1	A_thaliana_AC_MS20121003_term_5 (F001665)	| Symbols: GAPB | glyceraldehyde-3-phosphate dehydrogenase B subunit | chr1:16127552-16129584 FORWARD LENGTH=447	AT1G42970.1		Arabidopsis_TAIR10.fasta	47659.3	1	10	10	18	0.00389	0.235	KGLTAEDVNEAFRK	K	A	0.997	48.8	28.6	16	48.8	0	0	2	0	2	1577.83	1410		26330.9	334	347	Empty	TRUE
Ilona_121120	Sample	Pep_BR1	A_thaliana_AC_MS20121003_term_5 (F001665)	| Symbols: GAPB | glyceraldehyde-3-phosphate dehydrogenase B subunit | chr1:16127552-16129584 FORWARD LENGTH=447	AT1G42970.1		Arabidopsis_TAIR10.fasta	47659.3	1	10	10	18	0.00389	0.235	VIITAPAK	K	G	0.958	24.4	25	18.7	20.2	0	1	0	0	2	812.524	1230		16875.1	199	206	Empty	TRUE
Ilona_121120	Sample	Pep_BR1	A_thaliana_AC_MS20121003_term_5 (F001665)	| Symbols: GAPB | glyceraldehyde-3-phosphate dehydrogenase B subunit | chr1:16127552-16129584 FORWARD LENGTH=447	AT1G42970.1		Arabidopsis_TAIR10.fasta	47659.3	1	10	10	18	0.00389	0.235	VLDEEFGIVK	K	G	0.997	55.9	28.5	31.6	40.8	0	2	0	0	2	1148.62	1671.5		35988	246	255	Empty	TRUE
Ilona_121120	Sample	Pep_BR1	A_thaliana_AC_MS20121003_term_5 (F001665)	| Symbols: GAPB | glyceraldehyde-3-phosphate dehydrogenase B subunit | chr1:16127552-16129584 FORWARD LENGTH=447	AT1G42970.1		Arabidopsis_TAIR10.fasta	47659.3	1	10	10	18	0.00389	0.235	VVDLAHLVASK	R	W	0.974	22.1	25	14.9	21.5	0	0	2	0	2	1151.68	1642.5		36623.7	407	417	Empty	TRUE
Ilona_121120	Sample	Pep_BR1	A_thaliana_AC_MS20121003_term_5 (F001665)	| Symbols: GAPB | glyceraldehyde-3-phosphate dehydrogenase B subunit | chr1:16127552-16129584 FORWARD LENGTH=447	AT1G42970.1		Arabidopsis_TAIR10.fasta	47659.3	1	10	10	18	0.00389	0.235	YDSMLGTFK	K	A	0.991	30.6	25	14.9	30.6	0	2	0	0	2	1077.49	1430.5		41963.7	128	136	Empty	TRUE
Ilona_121120	Sample	Pep_BR1	A_thaliana_AC_MS20121003_term_5 (F001665)	| Symbols: LHCB4.1 | light harvesting complex photosystem II | chr5:209084-210243 FORWARD LENGTH=290	AT5G01530.1		Arabidopsis_TAIR10.fasta	31140.7	1	2	2	4	0.000863	0.069	NLAGDVIGTR	K	T	0.997	41.5	26.6	35.2	21.9	0	2	0	0	2	1015.55	1475		43583.8	104	113	Empty	TRUE
Ilona_121120	Sample	Pep_BR1	A_thaliana_AC_MS20121003_term_5 (F001665)	| Symbols: LHCB4.1 | light harvesting complex photosystem II | chr5:209084-210243 FORWARD LENGTH=290	AT5G01530.1		Arabidopsis_TAIR10.fasta	31140.7	1	2	2	4	0.000863	0.069	TAQLQLAEIK	K	H	0.997	54.7	27.1	24.6	46.4	0	2	0	0	2	1114.65	1564.5		32211.6	235	244	Empty	TRUE
Ilona_121120	Sample	Pep_BR1	A_thaliana_AC_MS20121003_term_5 (F001665)	| Symbols: PSAF | photosystem I subunit F | chr1:11215011-11215939 REVERSE LENGTH=221	AT1G31330.1		Arabidopsis_TAIR10.fasta	24174.7	1	4	5	9	0.00194	0.222	EFLNGDLIAK	R	D	0.996	36.8	28.1	26.7	25.5	0	2	0	0	2	1119.6	1698.5		62170.7	210	219	Empty	TRUE
Ilona_121120	Sample	Pep_BR1	A_thaliana_AC_MS20121003_term_5 (F001665)	| Symbols: PSAF | photosystem I subunit F | chr1:11215011-11215939 REVERSE LENGTH=221	AT1G31330.1		Arabidopsis_TAIR10.fasta	24174.7	1	4	5	9	0.00194	0.222	EIIIDVPLASR	K	I	0.997	54.6	25	19.4	51.7	0	2	0	0	2	1225.72	1809		63111.4	185	195	Empty	TRUE
Ilona_121120	Sample	Pep_BR1	A_thaliana_AC_MS20121003_term_5 (F001665)	| Symbols: PSAF | photosystem I subunit F | chr1:11215011-11215939 REVERSE LENGTH=221	AT1G31330.1		Arabidopsis_TAIR10.fasta	24174.7	1	4	5	9	0.00194	0.222	GFIWPVAAYR	R	E	0.997	43.3	28.2	30.5	28.5	0	2	0	0	2	1179.63	1965.5		36409.5	200	209	Empty	TRUE
Ilona_121120	Sample	Pep_BR1	A_thaliana_AC_MS20121003_term_5 (F001665)	| Symbols: PSAF | photosystem I subunit F | chr1:11215011-11215939 REVERSE LENGTH=221	AT1G31330.1		Arabidopsis_TAIR10.fasta	24174.7	1	4	5	9	0.00194	0.222	LYAPESAPALALNAQIEK	K	T	0.997	102	26.9	19.3	102	0	2	1	0	2	1899.02	1740		52962	98	115	Empty	TRUE
Ilona_121120	Control	Ctrl_BR2	A_thaliana_AC_MS20121003_term_7 (F001667)	| Symbols: CAB3, AB180, LHCB1.2 | chlorophyll A/B binding protein 3 | chr1:10472443-10473246 REVERSE LENGTH=267	AT1G29910.1,AT1G29920.1,AT1G29930.1,AT2G34420.1		Arabidopsis_TAIR10.fasta	28227.8	1	3	3	9	0.00163	0.105	ELEVIHSR	R	W	0.997	33.2	25.8	34.5	13.7	0	3	0	0	2	982.532	1193		33221.1	97	104	Empty	TRUE
Ilona_121120	Control	Ctrl_BR2	A_thaliana_AC_MS20121003_term_7 (F001667)	| Symbols: CAB3, AB180, LHCB1.2 | chlorophyll A/B binding protein 3 | chr1:10472443-10473246 REVERSE LENGTH=267	AT1G29910.1,AT1G29920.1,AT1G29930.1,AT2G34420.1		Arabidopsis_TAIR10.fasta	28227.8	1	3	3	9	0.00163	0.105	FGEAVWFK	K	A	0.997	33	26.4	22.2	25.9	0	1	0	0	2	983.499	1818		16458.8	126	133	Empty	TRUE
Ilona_121120	Control	Ctrl_BR2	A_thaliana_AC_MS20121003_term_7 (F001667)	| Symbols: CAB3, AB180, LHCB1.2 | chlorophyll A/B binding protein 3 | chr1:10472443-10473246 REVERSE LENGTH=267	AT1G29910.1,AT1G29920.1,AT1G29930.1,AT2G34420.1		Arabidopsis_TAIR10.fasta	28227.8	1	3	3	9	0.00163	0.105	GPSGSPWYGSDR	K	V	0.997	40.8	25	15.5	40.8	0	5	0	0	2	1265.55	1399		112779	44	55	Empty	TRUE
Ilona_121120	Control	Ctrl_BR2	A_thaliana_AC_MS20121003_term_7 (F001667)	| Symbols: PSBO-1, OEE1, OEE33, OE33, PSBO1, MSP-1 | PS II oxygen-evolving complex 1 | chr5:26568744-26570124 FORWARD LENGTH=332	AT5G66570.1		Arabidopsis_TAIR10.fasta	35142.8	0.993	1	1	2	0.000363	0.0361	NTAASVGEITLK	K	V	0.997	46.5	28.7	15.9	46.5	0	2	0	0	2	1203.66	1475		21218.1	277	288	Empty	TRUE
Ilona_121120	Control	Ctrl_BR2	A_thaliana_AC_MS20121003_term_7 (F001667)	| Symbols: ATPA | ATP synthase subunit alpha | chrC:9938-11461 REVERSE LENGTH=507	ATCG00120.1		Arabidopsis_TAIR10.fasta	55329.8	1	6	6	14	0.00254	0.132	ADEISNIIR	R	E	0.997	36.9	27.3	24.9	27.3	0	3	0	0	2	1030.55	1558		62231.1	6	14	Empty	TRUE
Ilona_121120	Control	Ctrl_BR2	A_thaliana_AC_MS20121003_term_7 (F001667)	| Symbols: ATPA | ATP synthase subunit alpha | chrC:9938-11461 REVERSE LENGTH=507	ATCG00120.1		Arabidopsis_TAIR10.fasta	55329.8	1	6	6	14	0.00254	0.132	ASSVAQVVTSLQER	K	G	0.997	43.6	28.1	15.7	43.6	0	1	0	0	2	1474.79	1696		10132.7	203	216	Empty	TRUE
Ilona_121120	Control	Ctrl_BR2	A_thaliana_AC_MS20121003_term_7 (F001667)	| Symbols: ATPA | ATP synthase subunit alpha | chrC:9938-11461 REVERSE LENGTH=507	ATCG00120.1		Arabidopsis_TAIR10.fasta	55329.8	1	6	6	14	0.00254	0.132	FLLQEKV	R	-	0.98	24.5	26.1	29.4	9.62	0	1	0	0	2	876.519	1629		21090.9	501	507	Empty	TRUE
Ilona_121120	Control	Ctrl_BR2	A_thaliana_AC_MS20121003_term_7 (F001667)	| Symbols: ATPA | ATP synthase subunit alpha | chrC:9938-11461 REVERSE LENGTH=507	ATCG00120.1		Arabidopsis_TAIR10.fasta	55329.8	1	6	6	14	0.00254	0.132	IAQIPVSEAYLGR	K	V	0.997	68.7	27.9	25.2	60.8	0	3	0	0	2	1416.78	1638		29159.9	95	107	Empty	TRUE
Ilona_121120	Control	Ctrl_BR2	A_thaliana_AC_MS20121003_term_7 (F001667)	| Symbols: ATPA | ATP synthase subunit alpha | chrC:9938-11461 REVERSE LENGTH=507	ATCG00120.1		Arabidopsis_TAIR10.fasta	55329.8	1	6	6	14	0.00254	0.132	LIESPAPGIISR	R	R	0.997	48.8	25	16	48.8	0	4	0	0	2	1252.73	1527		52260.2	129	140	Empty	TRUE
Ilona_121120	Control	Ctrl_BR2	A_thaliana_AC_MS20121003_term_7 (F001667)	| Symbols: ATPA | ATP synthase subunit alpha | chrC:9938-11461 REVERSE LENGTH=507	ATCG00120.1		Arabidopsis_TAIR10.fasta	55329.8	1	6	6	14	0.00254	0.132	VINALANPIDGR	R	G	0.997	57.2	25.2	23.8	50	0	2	0	0	2	1252.7	1551.5		30982.8	108	119	Empty	TRUE
Ilona_121120	Control	Ctrl_BR2	A_thaliana_AC_MS20121003_term_7 (F001667)	| Symbols: ATPC1 | ATPase, F1 complex, gamma subunit protein | chr4:2350761-2351882 REVERSE LENGTH=373	AT4G04640.1		Arabidopsis_TAIR10.fasta	40911.9	0.993	1	1	4	0.000726	0.0349	ALQESLASELAAR	R	M	0.997	68.2	27.9	24.5	61	0	4	0	0	2	1358.73	1649.5		34703.4	316	328	Empty	TRUE
Ilona_121120	Control	Ctrl_BR2	A_thaliana_AC_MS20121003_term_7 (F001667)	| Symbols: PSAF | photosystem I subunit F | chr1:11215011-11215939 REVERSE LENGTH=221	AT1G31330.1		Arabidopsis_TAIR10.fasta	24174.7	0.993	1	1	1	0.000182	0.0498	EIIIDVPLASR	K	I	0.997	29.5	25	14.8	29.5	0	1	0	0	2	1225.72	1799		12450.6	185	195	Empty	TRUE
Ilona_121120	Control	Ctrl_BR2	A_thaliana_AC_MS20121003_term_7 (F001667)	| Symbols: PSAE-2 | photosystem I subunit E-2 | chr2:8736780-8737644 FORWARD LENGTH=145	AT2G20260.1		Arabidopsis_TAIR10.fasta	15189.4	1	3	3	4	0.000726	0.352	AAEDTPPATASSDSSSTTAAAAPAKVPAAK	R	A	0.997	38.8	26.9	15.8	38.5	0	0	1	0	2	2742.34	1147		8655.44	47	76	Empty	TRUE
Ilona_121120	Control	Ctrl_BR2	A_thaliana_AC_MS20121003_term_7 (F001667)	| Symbols: PSAE-2 | photosystem I subunit E-2 | chr2:8736780-8737644 FORWARD LENGTH=145	AT2G20260.1		Arabidopsis_TAIR10.fasta	15189.4	1	3	3	4	0.000726	0.352	NVGSVVAVDQDPK	K	T	0.997	73.3	27.1	17.6	73.3	0	2	0	0	2	1327.69	1279.5		19104.5	102	114	Empty	TRUE
Ilona_121120	Control	Ctrl_BR2	A_thaliana_AC_MS20121003_term_7 (F001667)	| Symbols: PSAE-2 | photosystem I subunit E-2 | chr2:8736780-8737644 FORWARD LENGTH=145	AT2G20260.1		Arabidopsis_TAIR10.fasta	15189.4	1	3	3	4	0.000726	0.352	TRYPVVVR	K	F	0.962	23.2	26.8	21.1	16.6	0	1	0	0	2	989.589	1224		9445.93	115	122	Empty	TRUE
Ilona_121120	Control	Ctrl_BR2	A_thaliana_AC_MS20121003_term_7 (F001667)	| Symbols: PGK1 | phosphoglycerate kinase 1 | chr3:4061127-4063140 REVERSE LENGTH=481	AT3G12780.1		Arabidopsis_TAIR10.fasta	50113.1	0.993	1	1	1	0.000182	0.0353	GVTTIIGGGDSVAAVEK	K	V	0.997	35.4	27.7	26.3	24.3	0	1	0	0	2	1573.84	1555		6793.15	425	441	Empty	TRUE
Ilona_121120	Control	Ctrl_BR2	A_thaliana_AC_MS20121003_term_7 (F001667)	| Symbols: PETA | photosynthetic electron transfer A | chrC:61657-62619 FORWARD LENGTH=320	ATCG00540.1		Arabidopsis_TAIR10.fasta	35358	1	3	3	7	0.00127	0.112	EVIDIIPR	R	G	0.997	31.8	25	22.1	24.6	0	2	0	0	2	954.562	1689		30158.3	237	244	Empty	TRUE
Ilona_121120	Control	Ctrl_BR2	A_thaliana_AC_MS20121003_term_7 (F001667)	| Symbols: PETA | photosynthetic electron transfer A | chrC:61657-62619 FORWARD LENGTH=320	ATCG00540.1		Arabidopsis_TAIR10.fasta	35358	1	3	3	7	0.00127	0.112	NILVIGPVPGQK	K	Y	0.997	50	25	19.7	46.5	0	2	0	0	2	1234.75	1682.5		27832.3	146	157	Empty	TRUE
Ilona_121120	Control	Ctrl_BR2	A_thaliana_AC_MS20121003_term_7 (F001667)	| Symbols: PETA | photosynthetic electron transfer A | chrC:61657-62619 FORWARD LENGTH=320	ATCG00540.1		Arabidopsis_TAIR10.fasta	35358	1	3	3	7	0.00127	0.112	SNNTVYNATAGGIISK	K	I	0.997	91.1	28.1	22.7	87.1	0	3	0	0	2	1609.82	1450		33015.5	201	216	Empty	TRUE
Ilona_121120	Control	Ctrl_BR2	A_thaliana_AC_MS20121003_term_7 (F001667)	| Symbols: GAPB | glyceraldehyde-3-phosphate dehydrogenase B subunit | chr1:16127552-16129584 FORWARD LENGTH=447	AT1G42970.1		Arabidopsis_TAIR10.fasta	47659.3	0.993	1	1	2	0.000363	0.0336	AAALNIVPTSTGAAK	R	A	0.997	33.7	26.2	16.5	32.3	0	2	0	0	2	1384.78	1477		21847.7	283	297	Empty	TRUE	AT3G26650.1
Ilona_121120	Control	Ctrl_BR2	A_thaliana_AC_MS20121003_term_7 (F001667)	| Symbols: LHCA3 | photosystem I light harvesting complex gene 3 | chr1:22700152-22701149 FORWARD LENGTH=273	AT1G61520.1,AT1G61520.2,AT1G61520.3		Arabidopsis_TAIR10.fasta	29182.9	0.996	1	1	1	0.000182	0.0293	QYFLGLEK	K	G	0.966	22.2	25.4	15.9	20.6	0	1	0	0	2	997.535	1694		13945.3	183	190	Empty	TRUE
Ilona_121120	Control	Ctrl_BR2	A_thaliana_AC_MS20121003_term_7 (F001667)	| Symbols: PSAG | photosystem I subunit G | chr1:20802874-20803356 REVERSE LENGTH=160	AT1G55670.1		Arabidopsis_TAIR10.fasta	17086.1	0.955	1	1	1	0.000182	0.0437	EYVSLLK	K	S	0.982	25.1	26.4	26.7	13	0	1	0	0	2	851.487	1566		13319.1	114	120	Empty	TRUE
Ilona_121120	Control	Ctrl_BR2	A_thaliana_AC_MS20121003_term_7 (F001667)	| Symbols: | GTP binding Elongation factor Tu family protein | chr1:2455559-2457001 FORWARD LENGTH=449	AT1G07920.1,AT1G07930.1,AT1G07940.1,AT1G07940.2,AT5G60390.1,AT5G60390.3		Arabidopsis_TAIR10.fasta	49503.4	0.993	1	1	2	0.000363	0.0245	IGGIGTVPVGR	K	V	0.997	52.3	25	16.3	52.3	0	2	0	0	2	1025.61	1426.5		36372.2	244	254	Empty	TRUE
Ilona_121120	Control	Ctrl_BR2	A_thaliana_AC_MS20121003_term_7 (F001667)	| Symbols: ATRAB8D, ATRABE1B, RABE1b | RAB GTPase homolog E1B | chr4:10990036-10991466 FORWARD LENGTH=476	AT4G20360.1		Arabidopsis_TAIR10.fasta	51630.7	0.993	1	1	2	0.000363	0.0231	VGETVDLVGLR	K	E	0.997	50	27.5	25.4	40.7	0	2	0	0	2	1157.65	1662.5		22707.5	316	326	Empty	TRUE
Ilona_121120	Control	Ctrl_BR2	A_thaliana_AC_MS20121003_term_7 (F001667)	Tax_Id=9606 Gene_Symbol=KRT7 keratin 7	IPI:CON_IPI00847342.1|TREMBL:Q3KNV1;Q96GE1		Arabidopsis_TAIR10.fasta	51387.3	0.992	1	1	2	0.000363	0.0192	FASFIDKVR	K	F	0.979	24.8	25.3	17.8	21.6	0	0	2	0	2	1082.6	1539		39566.3	102	110	Empty	TRUE
Ilona_121120	Control	Ctrl_BR2	A_thaliana_AC_MS20121003_term_7 (F001667)	| Symbols: PSAL | photosystem I subunit l | chr4:7521469-7522493 FORWARD LENGTH=219	AT4G12800.1		Arabidopsis_TAIR10.fasta	23052.4	0.999	2	2	2	0.000363	0.105	EGEPSIAPSLTLTGR	K	K	0.948	22.3	26.9	14.4	22.3	0	1	0	0	2	1527.8	1643		7513.18	160	174	Empty	TRUE
Ilona_121120	Control	Ctrl_BR2	A_thaliana_AC_MS20121003_term_7 (F001667)	| Symbols: PSAL | photosystem I subunit l | chr4:7521469-7522493 FORWARD LENGTH=219	AT4G12800.1		Arabidopsis_TAIR10.fasta	23052.4	0.999	2	2	2	0.000363	0.105	TAVNPLLR	R	G	0.974	22.6	25	24.1	12.9	0	1	0	0	2	883.536	1474		17027.5	96	103	Empty	TRUE
Ilona_121120	Control	Ctrl_BR2	A_thaliana_AC_MS20121003_term_7 (F001667)	| Symbols: PYK10, PSR3.1, BGLU23, LEB | Glycosyl hydrolase superfamily protein | chr3:2840657-2843730 REVERSE LENGTH=524	AT3G09260.1		Arabidopsis_TAIR10.fasta	59722.4	0.999	1	1	1	0.000182	0.0401	NAQNYAIGSKPLTAALNVYSR	K	G	0.96	24	27.2	14.5	24	0	0	1	0	2	2251.18	1701		7836.23	376	396	Empty	TRUE
Ilona_121120	Control	Ctrl_BR2	A_thaliana_AC_MS20121003_term_7 (F001667)	| Symbols: LHCB4.1 | light harvesting complex photosystem II | chr5:209084-210243 FORWARD LENGTH=290	AT5G01530.1		Arabidopsis_TAIR10.fasta	31140.7	1	2	2	3	0.000545	0.069	NLAGDVIGTR	K	T	0.997	48.8	26.2	26.4	38.5	0	2	0	0	2	1015.55	1466		33844.3	104	113	Empty	TRUE
Ilona_121120	Control	Ctrl_BR2	A_thaliana_AC_MS20121003_term_7 (F001667)	| Symbols: LHCB4.1 | light harvesting complex photosystem II | chr5:209084-210243 FORWARD LENGTH=290	AT5G01530.1		Arabidopsis_TAIR10.fasta	31140.7	1	2	2	3	0.000545	0.069	TAQLQLAEIK	K	H	0.997	33.9	27	20.6	28.4	0	1	0	0	2	1114.65	1554		12927.2	235	244	Empty	TRUE
Ilona_121120	Control	Ctrl_BR2	A_thaliana_AC_MS20121003_term_7 (F001667)	| Symbols: GAPC-2, GAPC2 | glyceraldehyde-3-phosphate dehydrogenase C2 | chr1:4608465-4610494 REVERSE LENGTH=338	AT1G13440.1,AT3G04120.1		Arabidopsis_TAIR10.fasta	36913.4	1	2	2	5	0.000908	0.104	AASFNIIPSSTGAAK	R	A	0.997	35	28.8	15.2	35	0	2	0	0	2	1434.76	1611		16978.1	205	219	Empty	TRUE
Ilona_121120	Control	Ctrl_BR2	A_thaliana_AC_MS20121003_term_7 (F001667)	| Symbols: GAPC-2, GAPC2 | glyceraldehyde-3-phosphate dehydrogenase C2 | chr1:4608465-4610494 REVERSE LENGTH=338	AT1G13440.1,AT3G04120.1		Arabidopsis_TAIR10.fasta	36913.4	1	2	2	5	0.000908	0.104	GILGYTEDDVVSTDFVGDNR	K	S	0.997	82.6	25.3	18.2	82.6	0	3	0	0	2	2172.01	1811		25049.7	276	295	Empty	TRUE
Ilona_121120	Control	Ctrl_BR2	A_thaliana_AC_MS20121003_term_7 (F001667)	| Symbols: LHCA4, CAB4 | light-harvesting chlorophyll-protein complex I subunit A4 | chr3:17493622-17494773 REVERSE LENGTH=251	AT3G47470.1		Arabidopsis_TAIR10.fasta	27734.4	0.993	1	1	3	0.000545	0.0478	NPGSVNQDPIFK	K	Q	0.997	59.2	26.8	16.7	59.2	0	3	0	0	2	1315.66	1473		21938.3	163	174	Empty	TRUE
Ilona_121120	Control	Ctrl_BR2	A_thaliana_AC_MS20121003_term_7 (F001667)	| Symbols: RBCL | ribulose-bisphosphate carboxylases | chrC:54958-56397 FORWARD LENGTH=479	ATCG00490.1		Arabidopsis_TAIR10.fasta	52955.6	0.993	1	1	6	0.00109	0.023	LTYYTPEYETK	K	D	0.997	43.7	26.1	15.7	43.7	0	6	0	0	2	1407.67	1454.5		46143.7	22	32	Empty	TRUE
Ilona_121120	Control	Ctrl_BR2	A_thaliana_AC_MS20121003_term_7 (F001667)	| Symbols: PSAD-2 | photosystem I subunit D-2 | chr1:753528-754142 REVERSE LENGTH=204	AT1G03130.1,AT4G02770.1		Arabidopsis_TAIR10.fasta	22307.3	1	1	1	2	0.000363	0.0735	EQIFEMPTGGAAIMR	K	E	0.997	41.6	26.6	15.9	32.7	0	2	0	0	2	1666.79	1547		11195.8	103	117	Empty	TRUE
Ilona_121120	Control	Ctrl_BR2	A_thaliana_AC_MS20121003_term_7 (F001667)	| Symbols: PSAB | Photosystem I, PsaA/PsaB protein | chrC:37375-39579 REVERSE LENGTH=734	ATCG00340.1		Arabidopsis_TAIR10.fasta	82478.6	1	2	2	4	0.000726	0.0272	FSQGLAQDPTTR	R	R	0.997	57.5	28.2	23.9	50.2	0	2	0	0	2	1320.65	1228		21559.7	8	19	Empty	TRUE
Ilona_121120	Control	Ctrl_BR2	A_thaliana_AC_MS20121003_term_7 (F001667)	| Symbols: PSAB | Photosystem I, PsaA/PsaB protein | chrC:37375-39579 REVERSE LENGTH=734	ATCG00340.1		Arabidopsis_TAIR10.fasta	82478.6	1	2	2	4	0.000726	0.0272	TPLANLIR	R	W	0.997	29	25	17.6	0	0	2	0	0	2	897.552	1666.5		41148.7	685	692	Empty	TRUE
Ilona_121120	Control	Ctrl_BR2	A_thaliana_AC_MS20121003_term_7 (F001667)	| Symbols: PSBC | photosystem II reaction center protein C | chrC:33720-35141 FORWARD LENGTH=473	ATCG00280.1		Arabidopsis_TAIR10.fasta	51869.4	0.993	1	1	5	0.000908	0.0338	LGANVGSAQGPTGLGK	R	Y	0.997	51.5	26.8	16.2	51.5	0	5	0	0	2	1426.77	1297		55383.3	324	339	Empty	TRUE
Ilona_121120	Control	Ctrl_BR2	A_thaliana_AC_MS20121003_term_7 (F001667)	| Symbols: ATPF | ATPase, F0 complex, subunit B/B', bacterial/chloroplast | chrC:11529-12798 REVERSE LENGTH=184	ATCG00130.1		Arabidopsis_TAIR10.fasta	21057.8	0.988	1	1	1	0.000182	0.0598	EGAIQQLENAR	R	A	0.995	29	26.1	14.8	29	0	1	0	0	2	1228.63	1472		10031.3	72	82	Empty	TRUE
Ilona_121120	Control	Ctrl_BR2	A_thaliana_AC_MS20121003_term_7 (F001667)	| Symbols: RCA | rubisco activase | chr2:16571046-16573345 REVERSE LENGTH=446	AT2G39730.2		Arabidopsis_TAIR10.fasta	49101.1	1	2	2	3	0.000545	0.0561	GLAYDTSDDQQDITR	R	G	0.997	72	25	23.7	65.8	0	2	0	0	2	1697.76	1325.5		13241.5	73	87	Empty	TRUE
Ilona_121120	Control	Ctrl_BR2	A_thaliana_AC_MS20121003_term_7 (F001667)	| Symbols: RCA | rubisco activase | chr2:16571046-16573345 REVERSE LENGTH=446	AT2G39730.2		Arabidopsis_TAIR10.fasta	49101.1	1	2	2	3	0.000545	0.0561	KFVESLGVEK	R	I	0.997	32.8	26.6	21.2	26.6	0	1	0	0	2	1135.64	1338		8634.89	359	368	Empty	TRUE
Ilona_121120	Control	Ctrl_BR2	A_thaliana_AC_MS20121003_term_7 (F001667)	| Symbols: GS2, GLN2, ATGSL1 | glutamine synthetase 2 | chr5:13831220-13833239 FORWARD LENGTH=430	AT5G35630.1,AT5G35630.2,AT5G35630.3		Arabidopsis_TAIR10.fasta	47411.3	0.97	1	1	2	0.000363	0.0326	TIEKPVEDPSELPK	R	W	0.988	29.7	27.5	14.9	29.7	0	0	2	0	2	1581.84	1301.5		30099	97	110	Empty	TRUE
Ilona_121120	Control	Ctrl_BR2	A_thaliana_AC_MS20121003_term_7 (F001667)	| Symbols: ATPB, PB | ATP synthase subunit beta | chrC:52660-54156 REVERSE LENGTH=498	ATCG00480.1		Arabidopsis_TAIR10.fasta	53934.8	1	5	5	11	0.002	0.129	ESGVINEQNLAESK	K	V	0.997	64.6	26.9	23.5	58.1	0	2	0	0	2	1517.74	1316.5		15281.9	218	231	Empty	TRUE
Ilona_121120	Control	Ctrl_BR2	A_thaliana_AC_MS20121003_term_7 (F001667)	| Symbols: ATPB, PB | ATP synthase subunit beta | chrC:52660-54156 REVERSE LENGTH=498	ATCG00480.1		Arabidopsis_TAIR10.fasta	53934.8	1	5	5	11	0.002	0.129	IGLFGGAGVGK	K	T	0.977	26.1	28.1	21.6	19.2	0	2	0	0	2	975.562	1689.5		32892.9	168	178	Empty	TRUE
Ilona_121120	Control	Ctrl_BR2	A_thaliana_AC_MS20121003_term_7 (F001667)	| Symbols: ATPB, PB | ATP synthase subunit beta | chrC:52660-54156 REVERSE LENGTH=498	ATCG00480.1		Arabidopsis_TAIR10.fasta	53934.8	1	5	5	11	0.002	0.129	SAPAFIELDTK	K	L	0.997	41.8	29	16.1	41.3	0	2	0	0	2	1191.63	1672		23851.7	135	145	Empty	TRUE
Ilona_121120	Control	Ctrl_BR2	A_thaliana_AC_MS20121003_term_7 (F001667)	| Symbols: ATPB, PB | ATP synthase subunit beta | chrC:52660-54156 REVERSE LENGTH=498	ATCG00480.1		Arabidopsis_TAIR10.fasta	53934.8	1	5	5	11	0.002	0.129	TNPTTSNPEVSIR	R	E	0.997	44.2	27	17.2	42.8	0	2	0	0	2	1415.71	1257.5		18289.2	3	15	Empty	TRUE
Ilona_121120	Control	Ctrl_BR2	A_thaliana_AC_MS20121003_term_7 (F001667)	| Symbols: ATPB, PB | ATP synthase subunit beta | chrC:52660-54156 REVERSE LENGTH=498	ATCG00480.1		Arabidopsis_TAIR10.fasta	53934.8	1	5	5	11	0.002	0.129	VALVYGQMNEPPGAR	K	M	0.997	57.4	26.9	16.6	57.4	0	3	0	0	2	1601.81	1516		20746	232	246	Empty	TRUE
Ilona_121120	Control	Ctrl_BR2	A_thaliana_AC_MS20121003_term_7 (F001667)	| Symbols: PSBA | photosystem II reaction center protein A | chrC:383-1444 REVERSE LENGTH=353	ATCG00020.1		Arabidopsis_TAIR10.fasta	38937.6	0.993	1	1	4	0.000726	0.0312	VINTWADIINR	R	A	0.997	57.7	26.6	16.6	57.7	0	4	0	0	2	1314.72	1829.5		39271	313	323	Empty	TRUE
Ilona_121120	Control	Ctrl_BR2	A_thaliana_AC_MS20121003_term_7 (F001667)	| Symbols: LHCB6, CP24 | light harvesting complex photosystem II subunit 6 | chr1:5446685-5447676 REVERSE LENGTH=258	AT1G15820.1		Arabidopsis_TAIR10.fasta	27523.5	0.993	1	1	5	0.000908	0.0698	TAENFANYTGDQGYPGGR	K	F	0.997	73.8	25	19.2	72.3	0	5	0	0	2	1917.84	1443		23376.3	181	198	Empty	TRUE
Ilona_121120	Sample	Pep_BR2	A_thaliana_AC_MS20121003_term_11 (F001671)	| Symbols: AAC1 | ADP/ATP carrier 1 | chr3:2605706-2607030 REVERSE LENGTH=381	AT3G08580.1,AT3G08580.2		Arabidopsis_TAIR10.fasta	41477.3	1	3	3	4	0.000799	0.0892	AVAGAGVLSGYDK	R	L	0.997	32.5	27.8	15	32.5	0	1	0	0	2	1207.63	1458		12136	354	366	Empty	TRUE
Ilona_121120	Sample	Pep_BR2	A_thaliana_AC_MS20121003_term_11 (F001671)	| Symbols: AAC1 | ADP/ATP carrier 1 | chr3:2605706-2607030 REVERSE LENGTH=381	AT3G08580.1,AT3G08580.2		Arabidopsis_TAIR10.fasta	41477.3	1	3	3	4	0.000799	0.0892	LLIQNQDEMIK	K	A	0.997	45.4	28.5	27.6	0	0	2	0	0	2	1360.71	1403		34711	106	116	Empty	TRUE
Ilona_121120	Sample	Pep_BR2	A_thaliana_AC_MS20121003_term_11 (F001671)	| Symbols: AAC1 | ADP/ATP carrier 1 | chr3:2605706-2607030 REVERSE LENGTH=381	AT3G08580.1,AT3G08580.2		Arabidopsis_TAIR10.fasta	41477.3	1	3	3	4	0.000799	0.0892	QFDGLVDVYR	R	K	0.997	37.5	27.3	15.3	37.5	0	1	0	0	2	1211.61	1719		8169.15	228	237	Empty	TRUE
Ilona_121120	Sample	Pep_BR2	A_thaliana_AC_MS20121003_term_11 (F001671)	| Symbols: PSBC | photosystem II reaction center protein C | chrC:33720-35141 FORWARD LENGTH=473	ATCG00280.1		Arabidopsis_TAIR10.fasta	51869.4	1	2	3	7	0.0014	0.0634	LGANVGSAQGPTGLGK	R	Y	0.997	58.8	26.8	18.1	57.3	0	3	0	0	2	1426.77	1298		77190.1	324	339	Empty	TRUE
Ilona_121120	Sample	Pep_BR2	A_thaliana_AC_MS20121003_term_11 (F001671)	| Symbols: PSBC | photosystem II reaction center protein C | chrC:33720-35141 FORWARD LENGTH=473	ATCG00280.1		Arabidopsis_TAIR10.fasta	51869.4	1	2	3	7	0.0014	0.0634	SPTGEVIFGGETMR	R	F	0.997	76.5	26.1	17.8	76.5	0	4	0	0	2	1496.71	1583.5		49244.8	344	357	Empty	TRUE
Ilona_121120	Sample	Pep_BR2	A_thaliana_AC_MS20121003_term_11 (F001671)	| Symbols: | Transketolase | chr3:22454004-22456824 FORWARD LENGTH=741	AT3G60750.1,AT3G60750.2		Arabidopsis_TAIR10.fasta	79970.1	0.999	1	1	2	0.0004	0.0202	ALPTYTPESPGDATR	K	N	0.995	30.5	26.7	17	28.4	0	2	0	0	2	1575.77	1390.5		14704.8	420	434	Empty	TRUE
Ilona_121120	Sample	Pep_BR2	A_thaliana_AC_MS20121003_term_11 (F001671)	| Symbols: PSAE-2 | photosystem I subunit E-2 | chr2:8736780-8737644 FORWARD LENGTH=145	AT2G20260.1		Arabidopsis_TAIR10.fasta	15189.4	0.988	1	1	1	0.0002	0.0897	NVGSVVAVDQDPK	K	T	0.997	47	27.1	15.9	47	0	1	0	0	2	1327.69	1286		7956.64	102	114	Empty	TRUE
Ilona_121120	Sample	Pep_BR2	A_thaliana_AC_MS20121003_term_11 (F001671)	| Symbols: PTAC16 | plastid transcriptionally active 16 | chr3:17228766-17231021 FORWARD LENGTH=510	AT3G46780.1		Arabidopsis_TAIR10.fasta	54358.6	1	4	4	8	0.0016	0.0941	AGVPDLGAAQDLAR	R	V	0.997	53.1	27.7	18.6	50.8	0	2	0	0	2	1353.71	1576		22778.8	120	133	Empty	TRUE
Ilona_121120	Sample	Pep_BR2	A_thaliana_AC_MS20121003_term_11 (F001671)	| Symbols: PTAC16 | plastid transcriptionally active 16 | chr3:17228766-17231021 FORWARD LENGTH=510	AT3G46780.1		Arabidopsis_TAIR10.fasta	54358.6	1	4	4	8	0.0016	0.0941	EAAEAAKEFEK	R	Q	0.997	33.3	27.1	18.8	29.6	0	1	0	0	2	1222.6	1124		9509.71	371	381	Empty	TRUE
Ilona_121120	Sample	Pep_BR2	A_thaliana_AC_MS20121003_term_11 (F001671)	| Symbols: PTAC16 | plastid transcriptionally active 16 | chr3:17228766-17231021 FORWARD LENGTH=510	AT3G46780.1		Arabidopsis_TAIR10.fasta	54358.6	1	4	4	8	0.0016	0.0941	TSLTEDFSPEK	K	A	0.997	52.7	26	16.3	52.7	0	3	0	0	2	1253.59	1485		32018.7	261	271	Empty	TRUE
Ilona_121120	Sample	Pep_BR2	A_thaliana_AC_MS20121003_term_11 (F001671)	| Symbols: PTAC16 | plastid transcriptionally active 16 | chr3:17228766-17231021 FORWARD LENGTH=510	AT3G46780.1		Arabidopsis_TAIR10.fasta	54358.6	1	4	4	8	0.0016	0.0941	VAQTDVAYTLIK	K	T	0.997	74.1	26.8	17.6	74.1	0	2	0	0	2	1321.74	1631		23897.1	249	260	Empty	TRUE
Ilona_121120	Sample	Pep_BR2	A_thaliana_AC_MS20121003_term_11 (F001671)	| Symbols: ATCIMS, ATMETS, ATMS1 | Cobalamin-independent synthase family protein | chr5:5935771-5939195 FORWARD LENGTH=765	AT5G17920.1,AT5G17920.2		Arabidopsis_TAIR10.fasta	84358.4	1	5	5	11	0.0022	0.0771	GGIGVIQIDEAALR	K	E	0.997	49.3	25.8	16.1	49.3	0	2	0	0	2	1411.79	1802.5		17165.1	597	610	Empty	TRUE
Ilona_121120	Sample	Pep_BR2	A_thaliana_AC_MS20121003_term_11 (F001671)	| Symbols: ATCIMS, ATMETS, ATMS1 | Cobalamin-independent synthase family protein | chr5:5935771-5939195 FORWARD LENGTH=765	AT5G17920.1,AT5G17920.2		Arabidopsis_TAIR10.fasta	84358.4	1	5	5	11	0.0022	0.0771	IPSSEEIADR	R	V	0.997	45.8	25.6	50.1	11.5	0	3	0	0	2	1116.55	1211		34294	705	714	Empty	TRUE
Ilona_121120	Sample	Pep_BR2	A_thaliana_AC_MS20121003_term_11 (F001671)	| Symbols: ATCIMS, ATMETS, ATMS1 | Cobalamin-independent synthase family protein | chr5:5935771-5939195 FORWARD LENGTH=765	AT5G17920.1,AT5G17920.2		Arabidopsis_TAIR10.fasta	84358.4	1	5	5	11	0.0022	0.0771	VVEVNALAK	K	A	0.997	34.5	25	34	15.8	0	2	0	0	2	942.562	1337		38670.2	358	366	Empty	TRUE
Ilona_121120	Sample	Pep_BR2	A_thaliana_AC_MS20121003_term_11 (F001671)	| Symbols: ATCIMS, ATMETS, ATMS1 | Cobalamin-independent synthase family protein | chr5:5935771-5939195 FORWARD LENGTH=765	AT5G17920.1,AT5G17920.2		Arabidopsis_TAIR10.fasta	84358.4	1	5	5	11	0.0022	0.0771	YGAGIGPGVYDIHSPR	K	I	0.997	44.4	27.3	16.3	43.9	0	0	2	0	2	1658.83	1498		77517.9	689	704	Empty	TRUE
Ilona_121120	Sample	Pep_BR2	A_thaliana_AC_MS20121003_term_11 (F001671)	| Symbols: ATCIMS, ATMETS, ATMS1 | Cobalamin-independent synthase family protein | chr5:5935771-5939195 FORWARD LENGTH=765	AT5G17920.1,AT5G17920.2		Arabidopsis_TAIR10.fasta	84358.4	1	5	5	11	0.0022	0.0771	YLFAGVVDGR	K	N	0.997	51.9	27.9	21.8	46.4	0	2	0	0	2	1096.58	1730		32996.1	287	296	Empty	TRUE
Ilona_121120	Sample	Pep_BR2	A_thaliana_AC_MS20121003_term_11 (F001671)	| Symbols: ATPC1 | ATPase, F1 complex, gamma subunit protein | chr4:2350761-2351882 REVERSE LENGTH=373	AT4G04640.1		Arabidopsis_TAIR10.fasta	40911.9	1	3	3	5	0.000999	0.0858	ALQESLASELAAR	R	M	0.997	68.8	27.8	22.9	63.2	0	2	0	0	2	1358.73	1646		21807.9	316	328	Empty	TRUE
Ilona_121120	Sample	Pep_BR2	A_thaliana_AC_MS20121003_term_11 (F001671)	| Symbols: ATPC1 | ATPase, F1 complex, gamma subunit protein | chr4:2350761-2351882 REVERSE LENGTH=373	AT4G04640.1		Arabidopsis_TAIR10.fasta	40911.9	1	3	3	5	0.000999	0.0858	SLSMVYNR	K	K	0.955	21.4	25	14.3	21.4	0	1	0	0	2	985.477	1207		15206.5	345	352	Empty	TRUE
Ilona_121120	Sample	Pep_BR2	A_thaliana_AC_MS20121003_term_11 (F001671)	| Symbols: ATPC1 | ATPase, F1 complex, gamma subunit protein | chr4:2350761-2351882 REVERSE LENGTH=373	AT4G04640.1		Arabidopsis_TAIR10.fasta	40911.9	1	3	3	5	0.000999	0.0858	YLEAGTLPTAK	K	E	0.996	32.4	28.1	15	32.4	0	2	0	0	2	1163.63	1410.5		23181.4	188	198	Empty	TRUE
Ilona_121120	Sample	Pep_BR2	A_thaliana_AC_MS20121003_term_11 (F001671)	| Symbols: LHCA4, CAB4 | light-harvesting chlorophyll-protein complex I subunit A4 | chr3:17493622-17494773 REVERSE LENGTH=251	AT3G47470.1		Arabidopsis_TAIR10.fasta	27734.4	1	2	2	4	0.000799	0.0677	NPGSVNQDPIFK	K	Q	0.997	70.6	26.7	26.2	61.7	0	3	0	0	2	1315.66	1466		42053.4	163	174	Empty	TRUE
Ilona_121120	Sample	Pep_BR2	A_thaliana_AC_MS20121003_term_11 (F001671)	| Symbols: LHCA4, CAB4 | light-harvesting chlorophyll-protein complex I subunit A4 | chr3:17493622-17494773 REVERSE LENGTH=251	AT3G47470.1		Arabidopsis_TAIR10.fasta	27734.4	1	2	2	4	0.000799	0.0677	WQDIKNPGSVNQDPIFK	R	Q	0.997	35.5	27.3	15.2	35.5	0	0	1	0	2	1986.01	1576		8927.88	158	174	Empty	TRUE
Ilona_121120	Sample	Pep_BR2	A_thaliana_AC_MS20121003_term_11 (F001671)	| Symbols: ATRAB8D, ATRABE1B, RABE1b | RAB GTPase homolog E1B | chr4:10990036-10991466 FORWARD LENGTH=476	AT4G20360.1		Arabidopsis_TAIR10.fasta	51630.7	1	4	6	14	0.0028	0.107	GITINTATVEYETENR	R	H	0.997	75.1	26.9	17.7	75.1	0	2	0	0	2	1810.88	1577		12343.1	127	142	Empty	TRUE
Ilona_121120	Sample	Pep_BR2	A_thaliana_AC_MS20121003_term_11 (F001671)	| Symbols: ATRAB8D, ATRABE1B, RABE1b | RAB GTPase homolog E1B | chr4:10990036-10991466 FORWARD LENGTH=476	AT4G20360.1		Arabidopsis_TAIR10.fasta	51630.7	1	4	6	14	0.0028	0.107	KYDEIDAAPEER	K	A	0.997	72.9	25.2	17.6	72.9	0	2	2	0	2	1435.67	1192		41845.6	113	124	Empty	TRUE
Ilona_121120	Sample	Pep_BR2	A_thaliana_AC_MS20121003_term_11 (F001671)	| Symbols: ATRAB8D, ATRABE1B, RABE1b | RAB GTPase homolog E1B | chr4:10990036-10991466 FORWARD LENGTH=476	AT4G20360.1		Arabidopsis_TAIR10.fasta	51630.7	1	4	6	14	0.0028	0.107	SYTVTGVEMFQK	R	I	0.997	53.3	25.8	16.3	53.3	0	6	0	0	2	1405.67	1483.5		77313.9	330	341	Empty	TRUE
Ilona_121120	Sample	Pep_BR2	A_thaliana_AC_MS20121003_term_11 (F001671)	| Symbols: ATRAB8D, ATRABE1B, RABE1b | RAB GTPase homolog E1B | chr4:10990036-10991466 FORWARD LENGTH=476	AT4G20360.1		Arabidopsis_TAIR10.fasta	51630.7	1	4	6	14	0.0028	0.107	VGETVDLVGLR	K	E	0.997	80.5	27.5	34.4	64.2	0	2	0	0	2	1157.65	1654		45074.9	316	326	Empty	TRUE
Ilona_121120	Sample	Pep_BR2	A_thaliana_AC_MS20121003_term_11 (F001671)	| Symbols: GAPC-2, GAPC2 | glyceraldehyde-3-phosphate dehydrogenase C2 | chr1:4608465-4610494 REVERSE LENGTH=338	AT1G13440.1,AT3G04120.1		Arabidopsis_TAIR10.fasta	36913.4	1	3	4	7	0.0014	0.136	AASFNIIPSSTGAAK	R	A	0.997	34.6	28.6	19.8	30	0	1	0	0	2	1434.76	1605		17820	205	219	Empty	TRUE
Ilona_121120	Sample	Pep_BR2	A_thaliana_AC_MS20121003_term_11 (F001671)	| Symbols: GAPC-2, GAPC2 | glyceraldehyde-3-phosphate dehydrogenase C2 | chr1:4608465-4610494 REVERSE LENGTH=338	AT1G13440.1,AT3G04120.1		Arabidopsis_TAIR10.fasta	36913.4	1	3	4	7	0.0014	0.136	AGIALSDKFVK	K	L	0.997	44.7	26.6	40.2	20.2	0	1	2	0	2	1148.67	1496		65351.3	303	313	Empty	TRUE
Ilona_121120	Sample	Pep_BR2	A_thaliana_AC_MS20121003_term_11 (F001671)	| Symbols: GAPC-2, GAPC2 | glyceraldehyde-3-phosphate dehydrogenase C2 | chr1:4608465-4610494 REVERSE LENGTH=338	AT1G13440.1,AT3G04120.1		Arabidopsis_TAIR10.fasta	36913.4	1	3	4	7	0.0014	0.136	GILGYTEDDVVSTDFVGDNR	K	S	0.997	81.9	25.2	18.1	81.9	0	3	0	0	2	2172.01	1812		20182.2	276	295	Empty	TRUE
Ilona_121120	Sample	Pep_BR2	A_thaliana_AC_MS20121003_term_11 (F001671)	| Symbols: LHCB5 | light harvesting complex of photosystem II 5 | chr4:6408200-6409496 FORWARD LENGTH=280	AT4G10340.1		Arabidopsis_TAIR10.fasta	30158.3	1	4	5	10	0.002	0.157	AVSETSDELAK	K	W	0.997	43	26.8	19.6	39.1	0	3	0	0	2	1149.56	1037		32939.9	51	61	Empty	TRUE
Ilona_121120	Sample	Pep_BR2	A_thaliana_AC_MS20121003_term_11 (F001671)	| Symbols: LHCB5 | light harvesting complex of photosystem II 5 | chr4:6408200-6409496 FORWARD LENGTH=280	AT4G10340.1		Arabidopsis_TAIR10.fasta	30158.3	1	4	5	10	0.002	0.157	DPEQGALLK	K	V	0.997	53.3	25.3	29.3	40.4	0	2	0	0	2	970.521	1300		86063.1	214	222	Empty	TRUE
Ilona_121120	Sample	Pep_BR2	A_thaliana_AC_MS20121003_term_11 (F001671)	| Symbols: LHCB5 | light harvesting complex of photosystem II 5 | chr4:6408200-6409496 FORWARD LENGTH=280	AT4G10340.1		Arabidopsis_TAIR10.fasta	30158.3	1	4	5	10	0.002	0.157	LHPGGPFDPLGLAK	K	D	0.978	25.3	28.4	16.9	23	0	0	1	0	2	1418.78	1781		10327	200	213	Empty	TRUE
Ilona_121120	Sample	Pep_BR2	A_thaliana_AC_MS20121003_term_11 (F001671)	| Symbols: LHCB5 | light harvesting complex of photosystem II 5 | chr4:6408200-6409496 FORWARD LENGTH=280	AT4G10340.1		Arabidopsis_TAIR10.fasta	30158.3	1	4	5	10	0.002	0.157	YQAFELIHAR	K	W	0.997	38.2	28.8	17.9	35.7	0	2	2	0	2	1247.65	1607		144987	110	119	Empty	TRUE
Ilona_121120	Sample	Pep_BR2	A_thaliana_AC_MS20121003_term_11 (F001671)	| Symbols: LHCA1 | photosystem I light harvesting complex gene 1 | chr3:20339706-20340922 REVERSE LENGTH=241	AT3G54890.1,AT3G54890.4		Arabidopsis_TAIR10.fasta	25996.8	1	2	2	3	0.000599	0.0581	KYPGGAFDPLGYSK	K	D	0.997	41	27.2	15.6	41	0	0	2	0	2	1499.75	1611.5		30942.7	166	179	Empty	TRUE
Ilona_121120	Sample	Pep_BR2	A_thaliana_AC_MS20121003_term_11 (F001671)	| Symbols: LHCA1 | photosystem I light harvesting complex gene 1 | chr3:20339706-20340922 REVERSE LENGTH=241	AT3G54890.1,AT3G54890.4		Arabidopsis_TAIR10.fasta	25996.8	1	2	2	3	0.000599	0.0581	YPGGAFDPLGYSK	K	D	0.997	32.9	26.1	15.1	32.9	0	1	0	0	2	1371.66	1731		11949.7	167	179	Empty	TRUE
Ilona_121120	Sample	Pep_BR2	A_thaliana_AC_MS20121003_term_11 (F001671)	| Symbols: PGK1 | phosphoglycerate kinase 1 | chr3:4061127-4063140 REVERSE LENGTH=481	AT3G12780.1		Arabidopsis_TAIR10.fasta	50113.1	1	6	6	12	0.0024	0.164	ADLNVPLDDNQTITDDTR	R	I	0.997	64.2	25.9	20.4	60.8	0	3	0	0	2	2015.95	1569		22809.7	99	116	Empty	TRUE
Ilona_121120	Sample	Pep_BR2	A_thaliana_AC_MS20121003_term_11 (F001671)	| Symbols: PGK1 | phosphoglycerate kinase 1 | chr3:4061127-4063140 REVERSE LENGTH=481	AT3G12780.1		Arabidopsis_TAIR10.fasta	50113.1	1	6	6	12	0.0024	0.164	ELDYLVGAVSNPK	K	R	0.997	73.1	28.5	22.5	68.1	0	2	0	0	2	1404.74	1675.5		17441.3	254	266	Empty	TRUE
Ilona_121120	Sample	Pep_BR2	A_thaliana_AC_MS20121003_term_11 (F001671)	| Symbols: PGK1 | phosphoglycerate kinase 1 | chr3:4061127-4063140 REVERSE LENGTH=481	AT3G12780.1		Arabidopsis_TAIR10.fasta	50113.1	1	6	6	12	0.0024	0.164	FSLAPLVPR	K	L	0.997	30.8	25.2	19	26.7	0	2	0	0	2	999.599	1841.5		24789.6	150	158	Empty	TRUE
Ilona_121120	Sample	Pep_BR2	A_thaliana_AC_MS20121003_term_11 (F001671)	| Symbols: PGK1 | phosphoglycerate kinase 1 | chr3:4061127-4063140 REVERSE LENGTH=481	AT3G12780.1		Arabidopsis_TAIR10.fasta	50113.1	1	6	6	12	0.0024	0.164	GVTTIIGGGDSVAAVEK	K	V	0.997	72.5	27.8	29.4	60.6	0	2	0	0	2	1573.84	1552		24716.9	425	441	Empty	TRUE
Ilona_121120	Sample	Pep_BR2	A_thaliana_AC_MS20121003_term_11 (F001671)	| Symbols: PGK1 | phosphoglycerate kinase 1 | chr3:4061127-4063140 REVERSE LENGTH=481	AT3G12780.1		Arabidopsis_TAIR10.fasta	50113.1	1	6	6	12	0.0024	0.164	RPFAAIVGGSK	K	V	0.973	25.6	27.6	20.9	19.3	0	1	0	0	2	1102.64	1393		10177.2	267	277	Empty	TRUE
Ilona_121120	Sample	Pep_BR2	A_thaliana_AC_MS20121003_term_11 (F001671)	| Symbols: PGK1 | phosphoglycerate kinase 1 | chr3:4061127-4063140 REVERSE LENGTH=481	AT3G12780.1		Arabidopsis_TAIR10.fasta	50113.1	1	6	6	12	0.0024	0.164	SVGDLTSADLK	K	G	0.995	32.2	28.6	17.4	29.8	0	2	0	0	2	1105.57	1412		32293.3	81	91	Empty	TRUE
Ilona_121120	Sample	Pep_BR2	A_thaliana_AC_MS20121003_term_11 (F001671)	| Symbols: EIF4A1, RH4, TIF4A1 | eukaryotic translation initiation factor 4A1 | chr3:4592635-4594128 REVERSE LENGTH=412	AT3G13920.1,AT3G13920.2,AT3G13920.3		Arabidopsis_TAIR10.fasta	46704.9	1	2	2	5	0.000999	0.0583	GLDVIQQAQSGTGK	K	T	0.997	76.5	28.1	17.8	76.5	0	3	0	0	2	1401.73	1423		21823.8	76	89	Empty	TRUE
Ilona_121120	Sample	Pep_BR2	A_thaliana_AC_MS20121003_term_11 (F001671)	| Symbols: EIF4A1, RH4, TIF4A1 | eukaryotic translation initiation factor 4A1 | chr3:4592635-4594128 REVERSE LENGTH=412	AT3G13920.1,AT3G13920.2,AT3G13920.3		Arabidopsis_TAIR10.fasta	46704.9	1	2	2	5	0.000999	0.0583	VLITTDLLAR	R	G	0.997	57.5	25	25.8	48.2	0	2	0	0	2	1114.68	1788		25677.2	331	340	Empty	TRUE
Ilona_121120	Sample	Pep_BR2	A_thaliana_AC_MS20121003_term_11 (F001671)	| Symbols: ATGSTF8, ATGSTF5, GST6, GSTF8 | glutathione S-transferase phi 8 | chr2:19558213-19559266 FORWARD LENGTH=263	AT2G47730.1		Arabidopsis_TAIR10.fasta	29232.6	0.988	1	1	2	0.0004	0.0304	VLDVYEAR	K	L	0.997	35.7	28.9	16.7	34.2	0	2	0	0	2	964.51	1397.5		33385.9	193	200	Empty	TRUE
Ilona_121120	Sample	Pep_BR2	A_thaliana_AC_MS20121003_term_11 (F001671)	| Symbols: CPN60B, LEN1 | chaperonin 60 beta | chr1:20715717-20718673 REVERSE LENGTH=600	AT1G55490.1,AT1G55490.2		Arabidopsis_TAIR10.fasta	63809.3	1	2	2	3	0.000599	0.045	EVELEDPVENIGAK	R	L	0.997	55.8	27.7	22.5	49.7	0	1	0	0	2	1541.77	1616		7518.09	114	127	Empty	TRUE
Ilona_121120	Sample	Pep_BR2	A_thaliana_AC_MS20121003_term_11 (F001671)	| Symbols: CPN60B, LEN1 | chaperonin 60 beta | chr1:20715717-20718673 REVERSE LENGTH=600	AT1G55490.1,AT1G55490.2		Arabidopsis_TAIR10.fasta	63809.3	1	2	2	3	0.000599	0.045	VVAAGANPVLITR	K	G	0.997	55	25	17.2	54.2	0	2	0	0	2	1280.77	1479		22982.2	161	173	Empty	TRUE
Ilona_121120	Sample	Pep_BR2	A_thaliana_AC_MS20121003_term_11 (F001671)	| Symbols: POR C, PORC | protochlorophyllide oxidoreductase C | chr1:907699-909245 FORWARD LENGTH=401	AT1G03630.1,AT1G03630.2		Arabidopsis_TAIR10.fasta	43884.2	1	2	2	4	0.000799	0.0948	ANLGDLR	K	G	0.997	42	25	53.3	4.37	0	1	0	0	2	758.416	1288		17511	245	251	Empty	FALSE	AT4G27440.2,AT4G27440.1
Ilona_121120	Sample	Pep_BR2	A_thaliana_AC_MS20121003_term_11 (F001671)	| Symbols: POR C, PORC | protochlorophyllide oxidoreductase C | chr1:907699-909245 FORWARD LENGTH=401	AT1G03630.1,AT1G03630.2		Arabidopsis_TAIR10.fasta	43884.2	1	2	2	4	0.000799	0.0948	KGTAVITGASSGLGLATAK	R	A	0.997	38.1	25	21.7	31.8	0	0	2	0	2	1702.97	1459		24365.5	89	107	Empty	TRUE
Ilona_121120	Sample	Pep_BR2	A_thaliana_AC_MS20121003_term_11 (F001671)	| Symbols: POR C, PORC | protochlorophyllide oxidoreductase C | chr1:907699-909245 FORWARD LENGTH=401	AT1G03630.1,AT1G03630.2		Arabidopsis_TAIR10.fasta	43884.2	1	2	2	4	0.000799	0.0948	LAQVVSDPSLGK	R	S	0.997	51.6	26.1	16.7	51.2	0	2	0	0	2	1213.68	1371.5		22876.5	348	359	Empty	TRUE
Ilona_121120	Sample	Pep_BR2	A_thaliana_AC_MS20121003_term_11 (F001671)	| Symbols: LHCA3 | photosystem I light harvesting complex gene 3 | chr1:22700152-22701149 FORWARD LENGTH=273	AT1G61520.1,AT1G61520.2,AT1G61520.3		Arabidopsis_TAIR10.fasta	29182.9	1	3	4	10	0.002	0.0769	LQDWYNPGSMGK	R	Q	0.997	39.9	25	15.5	39.9	0	5	0	0	2	1411.63	1517		84583.2	171	182	Empty	TRUE
Ilona_121120	Sample	Pep_BR2	A_thaliana_AC_MS20121003_term_11 (F001671)	| Symbols: LHCA3 | photosystem I light harvesting complex gene 3 | chr1:22700152-22701149 FORWARD LENGTH=273	AT1G61520.1,AT1G61520.2,AT1G61520.3		Arabidopsis_TAIR10.fasta	29182.9	1	3	4	10	0.002	0.0769	QYFLGLEK	K	G	0.98	24.4	25.4	20.9	18	0	3	0	0	2	997.535	1737		45684.1	183	190	Empty	TRUE
Ilona_121120	Sample	Pep_BR2	A_thaliana_AC_MS20121003_term_11 (F001671)	| Symbols: LHCA3 | photosystem I light harvesting complex gene 3 | chr1:22700152-22701149 FORWARD LENGTH=273	AT1G61520.1,AT1G61520.2,AT1G61520.3		Arabidopsis_TAIR10.fasta	29182.9	1	3	4	10	0.002	0.0769	RLQDWYNPGSMGK	R	Q	0.997	35.7	25.9	15.2	35.7	0	2	0	0	2	1567.73	1444.5		15441.9	170	182	Empty	TRUE
Ilona_121120	Sample	Pep_BR2	A_thaliana_AC_MS20121003_term_11 (F001671)	Tax_Id=9606 Gene_Symbol=KRT7 keratin 7	IPI:CON_IPI00847342.1|TREMBL:Q3KNV1;Q96GE1		Arabidopsis_TAIR10.fasta	51387.3	0.998	1	1	2	0.0004	0.0192	FASFIDKVR	K	F	0.995	27.9	25.1	23.8	18.8	0	0	2	0	2	1082.6	1541		58618.5	102	110	Empty	TRUE
Ilona_121120	Sample	Pep_BR2	A_thaliana_AC_MS20121003_term_11 (F001671)	| Symbols: | Heat shock protein 70 (Hsp 70) family protein | chr3:2903434-2905632 REVERSE LENGTH=649	AT3G09440.1,AT3G09440.2,AT5G02500.1,AT5G02500.2		Arabidopsis_TAIR10.fasta	71149.9	0.861	1	1	1	0.0002	0.0247	ATAGDTHLGGEDFDNR	K	M	0.965	20.2	25	14.3	20.2	0	0	1	0	2	1675.73	1259		11377.4	227	242	Empty	TRUE
Ilona_121120	Sample	Pep_BR2	A_thaliana_AC_MS20121003_term_11 (F001671)	| Symbols: ATGRP7, CCR2, GR-RBP7, GRP7 | cold, circadian rhythm, and rna binding 2 | chr2:9265477-9266316 REVERSE LENGTH=176	AT2G21660.1,AT2G21660.2		Arabidopsis_TAIR10.fasta	16890.1	1	1	1	2	0.0004	0.0625	GFGFVTFKDEK	R	A	0.997	37.5	27.3	17.8	35.1	0	2	0	0	2	1274.64	1673		20664.3	50	60	Empty	TRUE
Ilona_121120	Sample	Pep_BR2	A_thaliana_AC_MS20121003_term_11 (F001671)	| Symbols: LHCB6, CP24 | light harvesting complex photosystem II subunit 6 | chr1:5446685-5447676 REVERSE LENGTH=258	AT1G15820.1		Arabidopsis_TAIR10.fasta	27523.5	1	3	3	6	0.0012	0.14	FFDPLGLAGK	R	N	0.997	43.8	28.1	25.1	34.4	0	2	0	0	2	1064.58	1929.5		29168	199	208	Empty	TRUE
Ilona_121120	Sample	Pep_BR2	A_thaliana_AC_MS20121003_term_11 (F001671)	| Symbols: LHCB6, CP24 | light harvesting complex photosystem II subunit 6 | chr1:5446685-5447676 REVERSE LENGTH=258	AT1G15820.1		Arabidopsis_TAIR10.fasta	27523.5	1	3	3	6	0.0012	0.14	KSWIPAVK	K	G	0.997	31.4	26.5	19.9	26.5	0	1	0	0	2	928.562	1467		19277.7	55	62	Empty	TRUE
Ilona_121120	Sample	Pep_BR2	A_thaliana_AC_MS20121003_term_11 (F001671)	| Symbols: LHCB6, CP24 | light harvesting complex photosystem II subunit 6 | chr1:5446685-5447676 REVERSE LENGTH=258	AT1G15820.1		Arabidopsis_TAIR10.fasta	27523.5	1	3	3	6	0.0012	0.14	TAENFANYTGDQGYPGGR	K	F	0.997	86.8	25	18.4	86.8	0	3	0	0	2	1917.84	1439		23328.4	181	198	Empty	TRUE
Ilona_121120	Sample	Pep_BR2	A_thaliana_AC_MS20121003_term_11 (F001671)	| Symbols: ACT7 | actin 7 | chr5:3052809-3054220 FORWARD LENGTH=377	AT5G09810.1		Arabidopsis_TAIR10.fasta	41736.6	0.996	1	1	1	0.0002	0.13	AGFAGDDAPR	K	A	0.997	62.5	25	26.4	52.9	0	2	0	0	2	976.448	1131.5		43509	21	30	Empty	FALSE	AT3G18780.2,AT1G49240.1
Ilona_121120	Sample	Pep_BR2	A_thaliana_AC_MS20121003_term_11 (F001671)	| Symbols: ACT7 | actin 7 | chr5:3052809-3054220 FORWARD LENGTH=377	AT5G09810.1		Arabidopsis_TAIR10.fasta	41736.6	0.996	1	1	1	0.0002	0.13	EITALAPSSMK	K	I	0.997	43.7	29.2	21.4	38.1	0	4	0	0	2	1163.6	1363.5		56760.5	318	328	Empty	FALSE	AT3G18780.2,AT1G49240.1
Ilona_121120	Sample	Pep_BR2	A_thaliana_AC_MS20121003_term_11 (F001671)	| Symbols: ACT7 | actin 7 | chr5:3052809-3054220 FORWARD LENGTH=377	AT5G09810.1		Arabidopsis_TAIR10.fasta	41736.6	0.996	1	1	1	0.0002	0.13	GYMFTTTAER	R	E	0.997	41.2	25	18.9	37.9	0	3	0	0	2	1192.53	1342		44631.3	199	208	Empty	FALSE	AT3G18780.2,AT1G49240.1
Ilona_121120	Sample	Pep_BR2	A_thaliana_AC_MS20121003_term_11 (F001671)	| Symbols: ACT7 | actin 7 | chr5:3052809-3054220 FORWARD LENGTH=377	AT5G09810.1		Arabidopsis_TAIR10.fasta	41736.6	0.996	1	1	1	0.0002	0.13	VAPEEHPVLLTEAPLNPK	R	A	0.972	21.8	25.6	14.4	21.8	0	0	1	0	2	1954.06	1591		8603.8	98	115	Empty	TRUE
Ilona_121120	Sample	Pep_BR2	A_thaliana_AC_MS20121003_term_11 (F001671)	| Symbols: RCA | rubisco activase | chr2:16571046-16573345 REVERSE LENGTH=446	AT2G39730.2		Arabidopsis_TAIR10.fasta	49101.1	1	12	14	46	0.00919	0.289	EGPPVFEQPEMTYEK	R	L	0.997	62.6	25	19	60.5	0	6	0	0	2	1780.81	1517		131250	378	392	Empty	TRUE
Ilona_121120	Sample	Pep_BR2	A_thaliana_AC_MS20121003_term_11 (F001671)	| Symbols: RCA | rubisco activase | chr2:16571046-16573345 REVERSE LENGTH=446	AT2G39730.2		Arabidopsis_TAIR10.fasta	49101.1	1	12	14	46	0.00919	0.289	FVESLGVEK	K	I	0.997	45.8	28.5	32.7	29	0	2	0	0	2	1007.54	1417		196347	360	368	Empty	TRUE
Ilona_121120	Sample	Pep_BR2	A_thaliana_AC_MS20121003_term_11 (F001671)	| Symbols: RCA | rubisco activase | chr2:16571046-16573345 REVERSE LENGTH=446	AT2G39730.2		Arabidopsis_TAIR10.fasta	49101.1	1	12	14	46	0.00919	0.289	FYWAPTR	K	E	0.989	26.9	26	26.7	14.9	0	2	0	0	2	940.467	1620		63073.2	303	309	Empty	TRUE
Ilona_121120	Sample	Pep_BR2	A_thaliana_AC_MS20121003_term_11 (F001671)	| Symbols: RCA | rubisco activase | chr2:16571046-16573345 REVERSE LENGTH=446	AT2G39730.2		Arabidopsis_TAIR10.fasta	49101.1	1	12	14	46	0.00919	0.289	GLAYDTSDDQQDITR	R	G	0.997	108	25	22.1	106	0	9	0	0	2	1697.76	1380		80452.8	73	87	Empty	TRUE
Ilona_121120	Sample	Pep_BR2	A_thaliana_AC_MS20121003_term_11 (F001671)	| Symbols: RCA | rubisco activase | chr2:16571046-16573345 REVERSE LENGTH=446	AT2G39730.2		Arabidopsis_TAIR10.fasta	49101.1	1	12	14	46	0.00919	0.289	GTFYGKTEEKEPSK	R	-	0.995	29.6	26.6	17.5	27	0	0	2	0	2	1600.79	999		39090.2	433	446	Empty	TRUE
Ilona_121120	Sample	Pep_BR2	A_thaliana_AC_MS20121003_term_11 (F001671)	| Symbols: RCA | rubisco activase | chr2:16571046-16573345 REVERSE LENGTH=446	AT2G39730.2		Arabidopsis_TAIR10.fasta	49101.1	1	12	14	46	0.00919	0.289	KFVESLGVEK	R	I	0.997	48.2	27.3	25.5	38.8	0	2	2	0	2	1135.64	1339		72487.1	359	368	Empty	TRUE
Ilona_121120	Sample	Pep_BR2	A_thaliana_AC_MS20121003_term_11 (F001671)	| Symbols: RCA | rubisco activase | chr2:16571046-16573345 REVERSE LENGTH=446	AT2G39730.2		Arabidopsis_TAIR10.fasta	49101.1	1	12	14	46	0.00919	0.289	LMEYGNMLVMEQENVK	K	R	0.997	48.8	25	16	48.8	0	1	0	0	2	1975.88	1435		3896.48	393	408	Empty	TRUE
Ilona_121120	Sample	Pep_BR2	A_thaliana_AC_MS20121003_term_11 (F001671)	| Symbols: RCA | rubisco activase | chr2:16571046-16573345 REVERSE LENGTH=446	AT2G39730.2		Arabidopsis_TAIR10.fasta	49101.1	1	12	14	46	0.00919	0.289	LMEYGNMLVMEQENVKR	K	V	0.993	27.5	26.1	14.7	20.7	0	0	4	0	2	2115.99	1372.5		119312	393	409	Empty	TRUE
Ilona_121120	Sample	Pep_BR2	A_thaliana_AC_MS20121003_term_11 (F001671)	| Symbols: RCA | rubisco activase | chr2:16571046-16573345 REVERSE LENGTH=446	AT2G39730.2		Arabidopsis_TAIR10.fasta	49101.1	1	12	14	46	0.00919	0.289	MGINPIMMSAGELESGNAGEPAK	K	L	0.997	79.1	25	17.9	26.8	0	10	0	0	2	2336.06	1596.5		73582.4	182	204	Empty	TRUE
Ilona_121120	Sample	Pep_BR2	A_thaliana_AC_MS20121003_term_11 (F001671)	| Symbols: RCA | rubisco activase | chr2:16571046-16573345 REVERSE LENGTH=446	AT2G39730.2		Arabidopsis_TAIR10.fasta	49101.1	1	12	14	46	0.00919	0.289	NFLTLPNIK	K	V	0.997	36.8	27.4	34.9	17.2	0	2	0	0	2	1059.62	1851		22831.5	148	156	Empty	TRUE
Ilona_121120	Sample	Pep_BR2	A_thaliana_AC_MS20121003_term_11 (F001671)	| Symbols: RCA | rubisco activase | chr2:16571046-16573345 REVERSE LENGTH=446	AT2G39730.2		Arabidopsis_TAIR10.fasta	49101.1	1	12	14	46	0.00919	0.289	SFQCELVMAK	K	M	0.992	26.9	25	14.7	26.9	0	2	0	0	2	1228.57	1457.5		21409.4	172	181	Empty	TRUE
Ilona_121120	Sample	Pep_BR2	A_thaliana_AC_MS20121003_term_11 (F001671)	| Symbols: RCA | rubisco activase | chr2:16571046-16573345 REVERSE LENGTH=446	AT2G39730.2		Arabidopsis_TAIR10.fasta	49101.1	1	12	14	46	0.00919	0.289	YREAADLIK	R	K	0.997	45.9	27.5	23.8	38	0	0	2	0	2	1078.59	1295		77568.9	210	218	Empty	TRUE
Ilona_121120	Sample	Pep_BR2	A_thaliana_AC_MS20121003_term_11 (F001671)	| Symbols: ATPF | ATPase, F0 complex, subunit B/B', bacterial/chloroplast | chrC:11529-12798 REVERSE LENGTH=184	ATCG00130.1		Arabidopsis_TAIR10.fasta	21057.8	0.85	1	1	1	0.0002	0.0598	EGAIQQLENAR	R	A	0.962	23.2	26.3	14.5	23.2	0	1	0	0	2	1228.63	1475		12144.7	72	82	Empty	TRUE
Ilona_121120	Sample	Pep_BR2	A_thaliana_AC_MS20121003_term_11 (F001671)	| Symbols: RBCL | ribulose-bisphosphate carboxylases | chrC:54958-56397 FORWARD LENGTH=479	ATCG00490.1		Arabidopsis_TAIR10.fasta	52955.6	1	5	5	8	0.0016	0.123	DLAVEGNEIIR	R	E	0.997	39.5	26.8	20.3	34.7	0	2	0	0	2	1228.65	1569.5		33447.5	436	446	Empty	TRUE
Ilona_121120	Sample	Pep_BR2	A_thaliana_AC_MS20121003_term_11 (F001671)	| Symbols: RBCL | ribulose-bisphosphate carboxylases | chrC:54958-56397 FORWARD LENGTH=479	ATCG00490.1		Arabidopsis_TAIR10.fasta	52955.6	1	5	5	8	0.0016	0.123	DTDILAAFR	K	V	0.997	50	28.1	24.1	42.1	0	2	0	0	2	1021.53	1879.5		30820.9	33	41	Empty	TRUE
Ilona_121120	Sample	Pep_BR2	A_thaliana_AC_MS20121003_term_11 (F001671)	| Symbols: RBCL | ribulose-bisphosphate carboxylases | chrC:54958-56397 FORWARD LENGTH=479	ATCG00490.1		Arabidopsis_TAIR10.fasta	52955.6	1	5	5	8	0.0016	0.123	LSGGDHIHAGTVVGK	R	L	0.984	26.7	28.5	22.3	19	0	0	1	0	2	1447.77	1091		14070.8	320	334	Empty	TRUE
Ilona_121120	Sample	Pep_BR2	A_thaliana_AC_MS20121003_term_11 (F001671)	| Symbols: RBCL | ribulose-bisphosphate carboxylases | chrC:54958-56397 FORWARD LENGTH=479	ATCG00490.1		Arabidopsis_TAIR10.fasta	52955.6	1	5	5	8	0.0016	0.123	LTYYTPEYETK	K	D	0.997	45.9	26.1	15.9	45.9	0	2	0	0	2	1407.67	1449.5		24400.3	22	32	Empty	TRUE
Ilona_121120	Sample	Pep_BR2	A_thaliana_AC_MS20121003_term_11 (F001671)	| Symbols: RBCL | ribulose-bisphosphate carboxylases | chrC:54958-56397 FORWARD LENGTH=479	ATCG00490.1		Arabidopsis_TAIR10.fasta	52955.6	1	5	5	8	0.0016	0.123	TFQGPPHGIQVER	K	D	0.986	26.9	28.2	16.2	25.4	0	0	1	0	2	1465.75	1338		57902.8	147	159	Empty	TRUE
Ilona_121120	Sample	Pep_BR2	A_thaliana_AC_MS20121003_term_11 (F001671)	| Symbols: | GTP binding Elongation factor Tu family protein | chr1:2455559-2457001 FORWARD LENGTH=449	AT1G07920.1,AT1G07930.1,AT1G07940.1,AT1G07940.2,AT5G60390.1,AT5G60390.3		Arabidopsis_TAIR10.fasta	49503.4	1	8	8	20	0.004	0.218	EVSSYLKK	K	V	0.946	21.5	25.7	14.3	21.5	0	1	0	0	2	953.53	1099		25081.2	173	180	Empty	TRUE
Ilona_121120	Sample	Pep_BR2	A_thaliana_AC_MS20121003_term_11 (F001671)	| Symbols: | GTP binding Elongation factor Tu family protein | chr1:2455559-2457001 FORWARD LENGTH=449	AT1G07920.1,AT1G07930.1,AT1G07940.1,AT1G07940.2,AT5G60390.1,AT5G60390.3		Arabidopsis_TAIR10.fasta	49503.4	1	8	8	20	0.004	0.218	IGGIGTVPVGR	K	V	0.997	65.1	25	22	60.2	0	4	0	0	2	1025.61	1446		104723	244	254	Empty	TRUE
Ilona_121120	Sample	Pep_BR2	A_thaliana_AC_MS20121003_term_11 (F001671)	| Symbols: | GTP binding Elongation factor Tu family protein | chr1:2455559-2457001 FORWARD LENGTH=449	AT1G07920.1,AT1G07930.1,AT1G07940.1,AT1G07940.2,AT5G60390.1,AT5G60390.3		Arabidopsis_TAIR10.fasta	49503.4	1	8	8	20	0.004	0.218	LPLQDVYK	R	I	0.997	47.8	28.3	19.7	44.1	0	2	0	0	2	975.551	1513.5		90483.9	236	243	Empty	TRUE
Ilona_121120	Sample	Pep_BR2	A_thaliana_AC_MS20121003_term_11 (F001671)	| Symbols: | GTP binding Elongation factor Tu family protein | chr1:2455559-2457001 FORWARD LENGTH=449	AT1G07920.1,AT1G07930.1,AT1G07940.1,AT1G07940.2,AT5G60390.1,AT5G60390.3		Arabidopsis_TAIR10.fasta	49503.4	1	8	8	20	0.004	0.218	MTPTKPMVVETFSEYPPLGR	K	F	0.997	33.9	27.8	15.1	33.9	0	0	6	0	2	2312.13	1649		51110.6	392	411	Empty	TRUE
Ilona_121120	Sample	Pep_BR2	A_thaliana_AC_MS20121003_term_11 (F001671)	| Symbols: | GTP binding Elongation factor Tu family protein | chr1:2455559-2457001 FORWARD LENGTH=449	AT1G07920.1,AT1G07930.1,AT1G07940.1,AT1G07940.2,AT5G60390.1,AT5G60390.3		Arabidopsis_TAIR10.fasta	49503.4	1	8	8	20	0.004	0.218	QTVAVGVIK	R	S	0.997	46.2	25	16	46.1	0	2	0	0	2	914.567	1349.5		88497.4	419	427	Empty	TRUE
Ilona_121120	Sample	Pep_BR2	A_thaliana_AC_MS20121003_term_11 (F001671)	| Symbols: | GTP binding Elongation factor Tu family protein | chr1:2455559-2457001 FORWARD LENGTH=449	AT1G07920.1,AT1G07930.1,AT1G07940.1,AT1G07940.2,AT5G60390.1,AT5G60390.3		Arabidopsis_TAIR10.fasta	49503.4	1	8	8	20	0.004	0.218	STNLDWYK	R	G	0.99	26.3	25.2	21.6	19.3	0	2	0	0	2	1026.49	1544.5		55527	205	212	Empty	TRUE
Ilona_121120	Sample	Pep_BR2	A_thaliana_AC_MS20121003_term_11 (F001671)	| Symbols: | GTP binding Elongation factor Tu family protein | chr1:2455559-2457001 FORWARD LENGTH=449	AT1G07920.1,AT1G07930.1,AT1G07940.1,AT1G07940.2,AT5G60390.1,AT5G60390.3		Arabidopsis_TAIR10.fasta	49503.4	1	8	8	20	0.004	0.218	STTTGHLIYK	K	L	0.962	25.8	28.9	20.1	20.3	0	2	0	0	2	1120.6	1173.5		29549	21	30	Empty	TRUE
Ilona_121120	Sample	Pep_BR2	A_thaliana_AC_MS20121003_term_11 (F001671)	| Symbols: | GTP binding Elongation factor Tu family protein | chr1:2455559-2457001 FORWARD LENGTH=449	AT1G07920.1,AT1G07930.1,AT1G07940.1,AT1G07940.2,AT5G60390.1,AT5G60390.3		Arabidopsis_TAIR10.fasta	49503.4	1	8	8	20	0.004	0.218	VETGMIKPGMVVTFAPTGLTTEVK	R	S	0.975	23.1	26.6	20.3	17.2	0	0	1	0	2	2538.32	1692		5400.69	255	278	Empty	TRUE
Ilona_121120	Sample	Pep_BR2	A_thaliana_AC_MS20121003_term_11 (F001671)	| Symbols: ATPA | ATP synthase subunit alpha | chrC:9938-11461 REVERSE LENGTH=507	ATCG00120.1		Arabidopsis_TAIR10.fasta	55329.8	1	10	10	22	0.0044	0.203	ADEISNIIR	R	E	0.997	47	27.1	23.9	39	0	2	0	0	2	1030.55	1557		62710.2	6	14	Empty	TRUE
Ilona_121120	Sample	Pep_BR2	A_thaliana_AC_MS20121003_term_11 (F001671)	| Symbols: ATPA | ATP synthase subunit alpha | chrC:9938-11461 REVERSE LENGTH=507	ATCG00120.1		Arabidopsis_TAIR10.fasta	55329.8	1	10	10	22	0.0044	0.203	ASSVAQVVTSLQER	K	G	0.997	59.5	27.9	18.1	58.2	0	3	0	0	2	1474.79	1696		48463.3	203	216	Empty	TRUE
Ilona_121120	Sample	Pep_BR2	A_thaliana_AC_MS20121003_term_11 (F001671)	| Symbols: ATPA | ATP synthase subunit alpha | chrC:9938-11461 REVERSE LENGTH=507	ATCG00120.1		Arabidopsis_TAIR10.fasta	55329.8	1	10	10	22	0.0044	0.203	EGIQEQLER	K	F	0.997	31.6	25.7	15	31.6	0	2	0	0	2	1101.55	1313.5		27400.5	492	500	Empty	TRUE
Ilona_121120	Sample	Pep_BR2	A_thaliana_AC_MS20121003_term_11 (F001671)	| Symbols: ATPA | ATP synthase subunit alpha | chrC:9938-11461 REVERSE LENGTH=507	ATCG00120.1		Arabidopsis_TAIR10.fasta	55329.8	1	10	10	22	0.0044	0.203	ELIIGDR	R	Q	0.997	31.3	26.5	42.7	0	0	1	0	0	2	815.462	1417		18746.6	166	172	Empty	TRUE
Ilona_121120	Sample	Pep_BR2	A_thaliana_AC_MS20121003_term_11 (F001671)	| Symbols: ATPA | ATP synthase subunit alpha | chrC:9938-11461 REVERSE LENGTH=507	ATCG00120.1		Arabidopsis_TAIR10.fasta	55329.8	1	10	10	22	0.0044	0.203	FLLQEKV	R	-	0.997	32.4	26.1	32.9	14.5	0	2	0	0	2	876.519	1627.5		55305.7	501	507	Empty	TRUE
Ilona_121120	Sample	Pep_BR2	A_thaliana_AC_MS20121003_term_11 (F001671)	| Symbols: ATPA | ATP synthase subunit alpha | chrC:9938-11461 REVERSE LENGTH=507	ATCG00120.1		Arabidopsis_TAIR10.fasta	55329.8	1	10	10	22	0.0044	0.203	FLVQLR	K	T	0.975	25.7	27.5	36.5	3.84	0	2	0	0	2	775.482	1651.5		33493.7	457	462	Empty	TRUE
Ilona_121120	Sample	Pep_BR2	A_thaliana_AC_MS20121003_term_11 (F001671)	| Symbols: ATPA | ATP synthase subunit alpha | chrC:9938-11461 REVERSE LENGTH=507	ATCG00120.1		Arabidopsis_TAIR10.fasta	55329.8	1	10	10	22	0.0044	0.203	IAQIPVSEAYLGR	K	V	0.997	77.3	28.1	35.6	59.5	0	2	0	0	2	1416.78	1637.5		36176.9	95	107	Empty	TRUE
Ilona_121120	Sample	Pep_BR2	A_thaliana_AC_MS20121003_term_11 (F001671)	| Symbols: ATPA | ATP synthase subunit alpha | chrC:9938-11461 REVERSE LENGTH=507	ATCG00120.1		Arabidopsis_TAIR10.fasta	55329.8	1	10	10	22	0.0044	0.203	LIESPAPGIISR	R	R	0.997	50.7	25	16.2	50.7	0	2	0	0	2	1252.73	1518		28463.5	129	140	Empty	TRUE
Ilona_121120	Sample	Pep_BR2	A_thaliana_AC_MS20121003_term_11 (F001671)	| Symbols: ATPA | ATP synthase subunit alpha | chrC:9938-11461 REVERSE LENGTH=507	ATCG00120.1		Arabidopsis_TAIR10.fasta	55329.8	1	10	10	22	0.0044	0.203	TNKPQFQEIIASTK	K	T	0.997	38.3	28	21.7	32	0	0	2	0	2	1604.86	1500.5		74972.9	467	480	Empty	TRUE
Ilona_121120	Sample	Pep_BR2	A_thaliana_AC_MS20121003_term_11 (F001671)	| Symbols: ATPA | ATP synthase subunit alpha | chrC:9938-11461 REVERSE LENGTH=507	ATCG00120.1		Arabidopsis_TAIR10.fasta	55329.8	1	10	10	22	0.0044	0.203	VINALANPIDGR	R	G	0.997	62.5	25.2	27.6	51.8	0	4	0	0	2	1252.7	1552		94998	108	119	Empty	TRUE
Ilona_121120	Sample	Pep_BR2	A_thaliana_AC_MS20121003_term_11 (F001671)	| Symbols: ATPB, PB | ATP synthase subunit beta | chrC:52660-54156 REVERSE LENGTH=498	ATCG00480.1		Arabidopsis_TAIR10.fasta	53934.8	1	3	3	7	0.0014	0.0763	ESGVINEQNLAESK	K	V	0.997	61.8	26.7	21.7	57	0	3	0	0	2	1517.74	1325		20220.7	218	231	Empty	TRUE
Ilona_121120	Sample	Pep_BR2	A_thaliana_AC_MS20121003_term_11 (F001671)	| Symbols: ATPB, PB | ATP synthase subunit beta | chrC:52660-54156 REVERSE LENGTH=498	ATCG00480.1		Arabidopsis_TAIR10.fasta	53934.8	1	3	3	7	0.0014	0.0763	IGLFGGAGVGK	K	T	0.997	43.3	28.1	23.8	35.2	0	2	0	0	2	975.562	1690.5		27801.4	168	178	Empty	TRUE
Ilona_121120	Sample	Pep_BR2	A_thaliana_AC_MS20121003_term_11 (F001671)	| Symbols: ATPB, PB | ATP synthase subunit beta | chrC:52660-54156 REVERSE LENGTH=498	ATCG00480.1		Arabidopsis_TAIR10.fasta	53934.8	1	3	3	7	0.0014	0.0763	TNPTTSNPEVSIR	R	E	0.997	62.1	27	24.2	54.8	0	2	0	0	2	1415.71	1263.5		15948.2	3	15	Empty	TRUE
Ilona_121120	Sample	Pep_BR2	A_thaliana_AC_MS20121003_term_11 (F001671)	| Symbols: GS2, GLN2, ATGSL1 | glutamine synthetase 2 | chr5:13831220-13833239 FORWARD LENGTH=430	AT5G35630.1,AT5G35630.2,AT5G35630.3		Arabidopsis_TAIR10.fasta	47411.3	0.988	1	1	3	0.000599	0.0326	TIEKPVEDPSELPK	R	W	0.997	38.5	27.6	16.4	37.5	0	0	3	0	2	1581.84	1302		40926.1	97	110	Empty	TRUE
Ilona_121120	Sample	Pep_BR2	A_thaliana_AC_MS20121003_term_11 (F001671)	| Symbols: CA2, CA18, BETA CA2 | carbonic anhydrase 2 | chr5:4758257-4762382 FORWARD LENGTH=331	AT5G14740.1,AT5G14740.2,AT5G14740.3,AT5G14740.4,AT5G14740.5		Arabidopsis_TAIR10.fasta	36615.5	1	3	3	5	0.000999	0.0906	EKYETNPALYGELAK	K	G	0.956	21.9	27.5	15.1	21.2	0	0	1	0	2	1725.87	1489		19531.7	137	151	Empty	TRUE
Ilona_121120	Sample	Pep_BR2	A_thaliana_AC_MS20121003_term_11 (F001671)	| Symbols: CA2, CA18, BETA CA2 | carbonic anhydrase 2 | chr5:4758257-4762382 FORWARD LENGTH=331	AT5G14740.1,AT5G14740.2,AT5G14740.3,AT5G14740.4,AT5G14740.5		Arabidopsis_TAIR10.fasta	36615.5	1	3	3	5	0.000999	0.0906	LLIEKDDLKDVAAAK	K	V	0.996	29	25	15.2	28.6	0	0	2	0	2	1641.94	1446		26422.3	88	102	Empty	TRUE
Ilona_121120	Sample	Pep_BR2	A_thaliana_AC_MS20121003_term_11 (F001671)	| Symbols: CA2, CA18, BETA CA2 | carbonic anhydrase 2 | chr5:4758257-4762382 FORWARD LENGTH=331	AT5G14740.1,AT5G14740.2,AT5G14740.3,AT5G14740.4,AT5G14740.5		Arabidopsis_TAIR10.fasta	36615.5	1	3	3	5	0.000999	0.0906	YETNPALYGELAK	K	G	0.997	64	27.3	25.1	55.8	0	2	0	0	2	1468.73	1570		17988.5	139	151	Empty	TRUE
Ilona_121120	Sample	Pep_BR2	A_thaliana_AC_MS20121003_term_11 (F001671)	| Symbols: TUA4, TOR2 | tubulin alpha-4 chain | chr1:1356421-1358266 REVERSE LENGTH=450	AT1G04820.1,AT1G50010.1,AT4G14960.1,AT4G14960.2		Arabidopsis_TAIR10.fasta	49540.8	0.962	1	1	3	0.000599	0.0222	DVNAAVGTIK	K	T	0.991	28.8	27.2	18.8	24.7	0	3	0	0	2	987.547	1289		30858.8	327	336	Empty	TRUE
Ilona_121120	Sample	Pep_BR2	A_thaliana_AC_MS20121003_term_11 (F001671)	| Symbols: PETC, PGR1 | photosynthetic electron transfer C | chr4:1440314-1441717 FORWARD LENGTH=229	AT4G03280.1,AT4G03280.2		Arabidopsis_TAIR10.fasta	24366.3	0.988	1	1	2	0.0004	0.0524	GDPTYLVVENDK	K	T	0.997	62.1	27.1	29.2	49.8	0	2	0	0	2	1349.66	1479.5		20063.5	135	146	Empty	TRUE
Ilona_121120	Sample	Pep_BR2	A_thaliana_AC_MS20121003_term_11 (F001671)	| Symbols: | Rieske (2Fe-2S) domain-containing protein | chr1:26936084-26937331 FORWARD LENGTH=287	AT1G71500.1		Arabidopsis_TAIR10.fasta	31728.2	1	3	3	5	0.000999	0.139	AQPGLTATNVNVDEVR	K	M	0.997	64.3	27.9	18.5	62.8	0	2	0	0	2	1683.87	1446		27575	212	227	Empty	TRUE
Ilona_121120	Sample	Pep_BR2	A_thaliana_AC_MS20121003_term_11 (F001671)	| Symbols: | Rieske (2Fe-2S) domain-containing protein | chr1:26936084-26937331 FORWARD LENGTH=287	AT1G71500.1		Arabidopsis_TAIR10.fasta	31728.2	1	3	3	5	0.000999	0.139	NDVFAIENR	K	S	0.997	34.3	27.6	17.3	32.1	0	1	0	0	2	1077.53	1526		12919.1	112	120	Empty	TRUE
Ilona_121120	Sample	Pep_BR2	A_thaliana_AC_MS20121003_term_11 (F001671)	| Symbols: | Rieske (2Fe-2S) domain-containing protein | chr1:26936084-26937331 FORWARD LENGTH=287	AT1G71500.1		Arabidopsis_TAIR10.fasta	31728.2	1	3	3	5	0.000999	0.139	SPAEGAYSEGLLNAR	R	L	0.997	80.3	27.1	18	80.3	0	2	0	0	2	1534.75	1529.5		17186.7	121	135	Empty	TRUE
Ilona_121120	Sample	Pep_BR2	A_thaliana_AC_MS20121003_term_11 (F001671)	| Symbols: PSBA | photosystem II reaction center protein A | chrC:383-1444 REVERSE LENGTH=353	ATCG00020.1		Arabidopsis_TAIR10.fasta	38937.6	0.988	1	1	3	0.000599	0.0312	VINTWADIINR	R	A	0.997	61.8	26.7	21.4	57.3	0	3	0	0	2	1314.72	1828		26096.5	313	323	Empty	TRUE
Ilona_121120	Sample	Pep_BR2	A_thaliana_AC_MS20121003_term_11 (F001671)	| Symbols: GAPA, GAPA-1 | glyceraldehyde 3-phosphate dehydrogenase A subunit | chr3:9795226-9796848 FORWARD LENGTH=396	AT3G26650.1		Arabidopsis_TAIR10.fasta	42490.1	1	2	2	4	0.000799	0.0783	AAALNIVPTSTGAAK	R	A	0.997	48.9	26.2	23.5	41.5	0	3	0	0	2	1384.78	1476		96722	261	275	Empty	FALSE	AT1G42970.1
Ilona_121120	Sample	Pep_BR2	A_thaliana_AC_MS20121003_term_11 (F001671)	| Symbols: GAPA, GAPA-1 | glyceraldehyde 3-phosphate dehydrogenase A subunit | chr3:9795226-9796848 FORWARD LENGTH=396	AT3G26650.1		Arabidopsis_TAIR10.fasta	42490.1	1	2	2	4	0.000799	0.0783	IIQVVSNR	K	N	0.997	53.6	25.4	26.7	43.2	0	2	0	0	2	928.557	1249		31593.3	133	140	Empty	TRUE
Ilona_121120	Sample	Pep_BR2	A_thaliana_AC_MS20121003_term_11 (F001671)	| Symbols: GAPA, GAPA-1 | glyceraldehyde 3-phosphate dehydrogenase A subunit | chr3:9795226-9796848 FORWARD LENGTH=396	AT3G26650.1		Arabidopsis_TAIR10.fasta	42490.1	1	2	2	4	0.000799	0.0783	NPSLLPWK	R	E	0.997	38.3	25	22.2	31.5	0	2	0	0	2	954.541	1766		21232.5	141	148	Empty	TRUE
Ilona_121120	Sample	Pep_BR2	A_thaliana_AC_MS20121003_term_11 (F001671)	| Symbols: VAR1, FTSH5 | FtsH extracellular protease family | chr5:16902659-16905102 FORWARD LENGTH=704	AT5G42270.1		Arabidopsis_TAIR10.fasta	75233.1	1	2	2	4	0.000799	0.0497	GGQGGAGGPGGLGGPMDFGR	R	S	0.997	41.1	25	15.6	41.1	0	1	0	0	2	1717.77	1431		5121.7	215	234	Empty	TRUE
Ilona_121120	Sample	Pep_BR2	A_thaliana_AC_MS20121003_term_11 (F001671)	| Symbols: VAR1, FTSH5 | FtsH extracellular protease family | chr5:16902659-16905102 FORWARD LENGTH=704	AT5G42270.1		Arabidopsis_TAIR10.fasta	75233.1	1	2	2	4	0.000799	0.0497	GQAGGLTFFAPSEER	R	L	0.997	51.6	27.2	16.2	51.6	0	3	0	0	2	1566.75	1756		29799.9	538	552	Empty	TRUE
Ilona_121120	Sample	Pep_BR2	A_thaliana_AC_MS20121003_term_11 (F001671)	Tax_Id=10090 Gene_Symbol=Krt14 Type I epidermal keratin (Fragment)	IPI:CON_00828528.1|TREMBL:Q61782		Arabidopsis_TAIR10.fasta	10661.3	0.973	1	1	1	0.0002	0.237	LLEGEDAHLSSSQFSSGSQSSR	R	D	0.994	27.5	25.2	14.7	27.5	0	0	1	0	2	2309.06	1386		6524.34	40	61	Empty	TRUE
Ilona_121120	Sample	Pep_BR2	A_thaliana_AC_MS20121003_term_11 (F001671)	| Symbols: | Mitochondrial substrate carrier family protein | chr5:6679591-6681845 REVERSE LENGTH=298	AT5G19760.1		Arabidopsis_TAIR10.fasta	31913.3	0.988	1	1	1	0.0002	0.0403	MQADNTLPLAQR	R	R	0.997	68	26.7	23.3	61.9	0	1	0	0	2	1373.68	1365		8668.02	133	144	Empty	TRUE
Ilona_121120	Sample	Pep_BR2	A_thaliana_AC_MS20121003_term_11 (F001671)	| Symbols: PSAG | photosystem I subunit G | chr1:20802874-20803356 REVERSE LENGTH=160	AT1G55670.1		Arabidopsis_TAIR10.fasta	17086.1	1	2	2	4	0.000799	0.0562	AKEYVSLLK	R	S	0.997	34.6	25	15.6	34.2	0	2	0	0	2	1050.62	1440.5		35525.3	112	120	Empty	TRUE
Ilona_121120	Sample	Pep_BR2	A_thaliana_AC_MS20121003_term_11 (F001671)	| Symbols: PSAG | photosystem I subunit G | chr1:20802874-20803356 REVERSE LENGTH=160	AT1G55670.1		Arabidopsis_TAIR10.fasta	17086.1	1	2	2	4	0.000799	0.0562	EYVSLLK	K	S	0.997	31.9	26.4	36.6	10.3	0	2	0	0	2	851.487	1559		41298.5	114	120	Empty	TRUE
Ilona_121120	Sample	Pep_BR2	A_thaliana_AC_MS20121003_term_11 (F001671)	| Symbols: | Ribulose bisphosphate carboxylase (small chain) family protein | chr5:15377501-15378306 REVERSE LENGTH=181	AT5G38410.1,AT5G38410.3,AT5G38420.1,AT5G38430.1		Arabidopsis_TAIR10.fasta	20286.6	1	1	1	1	0.0002	0.0442	IIGFDNTR	R	Q	0.997	39.6	28.7	19.4	35.7	0	1	0	0	2	935.495	1483		40953.6	156	163	Empty	TRUE
Ilona_121120	Sample	Pep_BR2	A_thaliana_AC_MS20121003_term_11 (F001671)	| Symbols: ACT8 | actin 8 | chr1:18216539-18217947 FORWARD LENGTH=377	AT1G49240.1,AT3G18780.2		Arabidopsis_TAIR10.fasta	41863.5	1	4	5	11	0.0022	0.13	AGFAGDDAPR	K	A	0.997	62.5	25	26.4	52.9	0	2	0	0	2	976.448	1131.5		43509	21	30	Empty	TRUE	AT5G09810.1
Ilona_121120	Sample	Pep_BR2	A_thaliana_AC_MS20121003_term_11 (F001671)	| Symbols: ACT8 | actin 8 | chr1:18216539-18217947 FORWARD LENGTH=377	AT1G49240.1,AT3G18780.2		Arabidopsis_TAIR10.fasta	41863.5	1	4	5	11	0.0022	0.13	EITALAPSSMK	K	I	0.997	43.7	29.2	21.4	38.1	0	4	0	0	2	1163.6	1363.5		56760.5	318	328	Empty	TRUE	AT5G09810.1
Ilona_121120	Sample	Pep_BR2	A_thaliana_AC_MS20121003_term_11 (F001671)	| Symbols: ACT8 | actin 8 | chr1:18216539-18217947 FORWARD LENGTH=377	AT1G49240.1,AT3G18780.2		Arabidopsis_TAIR10.fasta	41863.5	1	4	5	11	0.0022	0.13	GYMFTTTAER	R	E	0.997	41.2	25	18.9	37.9	0	3	0	0	2	1192.53	1342		44631.3	199	208	Empty	TRUE	AT5G09810.1
Ilona_121120	Sample	Pep_BR2	A_thaliana_AC_MS20121003_term_11 (F001671)	| Symbols: ACT8 | actin 8 | chr1:18216539-18217947 FORWARD LENGTH=377	AT1G49240.1,AT3G18780.2		Arabidopsis_TAIR10.fasta	41863.5	1	4	5	11	0.0022	0.13	IAPEEHPVLLTEAPLNPK	R	A	0.997	32.5	25.4	28.6	18.9	0	0	2	0	2	1968.08	1615.5		34302.1	98	115	Empty	TRUE
Ilona_121120	Sample	Pep_BR2	A_thaliana_AC_MS20121003_term_11 (F001671)	| Symbols: PORB | protochlorophyllide oxidoreductase B | chr4:13725648-13727107 FORWARD LENGTH=401	AT4G27440.1,AT4G27440.2		Arabidopsis_TAIR10.fasta	43360.5	1	2	2	3	0.000599	0.0474	ANLGDLR	K	G	0.997	42	25	53.3	4.37	0	1	0	0	2	758.416	1288		17511	244	250	Empty	TRUE	AT1G03630.1,AT1G03630.2
Ilona_121120	Sample	Pep_BR2	A_thaliana_AC_MS20121003_term_11 (F001671)	| Symbols: PORB | protochlorophyllide oxidoreductase B | chr4:13725648-13727107 FORWARD LENGTH=401	AT4G27440.1,AT4G27440.2		Arabidopsis_TAIR10.fasta	43360.5	1	2	2	3	0.000599	0.0474	LAQVVSDPSLTK	R	S	0.997	49.4	27	17.8	47.8	0	2	0	0	2	1257.7	1381		26998.7	348	359	Empty	TRUE
Ilona_121120	Sample	Pep_BR2	A_thaliana_AC_MS20121003_term_11 (F001671)	| Symbols: CAB3, AB180, LHCB1.2 | chlorophyll A/B binding protein 3 | chr1:10472443-10473246 REVERSE LENGTH=267	AT1G29910.1,AT1G29920.1,AT1G29930.1,AT2G34420.1		Arabidopsis_TAIR10.fasta	28227.8	1	4	4	15	0.003	0.112	ELEVIHSR	R	W	0.997	42.7	25.8	36.3	22.1	0	2	0	0	2	982.532	1182		28895.8	97	104	Empty	TRUE
Ilona_121120	Sample	Pep_BR2	A_thaliana_AC_MS20121003_term_11 (F001671)	| Symbols: CAB3, AB180, LHCB1.2 | chlorophyll A/B binding protein 3 | chr1:10472443-10473246 REVERSE LENGTH=267	AT1G29910.1,AT1G29920.1,AT1G29930.1,AT2G34420.1		Arabidopsis_TAIR10.fasta	28227.8	1	4	4	15	0.003	0.112	FGEAVWFK	K	A	0.997	42.3	26.4	26.3	31.6	0	2	0	0	2	983.499	1811.5		34920.5	126	133	Empty	TRUE
Ilona_121120	Sample	Pep_BR2	A_thaliana_AC_MS20121003_term_11 (F001671)	| Symbols: CAB3, AB180, LHCB1.2 | chlorophyll A/B binding protein 3 | chr1:10472443-10473246 REVERSE LENGTH=267	AT1G29910.1,AT1G29920.1,AT1G29930.1,AT2G34420.1		Arabidopsis_TAIR10.fasta	28227.8	1	4	4	15	0.003	0.112	GPSGSPWYGSDR	K	V	0.997	54.6	25	16.4	54.6	0	7	0	0	2	1265.55	1437		219574	44	55	Empty	TRUE
Ilona_121120	Sample	Pep_BR2	A_thaliana_AC_MS20121003_term_11 (F001671)	| Symbols: CAB3, AB180, LHCB1.2 | chlorophyll A/B binding protein 3 | chr1:10472443-10473246 REVERSE LENGTH=267	AT1G29910.1,AT1G29920.1,AT1G29930.1,AT2G34420.1		Arabidopsis_TAIR10.fasta	28227.8	1	4	4	15	0.003	0.112	NRELEVIHSR	R	W	0.997	36.8	27.5	17.7	34.3	0	0	4	0	2	1252.68	1164		62610.9	95	104	Empty	TRUE
Ilona_121120	Sample	Pep_BR2	A_thaliana_AC_MS20121003_term_11 (F001671)	| Symbols: CLPC, ATHSP93-V, HSP93-V, DCA1, CLPC1 | CLPC homologue 1 | chr5:20715710-20719800 REVERSE LENGTH=929	AT5G50920.1		Arabidopsis_TAIR10.fasta	103456	1	4	4	9	0.0018	0.0506	AIDLIDEAGSR	K	V	0.997	37.3	27.3	16.6	36	0	2	0	0	2	1159.6	1567.5		25940.7	485	495	Empty	TRUE
Ilona_121120	Sample	Pep_BR2	A_thaliana_AC_MS20121003_term_11 (F001671)	| Symbols: CLPC, ATHSP93-V, HSP93-V, DCA1, CLPC1 | CLPC homologue 1 | chr5:20715710-20719800 REVERSE LENGTH=929	AT5G50920.1		Arabidopsis_TAIR10.fasta	103456	1	4	4	9	0.0018	0.0506	LAEEGKLDPVVGR	K	Q	0.997	44.6	25.7	17.1	43.4	0	0	2	0	2	1382.76	1337.5		33059.6	267	279	Empty	TRUE
Ilona_121120	Sample	Pep_BR2	A_thaliana_AC_MS20121003_term_11 (F001671)	| Symbols: CLPC, ATHSP93-V, HSP93-V, DCA1, CLPC1 | CLPC homologue 1 | chr5:20715710-20719800 REVERSE LENGTH=929	AT5G50920.1		Arabidopsis_TAIR10.fasta	103456	1	4	4	9	0.0018	0.0506	TAIAEGLAQR	K	I	0.997	46.6	26.6	25	37.5	0	2	0	0	2	1029.57	1305		35730.1	309	318	Empty	TRUE
Ilona_121120	Sample	Pep_BR2	A_thaliana_AC_MS20121003_term_11 (F001671)	| Symbols: CLPC, ATHSP93-V, HSP93-V, DCA1, CLPC1 | CLPC homologue 1 | chr5:20715710-20719800 REVERSE LENGTH=929	AT5G50920.1		Arabidopsis_TAIR10.fasta	103456	1	4	4	9	0.0018	0.0506	VLENLGADPSNIR	R	T	0.997	49.4	27	16.1	49.4	0	3	0	0	2	1397.74	1457		36840.4	216	228	Empty	TRUE
Ilona_121120	Sample	Pep_BR2	A_thaliana_AC_MS20121003_term_11 (F001671)	| Symbols: CaS | calcium sensing receptor | chr5:7736760-7738412 REVERSE LENGTH=387	AT5G23060.1		Arabidopsis_TAIR10.fasta	41287.2	0.988	1	1	1	0.0002	0.0517	AQEAMQSSGFDSEPVFNAAK	K	T	0.997	81.6	25	18.1	81.6	0	1	0	0	2	2129.94	1544		4001.74	135	154	Empty	TRUE
Ilona_121120	Sample	Pep_BR2	A_thaliana_AC_MS20121003_term_11 (F001671)	| Symbols: PSAB | Photosystem I, PsaA/PsaB protein | chrC:37375-39579 REVERSE LENGTH=734	ATCG00340.1		Arabidopsis_TAIR10.fasta	82478.6	0.866	1	1	1	0.0002	0.0163	FSQGLAQDPTTR	R	R	0.966	25.6	28.3	19.1	21.1	0	1	0	0	2	1320.65	1234		6102.07	8	19	Empty	TRUE
Ilona_121120	Sample	Pep_BR2	A_thaliana_AC_MS20121003_term_11 (F001671)	| Symbols: GAPB | glyceraldehyde-3-phosphate dehydrogenase B subunit | chr1:16127552-16129584 FORWARD LENGTH=447	AT1G42970.1		Arabidopsis_TAIR10.fasta	47659.3	1	7	7	15	0.003	0.188	AAALNIVPTSTGAAK	R	A	0.997	48.9	26.2	23.5	41.5	0	3	0	0	2	1384.78	1476		96722	283	297	Empty	TRUE	AT3G26650.1
Ilona_121120	Sample	Pep_BR2	A_thaliana_AC_MS20121003_term_11 (F001671)	| Symbols: GAPB | glyceraldehyde-3-phosphate dehydrogenase B subunit | chr1:16127552-16129584 FORWARD LENGTH=447	AT1G42970.1		Arabidopsis_TAIR10.fasta	47659.3	1	7	7	15	0.003	0.188	AVSLVLPQLK	K	G	0.997	32.3	25	19.1	28.3	0	1	0	0	2	1067.68	1799		20227.1	298	307	Empty	TRUE
Ilona_121120	Sample	Pep_BR2	A_thaliana_AC_MS20121003_term_11 (F001671)	| Symbols: GAPB | glyceraldehyde-3-phosphate dehydrogenase B subunit | chr1:16127552-16129584 FORWARD LENGTH=447	AT1G42970.1		Arabidopsis_TAIR10.fasta	47659.3	1	7	7	15	0.003	0.188	DSPLEVVVLNDSGGVK	K	N	0.997	69.5	27.2	26.9	60	0	3	0	0	2	1627.85	1835		31040.7	105	120	Empty	TRUE
Ilona_121120	Sample	Pep_BR2	A_thaliana_AC_MS20121003_term_11 (F001671)	| Symbols: GAPB | glyceraldehyde-3-phosphate dehydrogenase B subunit | chr1:16127552-16129584 FORWARD LENGTH=447	AT1G42970.1		Arabidopsis_TAIR10.fasta	47659.3	1	7	7	15	0.003	0.188	GLTAEDVNEAFR	K	K	0.997	47	26.7	16	47	0	1	0	0	2	1321.64	1595		8458.69	335	346	Empty	TRUE
Ilona_121120	Sample	Pep_BR2	A_thaliana_AC_MS20121003_term_11 (F001671)	| Symbols: GAPB | glyceraldehyde-3-phosphate dehydrogenase B subunit | chr1:16127552-16129584 FORWARD LENGTH=447	AT1G42970.1		Arabidopsis_TAIR10.fasta	47659.3	1	7	7	15	0.003	0.188	IVDNETISVDGK	K	L	0.997	76.5	28.3	28.2	66.1	0	3	0	0	2	1289.66	1311		34877.3	141	152	Empty	TRUE
Ilona_121120	Sample	Pep_BR2	A_thaliana_AC_MS20121003_term_11 (F001671)	| Symbols: GAPB | glyceraldehyde-3-phosphate dehydrogenase B subunit | chr1:16127552-16129584 FORWARD LENGTH=447	AT1G42970.1		Arabidopsis_TAIR10.fasta	47659.3	1	7	7	15	0.003	0.188	VLDEEFGIVK	K	G	0.997	38	28.5	31	22.4	0	2	0	0	2	1148.62	1658		21874.4	246	255	Empty	TRUE
Ilona_121120	Sample	Pep_BR2	A_thaliana_AC_MS20121003_term_11 (F001671)	| Symbols: GAPB | glyceraldehyde-3-phosphate dehydrogenase B subunit | chr1:16127552-16129584 FORWARD LENGTH=447	AT1G42970.1		Arabidopsis_TAIR10.fasta	47659.3	1	7	7	15	0.003	0.188	YDSMLGTFK	K	A	0.997	31.5	25	15	31.5	0	2	0	0	2	1077.49	1421		31696.4	128	136	Empty	TRUE
Ilona_121120	Sample	Pep_BR2	A_thaliana_AC_MS20121003_term_11 (F001671)	| Symbols: LHCB4.1 | light harvesting complex photosystem II | chr5:209084-210243 FORWARD LENGTH=290	AT5G01530.1		Arabidopsis_TAIR10.fasta	31140.7	1	2	2	4	0.000799	0.069	NLAGDVIGTR	K	T	0.997	51.9	26.2	35.2	33	0	2	0	0	2	1015.55	1472		36173.5	104	113	Empty	TRUE
Ilona_121120	Sample	Pep_BR2	A_thaliana_AC_MS20121003_term_11 (F001671)	| Symbols: LHCB4.1 | light harvesting complex photosystem II | chr5:209084-210243 FORWARD LENGTH=290	AT5G01530.1		Arabidopsis_TAIR10.fasta	31140.7	1	2	2	4	0.000799	0.069	TAQLQLAEIK	K	H	0.997	35.2	26.4	25.7	24.7	0	2	0	0	2	1114.65	1553		25302.6	235	244	Empty	TRUE
Ilona_121120	Sample	Pep_BR2	A_thaliana_AC_MS20121003_term_11 (F001671)	| Symbols: PSAF | photosystem I subunit F | chr1:11215011-11215939 REVERSE LENGTH=221	AT1G31330.1		Arabidopsis_TAIR10.fasta	24174.7	1	2	2	4	0.000799	0.095	EFLNGDLIAK	R	D	0.997	38.2	27.8	24.4	29.1	0	2	0	0	2	1119.6	1681.5		43869	210	219	Empty	TRUE
Ilona_121120	Sample	Pep_BR2	A_thaliana_AC_MS20121003_term_11 (F001671)	| Symbols: PSAF | photosystem I subunit F | chr1:11215011-11215939 REVERSE LENGTH=221	AT1G31330.1		Arabidopsis_TAIR10.fasta	24174.7	1	2	2	4	0.000799	0.095	EIIIDVPLASR	K	I	0.997	39.7	25	18.5	36.7	0	2	0	0	2	1225.72	1790		41157.5	185	195	Empty	TRUE
Ilona_121120	Control	Ctrl_BR3	A_thaliana_AC_MS20121003_term_13 (F001673)	| Symbols: ATPC1 | ATPase, F1 complex, gamma subunit protein | chr4:2350761-2351882 REVERSE LENGTH=373	AT4G04640.1		Arabidopsis_TAIR10.fasta	40911.9	0.993	1	1	1	0.000184	0.0349	ALQESLASELAAR	R	M	0.997	51.3	27.6	18	49.5	0	1	0	0	2	1358.73	1661		8386.27	316	328	Empty	TRUE
Ilona_121120	Control	Ctrl_BR3	A_thaliana_AC_MS20121003_term_13 (F001673)	| Symbols: PSAF | photosystem I subunit F | chr1:11215011-11215939 REVERSE LENGTH=221	AT1G31330.1		Arabidopsis_TAIR10.fasta	24174.7	0.993	1	1	2	0.000368	0.0814	LYAPESAPALALNAQIEK	K	T	0.997	61.8	26.9	20.7	58	0	2	0	0	2	1899.02	1742.5		13322.7	98	115	Empty	TRUE
Ilona_121120	Control	Ctrl_BR3	A_thaliana_AC_MS20121003_term_13 (F001673)	| Symbols: PSAE-2 | photosystem I subunit E-2 | chr2:8736780-8737644 FORWARD LENGTH=145	AT2G20260.1		Arabidopsis_TAIR10.fasta	15189.4	1	2	2	4	0.000736	0.297	AAEDTPPATASSDSSSTTAAAAPAKVPAAK	R	A	0.997	23.3	27.1	14.5	23.3	0	0	1	0	2	2742.34	1156		12109	47	76	Empty	TRUE
Ilona_121120	Control	Ctrl_BR3	A_thaliana_AC_MS20121003_term_13 (F001673)	| Symbols: PSAE-2 | photosystem I subunit E-2 | chr2:8736780-8737644 FORWARD LENGTH=145	AT2G20260.1		Arabidopsis_TAIR10.fasta	15189.4	1	2	2	4	0.000736	0.297	NVGSVVAVDQDPK	K	T	0.997	75.6	26.8	17.7	75.6	0	3	0	0	2	1327.69	1295		27071.5	102	114	Empty	TRUE
Ilona_121120	Control	Ctrl_BR3	A_thaliana_AC_MS20121003_term_13 (F001673)	| Symbols: GAPB | glyceraldehyde-3-phosphate dehydrogenase B subunit | chr1:16127552-16129584 FORWARD LENGTH=447	AT1G42970.1		Arabidopsis_TAIR10.fasta	47659.3	0.993	1	1	3	0.000552	0.0336	AAALNIVPTSTGAAK	R	A	0.997	46.3	26	22.9	39.3	0	3	0	0	2	1384.78	1488		35311.1	283	297	Empty	TRUE	AT3G26650.1
Ilona_121120	Control	Ctrl_BR3	A_thaliana_AC_MS20121003_term_13 (F001673)	| Symbols: PTAC8, TMP14, PSAP, PSI-P | photosystem I P subunit | chr2:19243729-19244870 FORWARD LENGTH=174	AT2G46820.1,AT2G46820.2		Arabidopsis_TAIR10.fasta	18482.5	0.993	1	1	1	0.000184	0.144	ATTEVGEAPATTTEAETTELPEIVK	R	T	0.997	48.7	27.4	16	48.7	0	1	0	0	2	2588.28	1680		3570.07	64	88	Empty	TRUE
Ilona_121120	Control	Ctrl_BR3	A_thaliana_AC_MS20121003_term_13 (F001673)	| Symbols: LHCA3 | photosystem I light harvesting complex gene 3 | chr1:22700152-22701149 FORWARD LENGTH=273	AT1G61520.1,AT1G61520.2,AT1G61520.3		Arabidopsis_TAIR10.fasta	29182.9	0.958	1	1	1	0.000184	0.0293	QYFLGLEK	K	G	0.982	25.5	25.9	22.7	17.5	0	1	0	0	2	997.535	1704		14023.5	183	190	Empty	TRUE
Ilona_121120	Control	Ctrl_BR3	A_thaliana_AC_MS20121003_term_13 (F001673)	| Symbols: | GTP binding Elongation factor Tu family protein | chr1:2455559-2457001 FORWARD LENGTH=449	AT1G07920.1,AT1G07930.1,AT1G07940.1,AT1G07940.2,AT5G60390.1,AT5G60390.3		Arabidopsis_TAIR10.fasta	49503.4	1	2	2	6	0.0011	0.078	IGGIGTVPVGR	K	V	0.997	59.4	25	16.7	59.4	0	2	0	0	2	1025.61	1441		37001.2	244	254	Empty	TRUE
Ilona_121120	Control	Ctrl_BR3	A_thaliana_AC_MS20121003_term_13 (F001673)	| Symbols: | GTP binding Elongation factor Tu family protein | chr1:2455559-2457001 FORWARD LENGTH=449	AT1G07920.1,AT1G07930.1,AT1G07940.1,AT1G07940.2,AT5G60390.1,AT5G60390.3		Arabidopsis_TAIR10.fasta	49503.4	1	2	2	6	0.0011	0.078	VETGMIKPGMVVTFAPTGLTTEVK	R	S	0.997	28.9	26.7	14.8	28.9	0	0	4	0	2	2538.32	1704		28614.9	255	278	Empty	TRUE
Ilona_121120	Control	Ctrl_BR3	A_thaliana_AC_MS20121003_term_13 (F001673)	Tax_Id=9606 Gene_Symbol=KRT7 keratin 7	IPI:CON_IPI00847342.1|TREMBL:Q3KNV1;Q96GE1		Arabidopsis_TAIR10.fasta	51387.3	0.997	1	1	2	0.000368	0.0192	FASFIDKVR	K	F	0.984	16.8	25.1	17.7	13.1	0	0	2	0	2	1082.6	1553		35046.7	102	110	Empty	TRUE
Ilona_121120	Control	Ctrl_BR3	A_thaliana_AC_MS20121003_term_13 (F001673)	| Symbols: PYK10, PSR3.1, BGLU23, LEB | Glycosyl hydrolase superfamily protein | chr3:2840657-2843730 REVERSE LENGTH=524	AT3G09260.1		Arabidopsis_TAIR10.fasta	59722.4	1	2	2	2	0.000368	0.0763	GVSQAGVQFYHDLIDELIK	K	N	0.997	27.7	27.5	14.7	27.7	0	0	1	0	2	2132.1	2117		21053.2	128	146	Empty	TRUE
Ilona_121120	Control	Ctrl_BR3	A_thaliana_AC_MS20121003_term_13 (F001673)	| Symbols: PYK10, PSR3.1, BGLU23, LEB | Glycosyl hydrolase superfamily protein | chr3:2840657-2843730 REVERSE LENGTH=524	AT3G09260.1		Arabidopsis_TAIR10.fasta	59722.4	1	2	2	2	0.000368	0.0763	NAQNYAIGSKPLTAALNVYSR	K	G	0.997	24.4	27.2	14.5	24.4	0	0	1	0	2	2251.18	1711		8104.54	376	396	Empty	TRUE
Ilona_121120	Control	Ctrl_BR3	A_thaliana_AC_MS20121003_term_13 (F001673)	| Symbols: LHCB6, CP24 | light harvesting complex photosystem II subunit 6 | chr1:5446685-5447676 REVERSE LENGTH=258	AT1G15820.1		Arabidopsis_TAIR10.fasta	27523.5	0.993	1	1	7	0.00129	0.0698	TAENFANYTGDQGYPGGR	K	F	0.997	99.4	25	19.2	99.4	0	7	0	0	2	1917.84	1454		36192.2	181	198	Empty	TRUE
Ilona_121120	Control	Ctrl_BR3	A_thaliana_AC_MS20121003_term_13 (F001673)	Tax_Id=10090 Gene_Symbol=Krt14 Type I epidermal keratin (Fragment)	IPI:CON_00828528.1|TREMBL:Q61782		Arabidopsis_TAIR10.fasta	10661.3	0.993	1	1	2	0.000368	0.237	LLEGEDAHLSSSQFSSGSQSSR	R	D	0.997	43.8	25.1	15.7	43.8	0	0	2	0	2	2309.06	1393.5		14370.7	40	61	Empty	TRUE
Ilona_121120	Control	Ctrl_BR3	A_thaliana_AC_MS20121003_term_13 (F001673)	| Symbols: PSAD-2 | photosystem I subunit D-2 | chr1:753528-754142 REVERSE LENGTH=204	AT1G03130.1,AT4G02770.1		Arabidopsis_TAIR10.fasta	22307.3	1	2	2	3	0.000552	0.103	FTGKQSYDL	K	-	0.988	25.8	25.1	16.2	24.3	0	2	0	0	2	1058.52	1414.5		23921.2	196	204	Empty	TRUE
Ilona_121120	Control	Ctrl_BR3	A_thaliana_AC_MS20121003_term_13 (F001673)	| Symbols: PSAD-2 | photosystem I subunit D-2 | chr1:753528-754142 REVERSE LENGTH=204	AT1G03130.1,AT4G02770.1		Arabidopsis_TAIR10.fasta	22307.3	1	2	2	3	0.000552	0.103	SIGKNVSPIEVK	R	F	0.988	17.9	25.5	15.2	16.9	0	0	1	0	2	1270.74	1306		22907	184	195	Empty	TRUE
Ilona_121120	Control	Ctrl_BR3	A_thaliana_AC_MS20121003_term_13 (F001673)	| Symbols: PSAB | Photosystem I, PsaA/PsaB protein | chrC:37375-39579 REVERSE LENGTH=734	ATCG00340.1		Arabidopsis_TAIR10.fasta	82478.6	0.999	1	1	3	0.000552	0.0163	FSQGLAQDPTTR	R	R	0.997	47.3	28	22.4	40.8	0	3	0	0	2	1320.65	1239		28274	8	19	Empty	TRUE
Ilona_121120	Control	Ctrl_BR3	A_thaliana_AC_MS20121003_term_13 (F001673)	| Symbols: PSBC | photosystem II reaction center protein C | chrC:33720-35141 FORWARD LENGTH=473	ATCG00280.1		Arabidopsis_TAIR10.fasta	51869.4	0.993	1	1	3	0.000552	0.0338	LGANVGSAQGPTGLGK	R	Y	0.997	60.4	26.7	16.8	60.4	0	3	0	0	2	1426.77	1311		24857.9	324	339	Empty	TRUE
Ilona_121120	Control	Ctrl_BR3	A_thaliana_AC_MS20121003_term_13 (F001673)	| Symbols: ATPF | ATPase, F0 complex, subunit B/B', bacterial/chloroplast | chrC:11529-12798 REVERSE LENGTH=184	ATCG00130.1		Arabidopsis_TAIR10.fasta	21057.8	0.992	1	1	1	0.000184	0.0924	NSEELREGAIQQLENAR	R	A	0.996	22.6	27.3	14.4	22.6	0	0	1	0	2	1956.97	1549		8137.37	66	82	Empty	TRUE
Ilona_121120	Control	Ctrl_BR3	A_thaliana_AC_MS20121003_term_13 (F001673)	| Symbols: RCA | rubisco activase | chr2:16571046-16573345 REVERSE LENGTH=446	AT2G39730.2		Arabidopsis_TAIR10.fasta	49101.1	1	4	4	9	0.00166	0.121	EGPPVFEQPEMTYEK	R	L	0.997	50	25	16.1	50	0	1	0	0	2	1796.81	1509		7206.35	378	392	Empty	TRUE
Ilona_121120	Control	Ctrl_BR3	A_thaliana_AC_MS20121003_term_13 (F001673)	| Symbols: RCA | rubisco activase | chr2:16571046-16573345 REVERSE LENGTH=446	AT2G39730.2		Arabidopsis_TAIR10.fasta	49101.1	1	4	4	9	0.00166	0.121	GLAYDTSDDQQDITR	R	G	0.997	89	25	21.1	86.4	0	5	0	0	2	1697.76	1335		48316.3	73	87	Empty	TRUE
Ilona_121120	Control	Ctrl_BR3	A_thaliana_AC_MS20121003_term_13 (F001673)	| Symbols: RCA | rubisco activase | chr2:16571046-16573345 REVERSE LENGTH=446	AT2G39730.2		Arabidopsis_TAIR10.fasta	49101.1	1	4	4	9	0.00166	0.121	GTFYGKTEEKEPSK	R	-	0.996	21.5	26.4	14.3	21.5	0	0	1	0	2	1600.79	1009		11480.2	433	446	Empty	TRUE
Ilona_121120	Control	Ctrl_BR3	A_thaliana_AC_MS20121003_term_13 (F001673)	| Symbols: RCA | rubisco activase | chr2:16571046-16573345 REVERSE LENGTH=446	AT2G39730.2		Arabidopsis_TAIR10.fasta	49101.1	1	4	4	9	0.00166	0.121	KFVESLGVEK	R	I	0.991	28.3	26.6	18.4	24.6	0	2	0	0	2	1135.64	1350.5		14697.5	359	368	Empty	TRUE
Ilona_121120	Control	Ctrl_BR3	A_thaliana_AC_MS20121003_term_13 (F001673)	| Symbols: GS2, GLN2, ATGSL1 | glutamine synthetase 2 | chr5:13831220-13833239 FORWARD LENGTH=430	AT5G35630.1,AT5G35630.2,AT5G35630.3		Arabidopsis_TAIR10.fasta	47411.3	0.993	1	1	2	0.000368	0.0326	TIEKPVEDPSELPK	R	W	0.997	30.8	27.5	16.2	29.5	0	0	2	0	2	1581.84	1312		21553.9	97	110	Empty	TRUE
Ilona_121120	Control	Ctrl_BR3	A_thaliana_AC_MS20121003_term_13 (F001673)	| Symbols: PSBA | photosystem II reaction center protein A | chrC:383-1444 REVERSE LENGTH=353	ATCG00020.1		Arabidopsis_TAIR10.fasta	38937.6	0.993	1	1	2	0.000368	0.0312	VINTWADIINR	R	A	0.997	62.5	26.6	19.1	60.3	0	2	0	0	2	1314.72	1836		25175.8	313	323	Empty	TRUE
Ilona_121120	Control	Ctrl_BR3	A_thaliana_AC_MS20121003_term_13 (F001673)	| Symbols: LHCB4.1 | light harvesting complex photosystem II | chr5:209084-210243 FORWARD LENGTH=290	AT5G01530.1		Arabidopsis_TAIR10.fasta	31140.7	0.997	1	1	2	0.000368	0.0345	NLAGDVIGTR	K	T	0.981	25.5	26.1	28.2	11.9	0	2	0	0	2	1015.55	1478.5		27853.5	104	113	Empty	TRUE
Ilona_121120	Control	Ctrl_BR3	A_thaliana_AC_MS20121003_term_13 (F001673)	| Symbols: PETA | photosynthetic electron transfer A | chrC:61657-62619 FORWARD LENGTH=320	ATCG00540.1		Arabidopsis_TAIR10.fasta	35358	1	3	3	7	0.00129	0.131	IGNLSFQNYRPNKK	K	N	0.997	26.1	27.1	19.7	21	0	0	2	0	2	1678.9	1394.5		24582.5	132	145	Empty	TRUE
Ilona_121120	Control	Ctrl_BR3	A_thaliana_AC_MS20121003_term_13 (F001673)	| Symbols: PETA | photosynthetic electron transfer A | chrC:61657-62619 FORWARD LENGTH=320	ATCG00540.1		Arabidopsis_TAIR10.fasta	35358	1	3	3	7	0.00129	0.131	NILVIGPVPGQK	K	Y	0.997	54	25	19.3	51.1	0	2	0	0	2	1234.75	1693.5		26088.9	146	157	Empty	TRUE
Ilona_121120	Control	Ctrl_BR3	A_thaliana_AC_MS20121003_term_13 (F001673)	| Symbols: PETA | photosynthetic electron transfer A | chrC:61657-62619 FORWARD LENGTH=320	ATCG00540.1		Arabidopsis_TAIR10.fasta	35358	1	3	3	7	0.00129	0.131	SNNTVYNATAGGIISK	K	I	0.997	81	28	24.8	74.3	0	3	0	0	2	1609.82	1462		27449.9	201	216	Empty	TRUE
Ilona_121120	Control	Ctrl_BR3	A_thaliana_AC_MS20121003_term_13 (F001673)	| Symbols: ATPA | ATP synthase subunit alpha | chrC:9938-11461 REVERSE LENGTH=507	ATCG00120.1		Arabidopsis_TAIR10.fasta	55329.8	1	3	3	7	0.00129	0.073	IAQIPVSEAYLGR	K	V	0.997	46.2	28.3	20.2	41.8	0	3	0	0	2	1416.78	1648		28267.6	95	107	Empty	TRUE
Ilona_121120	Control	Ctrl_BR3	A_thaliana_AC_MS20121003_term_13 (F001673)	| Symbols: ATPA | ATP synthase subunit alpha | chrC:9938-11461 REVERSE LENGTH=507	ATCG00120.1		Arabidopsis_TAIR10.fasta	55329.8	1	3	3	7	0.00129	0.073	LIESPAPGIISR	R	R	0.997	55.4	25	17.2	54.7	0	2	0	0	2	1252.73	1532		27052	129	140	Empty	TRUE
Ilona_121120	Control	Ctrl_BR3	A_thaliana_AC_MS20121003_term_13 (F001673)	| Symbols: ATPA | ATP synthase subunit alpha | chrC:9938-11461 REVERSE LENGTH=507	ATCG00120.1		Arabidopsis_TAIR10.fasta	55329.8	1	3	3	7	0.00129	0.073	VINALANPIDGR	R	G	0.997	61.7	25.3	22.5	56	0	2	0	0	2	1252.7	1562.5		35799.6	108	119	Empty	TRUE
Ilona_121120	Control	Ctrl_BR3	A_thaliana_AC_MS20121003_term_13 (F001673)	| Symbols: CAB3, AB180, LHCB1.2 | chlorophyll A/B binding protein 3 | chr1:10472443-10473246 REVERSE LENGTH=267	AT1G29910.1,AT1G29920.1,AT1G29930.1,AT2G34420.1		Arabidopsis_TAIR10.fasta	28227.8	1	3	3	7	0.00129	0.0899	GPSGSPWYGSDR	K	V	0.997	36.7	25	15.3	36.7	0	3	0	0	2	1265.55	1396		59118	44	55	Empty	TRUE
Ilona_121120	Control	Ctrl_BR3	A_thaliana_AC_MS20121003_term_13 (F001673)	| Symbols: CAB3, AB180, LHCB1.2 | chlorophyll A/B binding protein 3 | chr1:10472443-10473246 REVERSE LENGTH=267	AT1G29910.1,AT1G29920.1,AT1G29930.1,AT2G34420.1		Arabidopsis_TAIR10.fasta	28227.8	1	3	3	7	0.00129	0.0899	GPSGSPWYGSDRVK	K	Y	0.984	18.9	27.2	14.2	18.9	0	0	2	0	2	1492.72	1346.5		45101.8	44	57	Empty	TRUE
Ilona_121120	Control	Ctrl_BR3	A_thaliana_AC_MS20121003_term_13 (F001673)	| Symbols: CAB3, AB180, LHCB1.2 | chlorophyll A/B binding protein 3 | chr1:10472443-10473246 REVERSE LENGTH=267	AT1G29910.1,AT1G29920.1,AT1G29930.1,AT2G34420.1		Arabidopsis_TAIR10.fasta	28227.8	1	3	3	7	0.00129	0.0899	NRELEVIHSR	R	W	0.997	29.4	27.4	15.8	28.4	0	0	2	0	2	1252.68	1156.5		24511.1	95	104	Empty	TRUE
Ilona_121120	Control	Ctrl_BR3	A_thaliana_AC_MS20121003_term_13 (F001673)	| Symbols: GAPC-2, GAPC2 | glyceraldehyde-3-phosphate dehydrogenase C2 | chr1:4608465-4610494 REVERSE LENGTH=338	AT1G13440.1,AT3G04120.1		Arabidopsis_TAIR10.fasta	36913.4	1	2	2	4	0.000736	0.104	AASFNIIPSSTGAAK	R	A	0.969	26.5	28.5	22.3	18.8	0	1	0	0	2	1434.76	1622		7911.25	205	219	Empty	TRUE
Ilona_121120	Control	Ctrl_BR3	A_thaliana_AC_MS20121003_term_13 (F001673)	| Symbols: GAPC-2, GAPC2 | glyceraldehyde-3-phosphate dehydrogenase C2 | chr1:4608465-4610494 REVERSE LENGTH=338	AT1G13440.1,AT3G04120.1		Arabidopsis_TAIR10.fasta	36913.4	1	2	2	4	0.000736	0.104	GILGYTEDDVVSTDFVGDNR	K	S	0.997	107	25.3	19.7	107	0	3	0	0	2	2172.01	1822		24378.4	276	295	Empty	TRUE
Ilona_121120	Control	Ctrl_BR3	A_thaliana_AC_MS20121003_term_13 (F001673)	| Symbols: ATPB, PB | ATP synthase subunit beta | chrC:52660-54156 REVERSE LENGTH=498	ATCG00480.1		Arabidopsis_TAIR10.fasta	53934.8	0.993	1	1	1	0.000184	0.0281	ESGVINEQNLAESK	K	V	0.997	43.6	27.1	26.2	33.2	0	1	0	0	2	1517.74	1332		5931.33	218	231	Empty	TRUE
Ilona_121120	Sample	Pep_BR3	A_thaliana_AC_MS20121003_term_17 (F001677)	| Symbols: PSBC | photosystem II reaction center protein C | chrC:33720-35141 FORWARD LENGTH=473	ATCG00280.1		Arabidopsis_TAIR10.fasta	51869.4	1	3	4	8	0.00171	0.074	FWDLR	R	A	0.95	26.9	28.2	34.3	0	0	1	0	0	2	736.378	1728		50308.7	358	362	Empty	TRUE
Ilona_121120	Sample	Pep_BR3	A_thaliana_AC_MS20121003_term_17 (F001677)	| Symbols: PSBC | photosystem II reaction center protein C | chrC:33720-35141 FORWARD LENGTH=473	ATCG00280.1		Arabidopsis_TAIR10.fasta	51869.4	1	3	4	8	0.00171	0.074	LGANVGSAQGPTGLGK	R	Y	0.997	60.3	26.8	16.8	60.3	0	2	0	0	2	1426.77	1302.5		86855.4	324	339	Empty	TRUE
Ilona_121120	Sample	Pep_BR3	A_thaliana_AC_MS20121003_term_17 (F001677)	| Symbols: PSBC | photosystem II reaction center protein C | chrC:33720-35141 FORWARD LENGTH=473	ATCG00280.1		Arabidopsis_TAIR10.fasta	51869.4	1	3	4	8	0.00171	0.074	SPTGEVIFGGETMR	R	F	0.997	79.9	26.8	19.9	78	0	5	0	0	2	1480.71	1645		110017	344	357	Empty	TRUE
Ilona_121120	Sample	Pep_BR3	A_thaliana_AC_MS20121003_term_17 (F001677)	| Symbols: | Transketolase | chr3:22454004-22456824 FORWARD LENGTH=741	AT3G60750.1,AT3G60750.2		Arabidopsis_TAIR10.fasta	79970.1	1	2	2	4	0.000853	0.0364	ALPTYTPESPGDATR	K	N	0.997	49.4	26.6	16.1	49.4	0	2	0	0	2	1575.77	1394		29133.5	420	434	Empty	TRUE
Ilona_121120	Sample	Pep_BR3	A_thaliana_AC_MS20121003_term_17 (F001677)	| Symbols: | Transketolase | chr3:22454004-22456824 FORWARD LENGTH=741	AT3G60750.1,AT3G60750.2		Arabidopsis_TAIR10.fasta	79970.1	1	2	2	4	0.000853	0.0364	VTTTIGYGSPNK	K	A	0.997	68.3	28.2	18.6	66.9	0	2	0	0	2	1237.64	1230		21983.3	322	333	Empty	TRUE
Ilona_121120	Sample	Pep_BR3	A_thaliana_AC_MS20121003_term_17 (F001677)	| Symbols: CaS | calcium sensing receptor | chr5:7736760-7738412 REVERSE LENGTH=387	AT5G23060.1		Arabidopsis_TAIR10.fasta	41287.2	1	6	6	10	0.00213	0.183	AQEAMQSSGFDSEPVFNAAK	K	T	0.997	65	25	17.1	65	0	2	0	0	2	2129.94	1553.5		9745.49	135	154	Empty	TRUE
Ilona_121120	Sample	Pep_BR3	A_thaliana_AC_MS20121003_term_17 (F001677)	| Symbols: CaS | calcium sensing receptor | chr5:7736760-7738412 REVERSE LENGTH=387	AT5G23060.1		Arabidopsis_TAIR10.fasta	41287.2	1	6	6	10	0.00213	0.183	GSNIIILDSYTDSAK	K	I	0.997	54.7	27.8	16.4	54.7	0	1	0	0	2	1596.81	1720		9405.91	302	316	Empty	TRUE
Ilona_121120	Sample	Pep_BR3	A_thaliana_AC_MS20121003_term_17 (F001677)	| Symbols: CaS | calcium sensing receptor | chr5:7736760-7738412 REVERSE LENGTH=387	AT5G23060.1		Arabidopsis_TAIR10.fasta	41287.2	1	6	6	10	0.00213	0.183	KAQEAMQSSGFDSEPVFNAAK	K	T	0.997	62.8	25	16.9	62.8	0	0	2	0	2	2258.04	1481		20101.2	134	154	Empty	TRUE
Ilona_121120	Sample	Pep_BR3	A_thaliana_AC_MS20121003_term_17 (F001677)	| Symbols: CaS | calcium sensing receptor | chr5:7736760-7738412 REVERSE LENGTH=387	AT5G23060.1		Arabidopsis_TAIR10.fasta	41287.2	1	6	6	10	0.00213	0.183	LASPAFSEASK	K	K	0.997	39.7	27.8	15.6	39.5	0	2	0	0	2	1107.57	1328.5		32400.6	123	133	Empty	TRUE
Ilona_121120	Sample	Pep_BR3	A_thaliana_AC_MS20121003_term_17 (F001677)	| Symbols: CaS | calcium sensing receptor | chr5:7736760-7738412 REVERSE LENGTH=387	AT5G23060.1		Arabidopsis_TAIR10.fasta	41287.2	1	6	6	10	0.00213	0.183	RVEAEIAALK	K	I	0.997	36.6	25.8	25	26.9	0	2	0	0	2	1099.65	1375.5		28919	283	292	Empty	TRUE
Ilona_121120	Sample	Pep_BR3	A_thaliana_AC_MS20121003_term_17 (F001677)	| Symbols: CaS | calcium sensing receptor | chr5:7736760-7738412 REVERSE LENGTH=387	AT5G23060.1		Arabidopsis_TAIR10.fasta	41287.2	1	6	6	10	0.00213	0.183	VISIPLEELPNKVK	R	G	0.985	24	25	17.7	20.8	0	0	1	0	2	1578.95	1732		26724.2	262	275	Empty	TRUE
Ilona_121120	Sample	Pep_BR3	A_thaliana_AC_MS20121003_term_17 (F001677)	| Symbols: PSAE-2 | photosystem I subunit E-2 | chr2:8736780-8737644 FORWARD LENGTH=145	AT2G20260.1		Arabidopsis_TAIR10.fasta	15189.4	0.982	1	1	1	0.000213	0.0897	NVGSVVAVDQDPK	K	T	0.997	62.9	27.1	17.1	62.7	0	1	0	0	2	1327.69	1295		10460.6	102	114	Empty	TRUE
Ilona_121120	Sample	Pep_BR3	A_thaliana_AC_MS20121003_term_17 (F001677)	| Symbols: ATPC1 | ATPase, F1 complex, gamma subunit protein | chr4:2350761-2351882 REVERSE LENGTH=373	AT4G04640.1		Arabidopsis_TAIR10.fasta	40911.9	1	2	2	4	0.000853	0.0643	ALQESLASELAAR	R	M	0.997	75.3	27.6	23.1	69.9	0	2	0	0	2	1358.73	1653.5		37606.1	316	328	Empty	TRUE
Ilona_121120	Sample	Pep_BR3	A_thaliana_AC_MS20121003_term_17 (F001677)	| Symbols: ATPC1 | ATPase, F1 complex, gamma subunit protein | chr4:2350761-2351882 REVERSE LENGTH=373	AT4G04640.1		Arabidopsis_TAIR10.fasta	40911.9	1	2	2	4	0.000853	0.0643	YLEAGTLPTAK	K	E	0.993	34.3	27.8	15.2	34.2	0	2	0	0	2	1163.63	1420		37781.3	188	198	Empty	TRUE
Ilona_121120	Sample	Pep_BR3	A_thaliana_AC_MS20121003_term_17 (F001677)	| Symbols: LHCA4, CAB4 | light-harvesting chlorophyll-protein complex I subunit A4 | chr3:17493622-17494773 REVERSE LENGTH=251	AT3G47470.1		Arabidopsis_TAIR10.fasta	27734.4	1	2	2	4	0.000853	0.0677	NPGSVNQDPIFK	K	Q	0.997	59.2	26.7	20.9	55	0	2	0	0	2	1315.66	1473.5		51719.3	163	174	Empty	TRUE
Ilona_121120	Sample	Pep_BR3	A_thaliana_AC_MS20121003_term_17 (F001677)	| Symbols: LHCA4, CAB4 | light-harvesting chlorophyll-protein complex I subunit A4 | chr3:17493622-17494773 REVERSE LENGTH=251	AT3G47470.1		Arabidopsis_TAIR10.fasta	27734.4	1	2	2	4	0.000853	0.0677	WQDIKNPGSVNQDPIFK	R	Q	0.997	50.4	27.5	16.7	49.8	0	0	2	0	2	1986.01	1584		36936.6	158	174	Empty	TRUE
Ilona_121120	Sample	Pep_BR3	A_thaliana_AC_MS20121003_term_17 (F001677)	| Symbols: ATRAB8D, ATRABE1B, RABE1b | RAB GTPase homolog E1B | chr4:10990036-10991466 FORWARD LENGTH=476	AT4G20360.1		Arabidopsis_TAIR10.fasta	51630.7	1	6	8	16	0.00341	0.122	EHILLAK	K	Q	0.995	33	25	19.3	28.8	0	1	0	0	2	823.504	1204		23285	185	191	Empty	TRUE
Ilona_121120	Sample	Pep_BR3	A_thaliana_AC_MS20121003_term_17 (F001677)	| Symbols: ATRAB8D, ATRABE1B, RABE1b | RAB GTPase homolog E1B | chr4:10990036-10991466 FORWARD LENGTH=476	AT4G20360.1		Arabidopsis_TAIR10.fasta	51630.7	1	6	8	16	0.00341	0.122	GITINTATVEYETENR	R	H	0.997	76.8	27	17.8	76.8	0	3	0	0	2	1810.88	1584		31783.4	127	142	Empty	TRUE
Ilona_121120	Sample	Pep_BR3	A_thaliana_AC_MS20121003_term_17 (F001677)	| Symbols: ATRAB8D, ATRABE1B, RABE1b | RAB GTPase homolog E1B | chr4:10990036-10991466 FORWARD LENGTH=476	AT4G20360.1		Arabidopsis_TAIR10.fasta	51630.7	1	6	8	16	0.00341	0.122	KYDEIDAAPEER	K	A	0.997	73.5	25.6	17.6	73.5	0	3	2	0	2	1435.67	1195		61145.3	113	124	Empty	TRUE
Ilona_121120	Sample	Pep_BR3	A_thaliana_AC_MS20121003_term_17 (F001677)	| Symbols: ATRAB8D, ATRABE1B, RABE1b | RAB GTPase homolog E1B | chr4:10990036-10991466 FORWARD LENGTH=476	AT4G20360.1		Arabidopsis_TAIR10.fasta	51630.7	1	6	8	16	0.00341	0.122	SYTVTGVEMFQK	R	I	0.997	64.6	25.6	17	64.6	0	3	0	0	2	1405.67	1481		99340.8	330	341	Empty	TRUE
Ilona_121120	Sample	Pep_BR3	A_thaliana_AC_MS20121003_term_17 (F001677)	| Symbols: ATRAB8D, ATRABE1B, RABE1b | RAB GTPase homolog E1B | chr4:10990036-10991466 FORWARD LENGTH=476	AT4G20360.1		Arabidopsis_TAIR10.fasta	51630.7	1	6	8	16	0.00341	0.122	VGETVDLVGLR	K	E	0.997	83.4	27.5	35	66.6	0	2	0	0	2	1157.65	1664		127378	316	326	Empty	TRUE
Ilona_121120	Sample	Pep_BR3	A_thaliana_AC_MS20121003_term_17 (F001677)	| Symbols: ATRAB8D, ATRABE1B, RABE1b | RAB GTPase homolog E1B | chr4:10990036-10991466 FORWARD LENGTH=476	AT4G20360.1		Arabidopsis_TAIR10.fasta	51630.7	1	6	8	16	0.00341	0.122	YDEIDAAPEER	K	A	0.997	54.9	25	16.4	54.9	0	2	0	0	2	1307.58	1271		19816.3	114	124	Empty	TRUE
Ilona_121120	Sample	Pep_BR3	A_thaliana_AC_MS20121003_term_17 (F001677)	| Symbols: LHCA1 | photosystem I light harvesting complex gene 1 | chr3:20339706-20340922 REVERSE LENGTH=241	AT3G54890.1,AT3G54890.4		Arabidopsis_TAIR10.fasta	25996.8	1	4	5	7	0.00149	0.0705	KYPGGAFDPLGYSK	K	D	0.997	38.1	27.2	19.1	34.3	0	2	2	0	2	1499.75	1624.5		85325.5	166	179	Empty	TRUE
Ilona_121120	Sample	Pep_BR3	A_thaliana_AC_MS20121003_term_17 (F001677)	| Symbols: LHCA1 | photosystem I light harvesting complex gene 1 | chr3:20339706-20340922 REVERSE LENGTH=241	AT3G54890.1,AT3G54890.4		Arabidopsis_TAIR10.fasta	25996.8	1	4	5	7	0.00149	0.0705	KYPGGAFDPLGYSKDPK	K	K	0.98	25.7	27.8	20	20.3	0	0	1	0	2	1839.93	1530		37059.3	166	182	Empty	TRUE
Ilona_121120	Sample	Pep_BR3	A_thaliana_AC_MS20121003_term_17 (F001677)	| Symbols: LHCA1 | photosystem I light harvesting complex gene 1 | chr3:20339706-20340922 REVERSE LENGTH=241	AT3G54890.1,AT3G54890.4		Arabidopsis_TAIR10.fasta	25996.8	1	4	5	7	0.00149	0.0705	YPGGAFDPLGYSK	K	D	0.994	33.5	25.9	15.1	33.5	0	1	0	0	2	1371.66	1741		25702	167	179	Empty	TRUE
Ilona_121120	Sample	Pep_BR3	A_thaliana_AC_MS20121003_term_17 (F001677)	| Symbols: LHCA1 | photosystem I light harvesting complex gene 1 | chr3:20339706-20340922 REVERSE LENGTH=241	AT3G54890.1,AT3G54890.4		Arabidopsis_TAIR10.fasta	25996.8	1	4	5	7	0.00149	0.0705	YPGGAFDPLGYSKDPK	K	K	0.974	23.5	26.7	17.2	20.9	0	0	1	0	2	1711.83	1633		32853.6	167	182	Empty	TRUE
Ilona_121120	Sample	Pep_BR3	A_thaliana_AC_MS20121003_term_17 (F001677)	| Symbols: GAPB | glyceraldehyde-3-phosphate dehydrogenase B subunit | chr1:16127552-16129584 FORWARD LENGTH=447	AT1G42970.1		Arabidopsis_TAIR10.fasta	47659.3	1	10	10	21	0.00448	0.235	AAALNIVPTSTGAAK	R	A	0.997	52.4	26	24.1	44.5	0	4	0	0	2	1384.78	1506.5		107691	283	297	Empty	TRUE	AT3G26650.1
Ilona_121120	Sample	Pep_BR3	A_thaliana_AC_MS20121003_term_17 (F001677)	| Symbols: GAPB | glyceraldehyde-3-phosphate dehydrogenase B subunit | chr1:16127552-16129584 FORWARD LENGTH=447	AT1G42970.1		Arabidopsis_TAIR10.fasta	47659.3	1	10	10	21	0.00448	0.235	AVSLVLPQLK	K	G	0.997	51.8	25	21.8	46.2	0	2	0	0	2	1067.68	1807.5		54333.6	298	307	Empty	TRUE
Ilona_121120	Sample	Pep_BR3	A_thaliana_AC_MS20121003_term_17 (F001677)	| Symbols: GAPB | glyceraldehyde-3-phosphate dehydrogenase B subunit | chr1:16127552-16129584 FORWARD LENGTH=447	AT1G42970.1		Arabidopsis_TAIR10.fasta	47659.3	1	10	10	21	0.00448	0.235	DSPLEVVVLNDSGGVK	K	N	0.997	47.4	27.1	21	42.4	0	2	0	0	2	1627.85	1839.5		32057.7	105	120	Empty	TRUE
Ilona_121120	Sample	Pep_BR3	A_thaliana_AC_MS20121003_term_17 (F001677)	| Symbols: GAPB | glyceraldehyde-3-phosphate dehydrogenase B subunit | chr1:16127552-16129584 FORWARD LENGTH=447	AT1G42970.1		Arabidopsis_TAIR10.fasta	47659.3	1	10	10	21	0.00448	0.235	GLTAEDVNEAFR	K	K	0.997	60.8	26.9	17.1	60.5	0	2	0	0	2	1321.64	1601		27905.5	335	346	Empty	TRUE
Ilona_121120	Sample	Pep_BR3	A_thaliana_AC_MS20121003_term_17 (F001677)	| Symbols: GAPB | glyceraldehyde-3-phosphate dehydrogenase B subunit | chr1:16127552-16129584 FORWARD LENGTH=447	AT1G42970.1		Arabidopsis_TAIR10.fasta	47659.3	1	10	10	21	0.00448	0.235	IVDNETISVDGK	K	L	0.997	91.6	28.1	20.7	89.5	0	2	0	0	2	1289.66	1315.5		41224.7	141	152	Empty	TRUE
Ilona_121120	Sample	Pep_BR3	A_thaliana_AC_MS20121003_term_17 (F001677)	| Symbols: GAPB | glyceraldehyde-3-phosphate dehydrogenase B subunit | chr1:16127552-16129584 FORWARD LENGTH=447	AT1G42970.1		Arabidopsis_TAIR10.fasta	47659.3	1	10	10	21	0.00448	0.235	KGLTAEDVNEAFRK	K	A	0.997	54.9	28.8	16.4	54.9	0	0	2	0	2	1577.83	1408.5		38122.9	334	347	Empty	TRUE
Ilona_121120	Sample	Pep_BR3	A_thaliana_AC_MS20121003_term_17 (F001677)	| Symbols: GAPB | glyceraldehyde-3-phosphate dehydrogenase B subunit | chr1:16127552-16129584 FORWARD LENGTH=447	AT1G42970.1		Arabidopsis_TAIR10.fasta	47659.3	1	10	10	21	0.00448	0.235	VIITAPAK	K	G	0.955	24.2	25	18.6	20.1	0	1	0	0	2	812.524	1226		18432	199	206	Empty	TRUE
Ilona_121120	Sample	Pep_BR3	A_thaliana_AC_MS20121003_term_17 (F001677)	| Symbols: GAPB | glyceraldehyde-3-phosphate dehydrogenase B subunit | chr1:16127552-16129584 FORWARD LENGTH=447	AT1G42970.1		Arabidopsis_TAIR10.fasta	47659.3	1	10	10	21	0.00448	0.235	VLDEEFGIVK	K	G	0.997	48.7	28.5	29.4	35.3	0	2	0	0	2	1148.62	1667.5		46724	246	255	Empty	TRUE
Ilona_121120	Sample	Pep_BR3	A_thaliana_AC_MS20121003_term_17 (F001677)	| Symbols: GAPB | glyceraldehyde-3-phosphate dehydrogenase B subunit | chr1:16127552-16129584 FORWARD LENGTH=447	AT1G42970.1		Arabidopsis_TAIR10.fasta	47659.3	1	10	10	21	0.00448	0.235	VVDLAHLVASK	R	W	0.997	63	25	18	62	0	2	0	0	2	1151.68	1634.5		49650.7	407	417	Empty	TRUE
Ilona_121120	Sample	Pep_BR3	A_thaliana_AC_MS20121003_term_17 (F001677)	| Symbols: GAPB | glyceraldehyde-3-phosphate dehydrogenase B subunit | chr1:16127552-16129584 FORWARD LENGTH=447	AT1G42970.1		Arabidopsis_TAIR10.fasta	47659.3	1	10	10	21	0.00448	0.235	YDSMLGTFK	K	A	0.987	29	25	14.8	29	0	2	0	0	2	1077.49	1428.5		50838.7	128	136	Empty	TRUE
Ilona_121120	Sample	Pep_BR3	A_thaliana_AC_MS20121003_term_17 (F001677)	| Symbols: PSAD-2 | photosystem I subunit D-2 | chr1:753528-754142 REVERSE LENGTH=204	AT1G03130.1,AT4G02770.1		Arabidopsis_TAIR10.fasta	22307.3	0.982	1	1	1	0.000213	0.0735	EQIFEMPTGGAAIMR	K	E	0.997	44.8	25.5	15.8	44.8	0	1	0	0	2	1682.79	1487		9725.84	103	117	Empty	TRUE
Ilona_121120	Sample	Pep_BR3	A_thaliana_AC_MS20121003_term_17 (F001677)	| Symbols: PGK1 | phosphoglycerate kinase 1 | chr3:4061127-4063140 REVERSE LENGTH=481	AT3G12780.1		Arabidopsis_TAIR10.fasta	50113.1	1	5	5	9	0.00192	0.137	ADLNVPLDDNQTITDDTR	R	I	0.997	60.7	26	16.8	60.7	0	2	0	0	2	2015.95	1576		19800.4	99	116	Empty	TRUE
Ilona_121120	Sample	Pep_BR3	A_thaliana_AC_MS20121003_term_17 (F001677)	| Symbols: PGK1 | phosphoglycerate kinase 1 | chr3:4061127-4063140 REVERSE LENGTH=481	AT3G12780.1		Arabidopsis_TAIR10.fasta	50113.1	1	5	5	9	0.00192	0.137	FSLAPLVPR	K	L	0.991	30.5	25.2	18.7	26.7	0	2	0	0	2	999.599	1846		40898.5	150	158	Empty	TRUE
Ilona_121120	Sample	Pep_BR3	A_thaliana_AC_MS20121003_term_17 (F001677)	| Symbols: PGK1 | phosphoglycerate kinase 1 | chr3:4061127-4063140 REVERSE LENGTH=481	AT3G12780.1		Arabidopsis_TAIR10.fasta	50113.1	1	5	5	9	0.00192	0.137	GVTTIIGGGDSVAAVEK	K	V	0.997	81	27.7	34.8	64.3	0	2	0	0	2	1573.84	1562.5		37410.5	425	441	Empty	TRUE
Ilona_121120	Sample	Pep_BR3	A_thaliana_AC_MS20121003_term_17 (F001677)	| Symbols: PGK1 | phosphoglycerate kinase 1 | chr3:4061127-4063140 REVERSE LENGTH=481	AT3G12780.1		Arabidopsis_TAIR10.fasta	50113.1	1	5	5	9	0.00192	0.137	RPFAAIVGGSK	K	V	0.971	28.7	27.8	19.7	23.8	0	1	0	0	2	1102.64	1396		17198.4	267	277	Empty	TRUE
Ilona_121120	Sample	Pep_BR3	A_thaliana_AC_MS20121003_term_17 (F001677)	| Symbols: PGK1 | phosphoglycerate kinase 1 | chr3:4061127-4063140 REVERSE LENGTH=481	AT3G12780.1		Arabidopsis_TAIR10.fasta	50113.1	1	5	5	9	0.00192	0.137	SVGDLTSADLK	K	G	0.997	48.1	28.1	25.5	38.6	0	2	0	0	2	1105.57	1419.5		43765.6	81	91	Empty	TRUE
Ilona_121120	Sample	Pep_BR3	A_thaliana_AC_MS20121003_term_17 (F001677)	| Symbols: ATGSTF8, ATGSTF5, GST6, GSTF8 | glutathione S-transferase phi 8 | chr2:19558213-19559266 FORWARD LENGTH=263	AT2G47730.1		Arabidopsis_TAIR10.fasta	29232.6	1	2	2	3	0.00064	0.0913	AITQYLAEEYSEKGEK	R	L	0.996	31	26.9	21.5	24.4	0	0	1	0	2	1858.91	1555		20720.4	118	133	Empty	TRUE
Ilona_121120	Sample	Pep_BR3	A_thaliana_AC_MS20121003_term_17 (F001677)	| Symbols: ATGSTF8, ATGSTF5, GST6, GSTF8 | glutathione S-transferase phi 8 | chr2:19558213-19559266 FORWARD LENGTH=263	AT2G47730.1		Arabidopsis_TAIR10.fasta	29232.6	1	2	2	3	0.00064	0.0913	VLDVYEAR	K	L	0.996	37.8	28.3	20.6	32.5	0	2	0	0	2	964.51	1401		39706.7	193	200	Empty	TRUE
Ilona_121120	Sample	Pep_BR3	A_thaliana_AC_MS20121003_term_17 (F001677)	| Symbols: POR C, PORC | protochlorophyllide oxidoreductase C | chr1:907699-909245 FORWARD LENGTH=401	AT1G03630.1,AT1G03630.2		Arabidopsis_TAIR10.fasta	43884.2	1	2	2	4	0.000853	0.0948	ANLGDLR	K	G	0.997	48.4	25	54.9	9.57	0	2	0	0	2	758.416	1287		46483.5	245	251	Empty	FALSE	AT4G27440.2,AT4G27440.1
Ilona_121120	Sample	Pep_BR3	A_thaliana_AC_MS20121003_term_17 (F001677)	| Symbols: POR C, PORC | protochlorophyllide oxidoreductase C | chr1:907699-909245 FORWARD LENGTH=401	AT1G03630.1,AT1G03630.2		Arabidopsis_TAIR10.fasta	43884.2	1	2	2	4	0.000853	0.0948	KGTAVITGASSGLGLATAK	R	A	0.997	43.4	25	15.7	43.4	0	0	2	0	2	1702.97	1467		39176.5	89	107	Empty	TRUE
Ilona_121120	Sample	Pep_BR3	A_thaliana_AC_MS20121003_term_17 (F001677)	| Symbols: POR C, PORC | protochlorophyllide oxidoreductase C | chr1:907699-909245 FORWARD LENGTH=401	AT1G03630.1,AT1G03630.2		Arabidopsis_TAIR10.fasta	43884.2	1	2	2	4	0.000853	0.0948	LAQVVSDPSLGK	R	S	0.997	67.3	26.4	18.8	65.7	0	2	0	0	2	1213.68	1374.5		38485.1	348	359	Empty	TRUE
Ilona_121120	Sample	Pep_BR3	A_thaliana_AC_MS20121003_term_17 (F001677)	| Symbols: LHCA3 | photosystem I light harvesting complex gene 3 | chr1:22700152-22701149 FORWARD LENGTH=273	AT1G61520.1,AT1G61520.2,AT1G61520.3		Arabidopsis_TAIR10.fasta	29182.9	1	5	6	13	0.00277	0.179	FAMLGAAGAIAPEILGK	R	A	0.997	76.7	27.7	20.3	74.2	0	3	0	0	2	1645.9	1866		52251.7	106	122	Empty	TRUE
Ilona_121120	Sample	Pep_BR3	A_thaliana_AC_MS20121003_term_17 (F001677)	| Symbols: LHCA3 | photosystem I light harvesting complex gene 3 | chr1:22700152-22701149 FORWARD LENGTH=273	AT1G61520.1,AT1G61520.2,AT1G61520.3		Arabidopsis_TAIR10.fasta	29182.9	1	5	6	13	0.00277	0.179	LQDWYNPGSMGK	R	Q	0.997	45.2	25	27.4	33.6	0	4	0	0	2	1395.64	1545		151264	171	182	Empty	TRUE
Ilona_121120	Sample	Pep_BR3	A_thaliana_AC_MS20121003_term_17 (F001677)	| Symbols: LHCA3 | photosystem I light harvesting complex gene 3 | chr1:22700152-22701149 FORWARD LENGTH=273	AT1G61520.1,AT1G61520.2,AT1G61520.3		Arabidopsis_TAIR10.fasta	29182.9	1	5	6	13	0.00277	0.179	QYFLGLEK	K	G	0.991	31.2	25.4	24.9	21.2	0	2	0	0	2	997.535	1695.5		111584	183	190	Empty	TRUE
Ilona_121120	Sample	Pep_BR3	A_thaliana_AC_MS20121003_term_17 (F001677)	| Symbols: LHCA3 | photosystem I light harvesting complex gene 3 | chr1:22700152-22701149 FORWARD LENGTH=273	AT1G61520.1,AT1G61520.2,AT1G61520.3		Arabidopsis_TAIR10.fasta	29182.9	1	5	6	13	0.00277	0.179	RLQDWYNPGSMGK	R	Q	0.997	60	25.9	17.5	59.3	0	2	0	0	2	1567.73	1450		30573.9	170	182	Empty	TRUE
Ilona_121120	Sample	Pep_BR3	A_thaliana_AC_MS20121003_term_17 (F001677)	| Symbols: LHCA3 | photosystem I light harvesting complex gene 3 | chr1:22700152-22701149 FORWARD LENGTH=273	AT1G61520.1,AT1G61520.2,AT1G61520.3		Arabidopsis_TAIR10.fasta	29182.9	1	5	6	13	0.00277	0.179	WLAYGEIINGR	R	F	0.997	46.4	28.8	22	40.3	0	2	0	0	2	1291.68	1798.5		36130.7	95	105	Empty	TRUE
Ilona_121120	Sample	Pep_BR3	A_thaliana_AC_MS20121003_term_17 (F001677)	Tax_Id=9606 Gene_Symbol=KRT7 keratin 7	IPI:CON_IPI00847342.1|TREMBL:Q3KNV1;Q96GE1		Arabidopsis_TAIR10.fasta	51387.3	0.982	1	2	3	0.00064	0.0192	FASFIDKVR	K	F	0.997	43.6	25.5	20	39.3	0	1	2	0	2	1082.6	1551		130209	102	110	Empty	TRUE
Ilona_121120	Sample	Pep_BR3	A_thaliana_AC_MS20121003_term_17 (F001677)	| Symbols: | Heat shock protein 70 (Hsp 70) family protein | chr3:2903434-2905632 REVERSE LENGTH=649	AT3G09440.1,AT3G09440.2,AT5G02500.1,AT5G02500.2		Arabidopsis_TAIR10.fasta	71149.9	1	5	6	10	0.00213	0.106	ATAGDTHLGGEDFDNR	K	M	0.997	45.2	25	16	45	0	0	2	0	2	1675.73	1258		37301.5	227	242	Empty	TRUE
Ilona_121120	Sample	Pep_BR3	A_thaliana_AC_MS20121003_term_17 (F001677)	| Symbols: | Heat shock protein 70 (Hsp 70) family protein | chr3:2903434-2905632 REVERSE LENGTH=649	AT3G09440.1,AT3G09440.2,AT5G02500.1,AT5G02500.2		Arabidopsis_TAIR10.fasta	71149.9	1	5	6	10	0.00213	0.106	DAGVIAGLNVMR	K	I	0.997	39	27.7	23.6	30.9	0	1	0	0	2	1231.65	1563		14913.4	164	175	Empty	TRUE
Ilona_121120	Sample	Pep_BR3	A_thaliana_AC_MS20121003_term_17 (F001677)	| Symbols: | Heat shock protein 70 (Hsp 70) family protein | chr3:2903434-2905632 REVERSE LENGTH=649	AT3G09440.1,AT3G09440.2,AT5G02500.1,AT5G02500.2		Arabidopsis_TAIR10.fasta	71149.9	1	5	6	10	0.00213	0.106	IINEPTAAAIAYGLDKK	R	A	0.997	31.1	26.2	17.6	28.4	0	0	1	0	2	1787.99	1669		26662.9	176	192	Empty	TRUE
Ilona_121120	Sample	Pep_BR3	A_thaliana_AC_MS20121003_term_17 (F001677)	| Symbols: | Heat shock protein 70 (Hsp 70) family protein | chr3:2903434-2905632 REVERSE LENGTH=649	AT3G09440.1,AT3G09440.2,AT5G02500.1,AT5G02500.2		Arabidopsis_TAIR10.fasta	71149.9	1	5	6	10	0.00213	0.106	NALENYAYNMR	K	N	0.996	33.7	25	15.1	33.7	0	4	0	0	2	1374.61	1503		50272.5	546	556	Empty	TRUE
Ilona_121120	Sample	Pep_BR3	A_thaliana_AC_MS20121003_term_17 (F001677)	| Symbols: | Heat shock protein 70 (Hsp 70) family protein | chr3:2903434-2905632 REVERSE LENGTH=649	AT3G09440.1,AT3G09440.2,AT5G02500.1,AT5G02500.2		Arabidopsis_TAIR10.fasta	71149.9	1	5	6	10	0.00213	0.106	TTPSYVAFTDSER	R	L	0.997	81.9	25.3	22.7	77.3	0	2	0	0	2	1473.69	1535.5		36241.8	40	52	Empty	TRUE
Ilona_121120	Sample	Pep_BR3	A_thaliana_AC_MS20121003_term_17 (F001677)	| Symbols: ATGRP7, CCR2, GR-RBP7, GRP7 | cold, circadian rhythm, and rna binding 2 | chr2:9265477-9266316 REVERSE LENGTH=176	AT2G21660.1,AT2G21660.2		Arabidopsis_TAIR10.fasta	16890.1	1	2	2	3	0.00064	0.119	GFGFVTFKDEK	R	A	0.989	32	27.3	15	32	0	2	0	0	2	1274.64	1680		30983.2	50	60	Empty	TRUE
Ilona_121120	Sample	Pep_BR3	A_thaliana_AC_MS20121003_term_17 (F001677)	| Symbols: ATGRP7, CCR2, GR-RBP7, GRP7 | cold, circadian rhythm, and rna binding 2 | chr2:9265477-9266316 REVERSE LENGTH=176	AT2G21660.1,AT2G21660.2		Arabidopsis_TAIR10.fasta	16890.1	1	2	2	3	0.00064	0.119	SITVNEAQSR	R	G	0.997	43.3	28	20.5	38.5	0	1	0	0	2	1104.56	1044		7741.92	78	87	Empty	TRUE
Ilona_121120	Sample	Pep_BR3	A_thaliana_AC_MS20121003_term_17 (F001677)	| Symbols: LHCB6, CP24 | light harvesting complex photosystem II subunit 6 | chr1:5446685-5447676 REVERSE LENGTH=258	AT1G15820.1		Arabidopsis_TAIR10.fasta	27523.5	1	4	4	7	0.00149	0.198	FFDPLGLAGK	R	N	0.997	47.9	28.1	28.5	35.4	0	2	0	0	2	1064.58	1933.5		45592.6	199	208	Empty	TRUE
Ilona_121120	Sample	Pep_BR3	A_thaliana_AC_MS20121003_term_17 (F001677)	| Symbols: LHCB6, CP24 | light harvesting complex photosystem II subunit 6 | chr1:5446685-5447676 REVERSE LENGTH=258	AT1G15820.1		Arabidopsis_TAIR10.fasta	27523.5	1	4	4	7	0.00149	0.198	KSWIPAVK	K	G	0.996	35.8	26.5	24.5	26.5	0	2	0	0	2	928.562	1473		56500.2	55	62	Empty	TRUE
Ilona_121120	Sample	Pep_BR3	A_thaliana_AC_MS20121003_term_17 (F001677)	| Symbols: LHCB6, CP24 | light harvesting complex photosystem II subunit 6 | chr1:5446685-5447676 REVERSE LENGTH=258	AT1G15820.1		Arabidopsis_TAIR10.fasta	27523.5	1	4	4	7	0.00149	0.198	NRDGVYEPDFEKLER	K	L	0.997	45.5	27.3	22.6	38.7	0	0	1	0	2	1866.9	1510		15851.9	209	223	Empty	TRUE
Ilona_121120	Sample	Pep_BR3	A_thaliana_AC_MS20121003_term_17 (F001677)	| Symbols: LHCB6, CP24 | light harvesting complex photosystem II subunit 6 | chr1:5446685-5447676 REVERSE LENGTH=258	AT1G15820.1		Arabidopsis_TAIR10.fasta	27523.5	1	4	4	7	0.00149	0.198	TAENFANYTGDQGYPGGR	K	F	0.997	87	25	18.4	87	0	2	0	0	2	1917.84	1445.5		34490	181	198	Empty	TRUE
Ilona_121120	Sample	Pep_BR3	A_thaliana_AC_MS20121003_term_17 (F001677)	| Symbols: ACT7 | actin 7 | chr5:3052809-3054220 FORWARD LENGTH=377	AT5G09810.1		Arabidopsis_TAIR10.fasta	41736.6	1	2	2	2	0.000426	0.164	AGFAGDDAPR	K	A	0.997	43.6	25	28	31.4	0	2	0	0	2	976.448	1115		32451.8	21	30	Empty	FALSE	AT3G18780.2,AT1G49240.1
Ilona_121120	Sample	Pep_BR3	A_thaliana_AC_MS20121003_term_17 (F001677)	| Symbols: ACT7 | actin 7 | chr5:3052809-3054220 FORWARD LENGTH=377	AT5G09810.1		Arabidopsis_TAIR10.fasta	41736.6	1	2	2	2	0.000426	0.164	EITALAPSSMK	K	I	0.997	44.3	28.9	21.2	38.9	0	3	0	0	2	1147.6	1457		75795.3	318	328	Empty	FALSE	AT3G18780.2,AT1G49240.1
Ilona_121120	Sample	Pep_BR3	A_thaliana_AC_MS20121003_term_17 (F001677)	| Symbols: ACT7 | actin 7 | chr5:3052809-3054220 FORWARD LENGTH=377	AT5G09810.1		Arabidopsis_TAIR10.fasta	41736.6	1	2	2	2	0.000426	0.164	GYMFTTTAER	R	E	0.997	44.9	25	22.6	38.1	0	4	0	0	2	1192.53	1424.5		84152.5	199	208	Empty	FALSE	AT3G18780.2,AT1G49240.1
Ilona_121120	Sample	Pep_BR3	A_thaliana_AC_MS20121003_term_17 (F001677)	| Symbols: ACT7 | actin 7 | chr5:3052809-3054220 FORWARD LENGTH=377	AT5G09810.1		Arabidopsis_TAIR10.fasta	41736.6	1	2	2	2	0.000426	0.164	SEYDESGPSIVHR	K	K	0.996	28.7	25	15.3	28.2	0	0	1	0	2	1475.68	1242		19223	362	374	Empty	TRUE
Ilona_121120	Sample	Pep_BR3	A_thaliana_AC_MS20121003_term_17 (F001677)	| Symbols: ACT7 | actin 7 | chr5:3052809-3054220 FORWARD LENGTH=377	AT5G09810.1		Arabidopsis_TAIR10.fasta	41736.6	1	2	2	2	0.000426	0.164	VAPEEHPVLLTEAPLNPK	R	A	0.997	37	25.8	15.3	37	0	0	1	0	2	1954.06	1601		25683	98	115	Empty	TRUE
Ilona_121120	Sample	Pep_BR3	A_thaliana_AC_MS20121003_term_17 (F001677)	| Symbols: RCA | rubisco activase | chr2:16571046-16573345 REVERSE LENGTH=446	AT2G39730.2		Arabidopsis_TAIR10.fasta	49101.1	1	14	16	47	0.01	0.343	EGPPVFEQPEMTYEK	R	L	0.997	62.3	25	20.4	58.8	0	6	0	0	2	1780.81	1550.5		101916	378	392	Empty	TRUE
Ilona_121120	Sample	Pep_BR3	A_thaliana_AC_MS20121003_term_17 (F001677)	| Symbols: RCA | rubisco activase | chr2:16571046-16573345 REVERSE LENGTH=446	AT2G39730.2		Arabidopsis_TAIR10.fasta	49101.1	1	14	16	47	0.01	0.343	FVESLGVEK	K	I	0.997	48.5	28.5	34.6	29.9	0	2	0	0	2	1007.54	1421.5		314932	360	368	Empty	TRUE
Ilona_121120	Sample	Pep_BR3	A_thaliana_AC_MS20121003_term_17 (F001677)	| Symbols: RCA | rubisco activase | chr2:16571046-16573345 REVERSE LENGTH=446	AT2G39730.2		Arabidopsis_TAIR10.fasta	49101.1	1	14	16	47	0.01	0.343	GLAYDTSDDQQDITR	R	G	0.997	103	25	21.6	101	0	7	0	0	2	1697.76	1381		85895.3	73	87	Empty	TRUE
Ilona_121120	Sample	Pep_BR3	A_thaliana_AC_MS20121003_term_17 (F001677)	| Symbols: RCA | rubisco activase | chr2:16571046-16573345 REVERSE LENGTH=446	AT2G39730.2		Arabidopsis_TAIR10.fasta	49101.1	1	14	16	47	0.01	0.343	GTFYGKTEEKEPSK	R	-	0.994	29.2	26.5	15.3	28.8	0	0	2	0	2	1600.79	997.5		49769.7	433	446	Empty	TRUE
Ilona_121120	Sample	Pep_BR3	A_thaliana_AC_MS20121003_term_17 (F001677)	| Symbols: RCA | rubisco activase | chr2:16571046-16573345 REVERSE LENGTH=446	AT2G39730.2		Arabidopsis_TAIR10.fasta	49101.1	1	14	16	47	0.01	0.343	KFVESLGVEK	R	I	0.997	56.5	27.3	30.5	42.5	0	5	2	0	2	1135.64	1349		180771	359	368	Empty	TRUE
Ilona_121120	Sample	Pep_BR3	A_thaliana_AC_MS20121003_term_17 (F001677)	| Symbols: RCA | rubisco activase | chr2:16571046-16573345 REVERSE LENGTH=446	AT2G39730.2		Arabidopsis_TAIR10.fasta	49101.1	1	14	16	47	0.01	0.343	LMEYGNMLVMEQENVK	K	R	0.997	83.6	25	18.2	83.6	0	1	0	0	2	1975.88	1439		5972.52	393	408	Empty	TRUE
Ilona_121120	Sample	Pep_BR3	A_thaliana_AC_MS20121003_term_17 (F001677)	| Symbols: RCA | rubisco activase | chr2:16571046-16573345 REVERSE LENGTH=446	AT2G39730.2		Arabidopsis_TAIR10.fasta	49101.1	1	14	16	47	0.01	0.343	LMEYGNMLVMEQENVKR	K	V	0.996	30.1	26	15.4	20	0	0	5	0	2	2115.99	1407		139032	393	409	Empty	TRUE
Ilona_121120	Sample	Pep_BR3	A_thaliana_AC_MS20121003_term_17 (F001677)	| Symbols: RCA | rubisco activase | chr2:16571046-16573345 REVERSE LENGTH=446	AT2G39730.2		Arabidopsis_TAIR10.fasta	49101.1	1	14	16	47	0.01	0.343	LVVHITK	K	N	0.997	41.3	25	20	36.8	0	2	0	0	2	809.524	1242.5		34685.3	141	147	Empty	TRUE
Ilona_121120	Sample	Pep_BR3	A_thaliana_AC_MS20121003_term_17 (F001677)	| Symbols: RCA | rubisco activase | chr2:16571046-16573345 REVERSE LENGTH=446	AT2G39730.2		Arabidopsis_TAIR10.fasta	49101.1	1	14	16	47	0.01	0.343	MGINPIMMSAGELESGNAGEPAK	K	L	0.997	85.9	25	18.4	9.17	0	7	0	0	2	2336.06	1602		64440.5	182	204	Empty	TRUE
Ilona_121120	Sample	Pep_BR3	A_thaliana_AC_MS20121003_term_17 (F001677)	| Symbols: RCA | rubisco activase | chr2:16571046-16573345 REVERSE LENGTH=446	AT2G39730.2		Arabidopsis_TAIR10.fasta	49101.1	1	14	16	47	0.01	0.343	NFLTLPNIK	K	V	0.996	36.2	26.9	34.6	16.8	0	2	0	0	2	1059.62	1855		34704.5	148	156	Empty	TRUE
Ilona_121120	Sample	Pep_BR3	A_thaliana_AC_MS20121003_term_17 (F001677)	| Symbols: RCA | rubisco activase | chr2:16571046-16573345 REVERSE LENGTH=446	AT2G39730.2		Arabidopsis_TAIR10.fasta	49101.1	1	14	16	47	0.01	0.343	SFQCELVMAK	K	M	0.997	38.2	25	15.4	38.2	0	1	0	0	2	1228.57	1468		15870	172	181	Empty	TRUE
Ilona_121120	Sample	Pep_BR3	A_thaliana_AC_MS20121003_term_17 (F001677)	| Symbols: RCA | rubisco activase | chr2:16571046-16573345 REVERSE LENGTH=446	AT2G39730.2		Arabidopsis_TAIR10.fasta	49101.1	1	14	16	47	0.01	0.343	VQLAETYLSQAALGDANADAIGR	R	G	0.997	87.6	27.5	21.5	84.5	0	1	0	0	2	2347.19	1814		8004.05	410	432	Empty	TRUE
Ilona_121120	Sample	Pep_BR3	A_thaliana_AC_MS20121003_term_17 (F001677)	| Symbols: RCA | rubisco activase | chr2:16571046-16573345 REVERSE LENGTH=446	AT2G39730.2		Arabidopsis_TAIR10.fasta	49101.1	1	14	16	47	0.01	0.343	YREAADLIK	R	K	0.997	50.4	27.9	26.4	40.1	0	0	2	0	2	1078.59	1298.5		151059	210	218	Empty	TRUE
Ilona_121120	Sample	Pep_BR3	A_thaliana_AC_MS20121003_term_17 (F001677)	| Symbols: RCA | rubisco activase | chr2:16571046-16573345 REVERSE LENGTH=446	AT2G39730.2		Arabidopsis_TAIR10.fasta	49101.1	1	14	16	47	0.01	0.343	YREAADLIKK	R	G	0.997	34	26.7	24.9	24.2	0	0	2	0	2	1206.68	1167		35657	210	219	Empty	TRUE
Ilona_121120	Sample	Pep_BR3	A_thaliana_AC_MS20121003_term_17 (F001677)	| Symbols: ATPD | ATP synthase delta-subunit gene | chr4:6100799-6101503 FORWARD LENGTH=234	AT4G09650.1		Arabidopsis_TAIR10.fasta	25669.1	1	2	2	3	0.00064	0.0641	LEAPQLAQIAK	K	Q	0.997	52.7	25	20.4	48.7	0	1	0	0	2	1181.69	1585		21593.3	163	173	Empty	TRUE
Ilona_121120	Sample	Pep_BR3	A_thaliana_AC_MS20121003_term_17 (F001677)	| Symbols: ATPD | ATP synthase delta-subunit gene | chr4:6100799-6101503 FORWARD LENGTH=234	AT4G09650.1		Arabidopsis_TAIR10.fasta	25669.1	1	2	2	3	0.00064	0.0641	SVVKLEAPQLAQIAK	R	Q	0.997	39.7	25	15.5	39.7	0	0	2	0	2	1594.95	1631.5		56808.3	159	173	Empty	TRUE
Ilona_121120	Sample	Pep_BR3	A_thaliana_AC_MS20121003_term_17 (F001677)	| Symbols: ATPF | ATPase, F0 complex, subunit B/B', bacterial/chloroplast | chrC:11529-12798 REVERSE LENGTH=184	ATCG00130.1		Arabidopsis_TAIR10.fasta	21057.8	1	1	1	1	0.000213	0.0543	NVETEADKFR	R	V	0.997	52.8	27.5	30.2	38.8	0	1	0	0	2	1208.59	1283		10860.2	87	96	Empty	TRUE
Ilona_121120	Sample	Pep_BR3	A_thaliana_AC_MS20121003_term_17 (F001677)	| Symbols: RBCL | ribulose-bisphosphate carboxylases | chrC:54958-56397 FORWARD LENGTH=479	ATCG00490.1		Arabidopsis_TAIR10.fasta	52955.6	1	5	5	9	0.00192	0.123	DLAVEGNEIIR	R	E	0.997	57.6	26.6	22.4	51.8	0	2	0	0	2	1228.65	1579.5		58215.3	436	446	Empty	TRUE
Ilona_121120	Sample	Pep_BR3	A_thaliana_AC_MS20121003_term_17 (F001677)	| Symbols: RBCL | ribulose-bisphosphate carboxylases | chrC:54958-56397 FORWARD LENGTH=479	ATCG00490.1		Arabidopsis_TAIR10.fasta	52955.6	1	5	5	9	0.00192	0.123	DTDILAAFR	K	V	0.997	53	27.8	25.1	44.2	0	2	0	0	2	1021.53	1885.5		50253.8	33	41	Empty	TRUE
Ilona_121120	Sample	Pep_BR3	A_thaliana_AC_MS20121003_term_17 (F001677)	| Symbols: RBCL | ribulose-bisphosphate carboxylases | chrC:54958-56397 FORWARD LENGTH=479	ATCG00490.1		Arabidopsis_TAIR10.fasta	52955.6	1	5	5	9	0.00192	0.123	LSGGDHIHAGTVVGK	R	L	0.992	29.7	28.5	17.7	26.9	0	0	2	0	2	1447.77	1094.5		37137.3	320	334	Empty	TRUE
Ilona_121120	Sample	Pep_BR3	A_thaliana_AC_MS20121003_term_17 (F001677)	| Symbols: RBCL | ribulose-bisphosphate carboxylases | chrC:54958-56397 FORWARD LENGTH=479	ATCG00490.1		Arabidopsis_TAIR10.fasta	52955.6	1	5	5	9	0.00192	0.123	LTYYTPEYETK	K	D	0.997	46.7	25.9	15.9	46.7	0	2	0	0	2	1407.67	1459		48511.2	22	32	Empty	TRUE
Ilona_121120	Sample	Pep_BR3	A_thaliana_AC_MS20121003_term_17 (F001677)	| Symbols: RBCL | ribulose-bisphosphate carboxylases | chrC:54958-56397 FORWARD LENGTH=479	ATCG00490.1		Arabidopsis_TAIR10.fasta	52955.6	1	5	5	9	0.00192	0.123	TFQGPPHGIQVER	K	D	0.997	40.1	28.2	25.9	29.7	0	0	1	0	2	1465.75	1342		92145.7	147	159	Empty	TRUE
Ilona_121120	Sample	Pep_BR3	A_thaliana_AC_MS20121003_term_17 (F001677)	| Symbols: | GTP binding Elongation factor Tu family protein | chr1:2455559-2457001 FORWARD LENGTH=449	AT1G07920.1,AT1G07930.1,AT1G07940.1,AT1G07940.2,AT5G60390.1,AT5G60390.3		Arabidopsis_TAIR10.fasta	49503.4	1	7	7	16	0.00341	0.196	EVSSYLKK	K	V	0.985	29.3	25.7	19.6	24.5	0	1	0	0	2	953.53	1086		9471.43	173	180	Empty	TRUE
Ilona_121120	Sample	Pep_BR3	A_thaliana_AC_MS20121003_term_17 (F001677)	| Symbols: | GTP binding Elongation factor Tu family protein | chr1:2455559-2457001 FORWARD LENGTH=449	AT1G07920.1,AT1G07930.1,AT1G07940.1,AT1G07940.2,AT5G60390.1,AT5G60390.3		Arabidopsis_TAIR10.fasta	49503.4	1	7	7	16	0.00341	0.196	IGGIGTVPVGR	K	V	0.997	70.1	25	21.4	66.1	0	6	0	0	2	1025.61	1480.5		235013	244	254	Empty	TRUE
Ilona_121120	Sample	Pep_BR3	A_thaliana_AC_MS20121003_term_17 (F001677)	| Symbols: | GTP binding Elongation factor Tu family protein | chr1:2455559-2457001 FORWARD LENGTH=449	AT1G07920.1,AT1G07930.1,AT1G07940.1,AT1G07940.2,AT5G60390.1,AT5G60390.3		Arabidopsis_TAIR10.fasta	49503.4	1	7	7	16	0.00341	0.196	LPLQDVYK	R	I	0.997	42.9	28.3	22.6	36	0	2	0	0	2	975.551	1520.5		98232.7	236	243	Empty	TRUE
Ilona_121120	Sample	Pep_BR3	A_thaliana_AC_MS20121003_term_17 (F001677)	| Symbols: | GTP binding Elongation factor Tu family protein | chr1:2455559-2457001 FORWARD LENGTH=449	AT1G07920.1,AT1G07930.1,AT1G07940.1,AT1G07940.2,AT5G60390.1,AT5G60390.3		Arabidopsis_TAIR10.fasta	49503.4	1	7	7	16	0.00341	0.196	MTPTKPMVVETFSEYPPLGR	K	F	0.997	52.5	27.5	16.3	52.5	0	0	2	0	2	2312.13	1646.5		43909.7	392	411	Empty	TRUE
Ilona_121120	Sample	Pep_BR3	A_thaliana_AC_MS20121003_term_17 (F001677)	| Symbols: | GTP binding Elongation factor Tu family protein | chr1:2455559-2457001 FORWARD LENGTH=449	AT1G07920.1,AT1G07930.1,AT1G07940.1,AT1G07940.2,AT5G60390.1,AT5G60390.3		Arabidopsis_TAIR10.fasta	49503.4	1	7	7	16	0.00341	0.196	QTVAVGVIK	R	S	0.997	38.5	25	19.1	34.8	0	2	0	0	2	914.567	1353.5		99661.5	419	427	Empty	TRUE
Ilona_121120	Sample	Pep_BR3	A_thaliana_AC_MS20121003_term_17 (F001677)	| Symbols: | GTP binding Elongation factor Tu family protein | chr1:2455559-2457001 FORWARD LENGTH=449	AT1G07920.1,AT1G07930.1,AT1G07940.1,AT1G07940.2,AT5G60390.1,AT5G60390.3		Arabidopsis_TAIR10.fasta	49503.4	1	7	7	16	0.00341	0.196	STNLDWYK	R	G	0.974	26.3	25.1	21.8	19.2	0	1	0	0	2	1026.49	1557		42991.7	205	212	Empty	TRUE
Ilona_121120	Sample	Pep_BR3	A_thaliana_AC_MS20121003_term_17 (F001677)	| Symbols: | GTP binding Elongation factor Tu family protein | chr1:2455559-2457001 FORWARD LENGTH=449	AT1G07920.1,AT1G07930.1,AT1G07940.1,AT1G07940.2,AT5G60390.1,AT5G60390.3		Arabidopsis_TAIR10.fasta	49503.4	1	7	7	16	0.00341	0.196	VETGMIKPGMVVTFAPTGLTTEVK	R	S	0.997	41.3	26.7	17.3	39.6	0	0	2	0	2	2538.32	1696		58750	255	278	Empty	TRUE
Ilona_121120	Sample	Pep_BR3	A_thaliana_AC_MS20121003_term_17 (F001677)	| Symbols: ATPB, PB | ATP synthase subunit beta | chrC:52660-54156 REVERSE LENGTH=498	ATCG00480.1		Arabidopsis_TAIR10.fasta	53934.8	1	6	6	11	0.00234	0.165	AVAMSATEGLKR	R	G	0.987	32.9	28.9	18.1	29.8	0	1	0	0	2	1233.66	1219		7683.38	76	87	Empty	TRUE
Ilona_121120	Sample	Pep_BR3	A_thaliana_AC_MS20121003_term_17 (F001677)	| Symbols: ATPB, PB | ATP synthase subunit beta | chrC:52660-54156 REVERSE LENGTH=498	ATCG00480.1		Arabidopsis_TAIR10.fasta	53934.8	1	6	6	11	0.00234	0.165	ESGVINEQNLAESK	K	V	0.997	77.9	26.7	26.4	69.4	0	2	0	0	2	1517.74	1327		24600.9	218	231	Empty	TRUE
Ilona_121120	Sample	Pep_BR3	A_thaliana_AC_MS20121003_term_17 (F001677)	| Symbols: ATPB, PB | ATP synthase subunit beta | chrC:52660-54156 REVERSE LENGTH=498	ATCG00480.1		Arabidopsis_TAIR10.fasta	53934.8	1	6	6	11	0.00234	0.165	FVQAGSEVSALLGR	R	M	0.997	48.7	28.4	16	48.7	0	1	0	0	2	1433.77	1805		10061.5	278	291	Empty	TRUE
Ilona_121120	Sample	Pep_BR3	A_thaliana_AC_MS20121003_term_17 (F001677)	| Symbols: ATPB, PB | ATP synthase subunit beta | chrC:52660-54156 REVERSE LENGTH=498	ATCG00480.1		Arabidopsis_TAIR10.fasta	53934.8	1	6	6	11	0.00234	0.165	IVGEEHYETAQQVK	R	Q	0.956	22.2	27.1	20.2	16.3	0	0	2	0	2	1630.81	1143.5		42525.9	379	392	Empty	TRUE
Ilona_121120	Sample	Pep_BR3	A_thaliana_AC_MS20121003_term_17 (F001677)	| Symbols: ATPB, PB | ATP synthase subunit beta | chrC:52660-54156 REVERSE LENGTH=498	ATCG00480.1		Arabidopsis_TAIR10.fasta	53934.8	1	6	6	11	0.00234	0.165	TNPTTSNPEVSIR	R	E	0.997	40.8	26.9	17.8	38.5	0	3	0	0	2	1415.71	1268		36845.9	3	15	Empty	TRUE
Ilona_121120	Sample	Pep_BR3	A_thaliana_AC_MS20121003_term_17 (F001677)	| Symbols: ATPB, PB | ATP synthase subunit beta | chrC:52660-54156 REVERSE LENGTH=498	ATCG00480.1		Arabidopsis_TAIR10.fasta	53934.8	1	6	6	11	0.00234	0.165	VALVYGQMNEPPGAR	K	M	0.997	67.9	27.4	19.2	65.9	0	2	0	0	2	1617.81	1395		16371.6	232	246	Empty	TRUE
Ilona_121120	Sample	Pep_BR3	A_thaliana_AC_MS20121003_term_17 (F001677)	| Symbols: GS2, GLN2, ATGSL1 | glutamine synthetase 2 | chr5:13831220-13833239 FORWARD LENGTH=430	AT5G35630.1,AT5G35630.2,AT5G35630.3		Arabidopsis_TAIR10.fasta	47411.3	1	2	2	3	0.00064	0.0628	SMREEGGFEVIKK	K	A	0.995	30.9	27.6	14.9	30.9	0	0	1	0	2	1525.77	1224		18124.4	314	326	Empty	TRUE
Ilona_121120	Sample	Pep_BR3	A_thaliana_AC_MS20121003_term_17 (F001677)	| Symbols: GS2, GLN2, ATGSL1 | glutamine synthetase 2 | chr5:13831220-13833239 FORWARD LENGTH=430	AT5G35630.1,AT5G35630.2,AT5G35630.3		Arabidopsis_TAIR10.fasta	47411.3	1	2	2	3	0.00064	0.0628	TIEKPVEDPSELPK	R	W	0.997	37.3	27.6	17.6	35	0	0	2	0	2	1581.84	1309		41401.3	97	110	Empty	TRUE
Ilona_121120	Sample	Pep_BR3	A_thaliana_AC_MS20121003_term_17 (F001677)	| Symbols: VHA-A | vacuolar ATP synthase subunit A | chr1:29660463-29664575 FORWARD LENGTH=623	AT1G78900.1,AT1G78900.2		Arabidopsis_TAIR10.fasta	68814.5	1	2	2	2	0.000426	0.0337	ISGDVYIPR	R	G	0.997	46	28.6	25.1	36.9	0	1	0	0	2	1019.55	1473		18588.9	115	123	Empty	TRUE
Ilona_121120	Sample	Pep_BR3	A_thaliana_AC_MS20121003_term_17 (F001677)	| Symbols: VHA-A | vacuolar ATP synthase subunit A | chr1:29660463-29664575 FORWARD LENGTH=623	AT1G78900.1,AT1G78900.2		Arabidopsis_TAIR10.fasta	68814.5	1	2	2	2	0.000426	0.0337	LAADTPLLTGQR	K	V	0.997	40.6	25.7	15.5	40.6	0	1	0	0	2	1255.7	1521		14725	223	234	Empty	TRUE
Ilona_121120	Sample	Pep_BR3	A_thaliana_AC_MS20121003_term_17 (F001677)	| Symbols: TUA4, TOR2 | tubulin alpha-4 chain | chr1:1356421-1358266 REVERSE LENGTH=450	AT1G04820.1,AT1G50010.1,AT4G14960.1,AT4G14960.2		Arabidopsis_TAIR10.fasta	49540.8	0.982	1	1	2	0.000426	0.0222	DVNAAVGTIK	K	T	0.997	46.6	27.6	23.6	38.9	0	2	0	0	2	987.547	1286.5		40347.3	327	336	Empty	TRUE
Ilona_121120	Sample	Pep_BR3	A_thaliana_AC_MS20121003_term_17 (F001677)	| Symbols: PSBO-1, OEE1, OEE33, OE33, PSBO1, MSP-1 | PS II oxygen-evolving complex 1 | chr5:26568744-26570124 FORWARD LENGTH=332	AT5G66570.1		Arabidopsis_TAIR10.fasta	35142.8	1	2	2	4	0.000853	0.0663	NTAASVGEITLK	K	V	0.997	46.2	28.5	15.9	46.2	0	2	0	0	2	1203.66	1488		28736.8	277	288	Empty	TRUE
Ilona_121120	Sample	Pep_BR3	A_thaliana_AC_MS20121003_term_17 (F001677)	| Symbols: PSBO-1, OEE1, OEE33, OE33, PSBO1, MSP-1 | PS II oxygen-evolving complex 1 | chr5:26568744-26570124 FORWARD LENGTH=332	AT5G66570.1		Arabidopsis_TAIR10.fasta	35142.8	1	2	2	4	0.000853	0.0663	RLTYDEIQSK	K	T	0.997	40.3	28	29	26.9	0	2	0	0	2	1252.65	1236		16559.8	91	100	Empty	TRUE
Ilona_121120	Sample	Pep_BR3	A_thaliana_AC_MS20121003_term_17 (F001677)	| Symbols: PETC, PGR1 | photosynthetic electron transfer C | chr4:1440314-1441717 FORWARD LENGTH=229	AT4G03280.1,AT4G03280.2		Arabidopsis_TAIR10.fasta	24366.3	1	2	2	4	0.000853	0.114	DALGNDVVAAEWLK	K	T	0.997	48.3	27	21.1	43.3	0	2	0	0	2	1500.77	1907.5		24858.5	107	120	Empty	TRUE
Ilona_121120	Sample	Pep_BR3	A_thaliana_AC_MS20121003_term_17 (F001677)	| Symbols: PETC, PGR1 | photosynthetic electron transfer C | chr4:1440314-1441717 FORWARD LENGTH=229	AT4G03280.1,AT4G03280.2		Arabidopsis_TAIR10.fasta	24366.3	1	2	2	4	0.000853	0.114	GDPTYLVVENDK	K	T	0.997	49.4	27.1	16.7	48.9	0	2	0	0	2	1349.66	1485		26133.7	135	146	Empty	TRUE
Ilona_121120	Sample	Pep_BR3	A_thaliana_AC_MS20121003_term_17 (F001677)	| Symbols: VAR2, FTSH2 | FtsH extracellular protease family | chr2:13174692-13177064 FORWARD LENGTH=695	AT2G30950.1		Arabidopsis_TAIR10.fasta	74158.9	1	3	3	5	0.00107	0.0403	GVLLIGPPGTGK	K	T	0.957	24.3	25	14.5	24.3	0	2	0	0	2	1108.67	1664		53908.4	262	273	Empty	TRUE
Ilona_121120	Sample	Pep_BR3	A_thaliana_AC_MS20121003_term_17 (F001677)	| Symbols: VAR2, FTSH2 | FtsH extracellular protease family | chr2:13174692-13177064 FORWARD LENGTH=695	AT2G30950.1		Arabidopsis_TAIR10.fasta	74158.9	1	3	3	5	0.00107	0.0403	QQLFAR	K	I	0.984	30.8	27.6	30.5	15.2	0	2	0	0	2	762.426	1314		28430.6	534	539	Empty	TRUE
Ilona_121120	Sample	Pep_BR3	A_thaliana_AC_MS20121003_term_17 (F001677)	| Symbols: VAR2, FTSH2 | FtsH extracellular protease family | chr2:13174692-13177064 FORWARD LENGTH=695	AT2G30950.1		Arabidopsis_TAIR10.fasta	74158.9	1	3	3	5	0.00107	0.0403	QVSVDVPDVK	R	G	0.997	45	25.8	15.8	45	0	1	0	0	2	1085.58	1425		24094.9	391	400	Empty	TRUE
Ilona_121120	Sample	Pep_BR3	A_thaliana_AC_MS20121003_term_17 (F001677)	| Symbols: PSBA | photosystem II reaction center protein A | chrC:383-1444 REVERSE LENGTH=353	ATCG00020.1		Arabidopsis_TAIR10.fasta	38937.6	1	2	2	3	0.00064	0.0623	ANLGMEVMHER	R	N	0.98	22.9	25	14.4	22.9	0	0	1	0	2	1318.59	1078		20864.4	324	334	Empty	TRUE
Ilona_121120	Sample	Pep_BR3	A_thaliana_AC_MS20121003_term_17 (F001677)	| Symbols: PSBA | photosystem II reaction center protein A | chrC:383-1444 REVERSE LENGTH=353	ATCG00020.1		Arabidopsis_TAIR10.fasta	38937.6	1	2	2	3	0.00064	0.0623	VINTWADIINR	R	A	0.997	57.3	26.7	19.8	54	0	2	0	0	2	1314.72	1830.5		35746	313	323	Empty	TRUE
Ilona_121120	Sample	Pep_BR3	A_thaliana_AC_MS20121003_term_17 (F001677)	| Symbols: PTAC8, TMP14, PSAP, PSI-P | photosystem I P subunit | chr2:19243729-19244870 FORWARD LENGTH=174	AT2G46820.1,AT2G46820.2		Arabidopsis_TAIR10.fasta	18482.5	1	2	2	4	0.000853	0.201	ATTEVGEAPATTTEAETTELPEIVK	R	T	0.997	51.9	27.2	16.2	51.9	0	2	0	0	2	2588.28	1676		5891.55	64	88	Empty	TRUE
Ilona_121120	Sample	Pep_BR3	A_thaliana_AC_MS20121003_term_17 (F001677)	| Symbols: PTAC8, TMP14, PSAP, PSI-P | photosystem I P subunit | chr2:19243729-19244870 FORWARD LENGTH=174	AT2G46820.1,AT2G46820.2		Arabidopsis_TAIR10.fasta	18482.5	1	2	2	4	0.000853	0.201	STYKDILGSS	K	-	0.981	28	25.5	14.7	28	0	2	0	0	2	1070.54	1476.5		92548.2	165	174	Empty	TRUE
Ilona_121120	Sample	Pep_BR3	A_thaliana_AC_MS20121003_term_17 (F001677)	Tax_Id=10090 Gene_Symbol=Krt14 Type I epidermal keratin (Fragment)	IPI:CON_00828528.1|TREMBL:Q61782		Arabidopsis_TAIR10.fasta	10661.3	1	3	3	3	0.00064	0.366	LLEGEDAHLSSSQFSSGSQSSR	R	D	0.997	53.9	25.2	16.4	53.9	0	0	1	0	2	2309.06	1392		8149.65	40	61	Empty	TRUE
Ilona_121120	Sample	Pep_BR3	A_thaliana_AC_MS20121003_term_17 (F001677)	Tax_Id=10090 Gene_Symbol=Krt14 Type I epidermal keratin (Fragment)	IPI:CON_00828528.1|TREMBL:Q61782		Arabidopsis_TAIR10.fasta	10661.3	1	3	3	3	0.00064	0.366	TRLEQEIATYR	K	R	0.997	46.5	27.9	20.4	42	0	1	0	0	2	1379.73	1459		9352.58	28	38	Empty	TRUE
Ilona_121120	Sample	Pep_BR3	A_thaliana_AC_MS20121003_term_17 (F001677)	Tax_Id=10090 Gene_Symbol=Krt14 Type I epidermal keratin (Fragment)	IPI:CON_00828528.1|TREMBL:Q61782		Arabidopsis_TAIR10.fasta	10661.3	1	3	3	3	0.00064	0.366	TRLEQEIATYRR	K	L	0.963	23.1	27.5	17.4	20.2	0	0	1	0	2	1535.83	1373		18633.5	28	39	Empty	TRUE
Ilona_121120	Sample	Pep_BR3	A_thaliana_AC_MS20121003_term_17 (F001677)	| Symbols: | Mitochondrial substrate carrier family protein | chr5:6679591-6681845 REVERSE LENGTH=298	AT5G19760.1		Arabidopsis_TAIR10.fasta	31913.3	1	1	1	2	0.000426	0.0403	MQADNTLPLAQR	R	R	0.997	66.4	26.8	35.2	48.3	0	2	0	0	2	1373.68	1371		27548.5	133	144	Empty	TRUE
Ilona_121120	Sample	Pep_BR3	A_thaliana_AC_MS20121003_term_17 (F001677)	| Symbols: PSAG | photosystem I subunit G | chr1:20802874-20803356 REVERSE LENGTH=160	AT1G55670.1		Arabidopsis_TAIR10.fasta	17086.1	1	2	2	4	0.000853	0.0562	AKEYVSLLK	R	S	0.997	46.7	25	20.8	41.8	0	2	0	0	2	1050.62	1446.5		52900.9	112	120	Empty	TRUE
Ilona_121120	Sample	Pep_BR3	A_thaliana_AC_MS20121003_term_17 (F001677)	| Symbols: PSAG | photosystem I subunit G | chr1:20802874-20803356 REVERSE LENGTH=160	AT1G55670.1		Arabidopsis_TAIR10.fasta	17086.1	1	2	2	4	0.000853	0.0562	EYVSLLK	K	S	0.977	28	26.3	36.6	6.2	0	2	0	0	2	851.487	1568.5		133759	114	120	Empty	TRUE
Ilona_121120	Sample	Pep_BR3	A_thaliana_AC_MS20121003_term_17 (F001677)	| Symbols: | Ribulose bisphosphate carboxylase (small chain) family protein | chr5:15377501-15378306 REVERSE LENGTH=181	AT5G38410.1,AT5G38410.3,AT5G38420.1,AT5G38430.1		Arabidopsis_TAIR10.fasta	20286.6	1	2	2	2	0.000426	0.0829	EVDYLLR	K	N	0.989	32.4	27.7	28	0	0	1	0	0	2	907.488	1554		33776.8	84	90	Empty	TRUE
Ilona_121120	Sample	Pep_BR3	A_thaliana_AC_MS20121003_term_17 (F001677)	| Symbols: | Ribulose bisphosphate carboxylase (small chain) family protein | chr5:15377501-15378306 REVERSE LENGTH=181	AT5G38410.1,AT5G38410.3,AT5G38420.1,AT5G38430.1		Arabidopsis_TAIR10.fasta	20286.6	1	2	2	2	0.000426	0.0829	IIGFDNTR	R	Q	0.997	38.5	28.6	19	34.9	0	1	0	0	2	935.495	1489		53834.1	156	163	Empty	TRUE
Ilona_121120	Sample	Pep_BR3	A_thaliana_AC_MS20121003_term_17 (F001677)	| Symbols: AAC1 | ADP/ATP carrier 1 | chr3:2605706-2607030 REVERSE LENGTH=381	AT3G08580.1,AT3G08580.2		Arabidopsis_TAIR10.fasta	41477.3	0.982	1	1	2	0.000426	0.0289	LLIQNQDEMIK	K	A	0.997	53.2	28.5	31.5	0	0	2	0	0	2	1360.71	1412		58421.7	106	116	Empty	TRUE
Ilona_121120	Sample	Pep_BR3	A_thaliana_AC_MS20121003_term_17 (F001677)	| Symbols: PSAB | Photosystem I, PsaA/PsaB protein | chrC:37375-39579 REVERSE LENGTH=734	ATCG00340.1		Arabidopsis_TAIR10.fasta	82478.6	1	2	2	3	0.00064	0.0272	FSQGLAQDPTTR	R	R	0.997	41.3	28.3	21	35.8	0	2	0	0	2	1320.65	1239		22747.5	8	19	Empty	TRUE
Ilona_121120	Sample	Pep_BR3	A_thaliana_AC_MS20121003_term_17 (F001677)	| Symbols: PSAB | Photosystem I, PsaA/PsaB protein | chrC:37375-39579 REVERSE LENGTH=734	ATCG00340.1		Arabidopsis_TAIR10.fasta	82478.6	1	2	2	3	0.00064	0.0272	TPLANLIR	R	W	0.968	25.5	25	35.1	5	0	1	0	0	2	897.552	1680		19851.5	685	692	Empty	TRUE
Ilona_121120	Sample	Pep_BR3	A_thaliana_AC_MS20121003_term_17 (F001677)	| Symbols: LHCB4.1 | light harvesting complex photosystem II | chr5:209084-210243 FORWARD LENGTH=290	AT5G01530.1		Arabidopsis_TAIR10.fasta	31140.7	1	1	1	2	0.000426	0.0345	NLAGDVIGTR	K	T	0.997	47.6	25.9	31.3	32.2	0	2	0	0	2	1015.55	1480.5		65337.9	104	113	Empty	TRUE
Ilona_121120	Sample	Pep_BR3	A_thaliana_AC_MS20121003_term_17 (F001677)	| Symbols: PSAF | photosystem I subunit F | chr1:11215011-11215939 REVERSE LENGTH=221	AT1G31330.1		Arabidopsis_TAIR10.fasta	24174.7	1	5	5	10	0.00213	0.244	EFLNGDLIAK	R	D	0.996	37.1	28.1	31.1	21.4	0	2	0	0	2	1119.6	1689		72146.2	210	219	Empty	TRUE
Ilona_121120	Sample	Pep_BR3	A_thaliana_AC_MS20121003_term_17 (F001677)	| Symbols: PSAF | photosystem I subunit F | chr1:11215011-11215939 REVERSE LENGTH=221	AT1G31330.1		Arabidopsis_TAIR10.fasta	24174.7	1	5	5	10	0.00213	0.244	EIIIDVPLASR	K	I	0.997	39.8	25	15.5	39.8	0	4	0	0	2	1225.72	1811.5		134241	185	195	Empty	TRUE
Ilona_121120	Sample	Pep_BR3	A_thaliana_AC_MS20121003_term_17 (F001677)	| Symbols: PSAF | photosystem I subunit F | chr1:11215011-11215939 REVERSE LENGTH=221	AT1G31330.1		Arabidopsis_TAIR10.fasta	24174.7	1	5	5	10	0.00213	0.244	GFIWPVAAYR	R	E	0.989	32.8	28.2	20.4	27.5	0	2	0	0	2	1179.63	1951.5		35032.8	200	209	Empty	TRUE
Ilona_121120	Sample	Pep_BR3	A_thaliana_AC_MS20121003_term_17 (F001677)	| Symbols: PSAF | photosystem I subunit F | chr1:11215011-11215939 REVERSE LENGTH=221	AT1G31330.1		Arabidopsis_TAIR10.fasta	24174.7	1	5	5	10	0.00213	0.244	KPAMKEIIIDVPLASR	K	I	0.996	29.4	25	14.8	29.4	0	0	1	0	2	1797.03	1589		17238.1	180	195	Empty	TRUE
Ilona_121120	Sample	Pep_BR3	A_thaliana_AC_MS20121003_term_17 (F001677)	| Symbols: PSAF | photosystem I subunit F | chr1:11215011-11215939 REVERSE LENGTH=221	AT1G31330.1		Arabidopsis_TAIR10.fasta	24174.7	1	5	5	10	0.00213	0.244	LYAPESAPALALNAQIEK	K	T	0.997	76.9	26.9	34.3	60.5	0	1	0	0	2	1899.02	1737		14810.5	98	115	Empty	TRUE
Ilona_121120	Sample	Pep_BR3	A_thaliana_AC_MS20121003_term_17 (F001677)	| Symbols: ATCIMS, ATMETS, ATMS1 | Cobalamin-independent synthase family protein | chr5:5935771-5939195 FORWARD LENGTH=765	AT5G17920.1,AT5G17920.2		Arabidopsis_TAIR10.fasta	84358.4	1	11	11	21	0.00448	0.157	ALAGQKDEALFSANAAALASR	K	R	0.997	54	27.7	26.1	44.3	0	0	2	0	2	2075.09	1654		30681.1	367	387	Empty	TRUE
Ilona_121120	Sample	Pep_BR3	A_thaliana_AC_MS20121003_term_17 (F001677)	| Symbols: ATCIMS, ATMETS, ATMS1 | Cobalamin-independent synthase family protein | chr5:5935771-5939195 FORWARD LENGTH=765	AT5G17920.1,AT5G17920.2		Arabidopsis_TAIR10.fasta	84358.4	1	11	11	21	0.00448	0.157	GGIGVIQIDEAALR	K	E	0.997	69.8	25.8	17.4	69.8	0	2	0	0	2	1411.79	1809		32356.1	597	610	Empty	TRUE
Ilona_121120	Sample	Pep_BR3	A_thaliana_AC_MS20121003_term_17 (F001677)	| Symbols: ATCIMS, ATMETS, ATMS1 | Cobalamin-independent synthase family protein | chr5:5935771-5939195 FORWARD LENGTH=765	AT5G17920.1,AT5G17920.2		Arabidopsis_TAIR10.fasta	84358.4	1	11	11	21	0.00448	0.157	GNASVPAMEMTK	R	W	0.975	26.5	25	20.3	0	0	1	0	0	2	1251.57	1180		8710.76	100	111	Empty	TRUE
Ilona_121120	Sample	Pep_BR3	A_thaliana_AC_MS20121003_term_17 (F001677)	| Symbols: ATCIMS, ATMETS, ATMS1 | Cobalamin-independent synthase family protein | chr5:5935771-5939195 FORWARD LENGTH=765	AT5G17920.1,AT5G17920.2		Arabidopsis_TAIR10.fasta	84358.4	1	11	11	21	0.00448	0.157	IPSSEEIADR	R	V	0.997	62.5	25.2	65.2	14.1	0	2	0	0	2	1116.55	1215.5		38844.8	705	714	Empty	TRUE
Ilona_121120	Sample	Pep_BR3	A_thaliana_AC_MS20121003_term_17 (F001677)	| Symbols: ATCIMS, ATMETS, ATMS1 | Cobalamin-independent synthase family protein | chr5:5935771-5939195 FORWARD LENGTH=765	AT5G17920.1,AT5G17920.2		Arabidopsis_TAIR10.fasta	84358.4	1	11	11	21	0.00448	0.157	KYTEVKPALK	R	N	0.997	33.7	25	27.2	21.5	0	0	2	0	2	1176.7	1046.5		59481.3	739	748	Empty	TRUE
Ilona_121120	Sample	Pep_BR3	A_thaliana_AC_MS20121003_term_17 (F001677)	| Symbols: ATCIMS, ATMETS, ATMS1 | Cobalamin-independent synthase family protein | chr5:5935771-5939195 FORWARD LENGTH=765	AT5G17920.1,AT5G17920.2		Arabidopsis_TAIR10.fasta	84358.4	1	11	11	21	0.00448	0.157	SDEKLLSVFR	R	E	0.996	32	27.5	17.2	29.8	0	0	2	0	2	1193.65	1693		51547	675	684	Empty	TRUE
Ilona_121120	Sample	Pep_BR3	A_thaliana_AC_MS20121003_term_17 (F001677)	| Symbols: ATCIMS, ATMETS, ATMS1 | Cobalamin-independent synthase family protein | chr5:5935771-5939195 FORWARD LENGTH=765	AT5G17920.1,AT5G17920.2		Arabidopsis_TAIR10.fasta	84358.4	1	11	11	21	0.00448	0.157	VSEEDYVK	K	A	0.997	44.7	25.3	19.9	40.6	0	2	0	0	2	968.457	1149		24798.6	458	465	Empty	TRUE
Ilona_121120	Sample	Pep_BR3	A_thaliana_AC_MS20121003_term_17 (F001677)	| Symbols: ATCIMS, ATMETS, ATMS1 | Cobalamin-independent synthase family protein | chr5:5935771-5939195 FORWARD LENGTH=765	AT5G17920.1,AT5G17920.2		Arabidopsis_TAIR10.fasta	84358.4	1	11	11	21	0.00448	0.157	VVEVNALAK	K	A	0.997	39.7	25	36.5	18.7	0	2	0	0	2	942.562	1341		62381	358	366	Empty	TRUE
Ilona_121120	Sample	Pep_BR3	A_thaliana_AC_MS20121003_term_17 (F001677)	| Symbols: ATCIMS, ATMETS, ATMS1 | Cobalamin-independent synthase family protein | chr5:5935771-5939195 FORWARD LENGTH=765	AT5G17920.1,AT5G17920.2		Arabidopsis_TAIR10.fasta	84358.4	1	11	11	21	0.00448	0.157	YGAGIGPGVYDIHSPR	K	I	0.997	56.3	27.2	17.2	55.6	0	0	2	0	2	1658.83	1501		125685	689	704	Empty	TRUE
Ilona_121120	Sample	Pep_BR3	A_thaliana_AC_MS20121003_term_17 (F001677)	| Symbols: ATCIMS, ATMETS, ATMS1 | Cobalamin-independent synthase family protein | chr5:5935771-5939195 FORWARD LENGTH=765	AT5G17920.1,AT5G17920.2		Arabidopsis_TAIR10.fasta	84358.4	1	11	11	21	0.00448	0.157	YLFAGVVDGR	K	N	0.997	52.8	27.7	22	47.1	0	2	0	0	2	1096.58	1738.5		70790.9	287	296	Empty	TRUE
Ilona_121120	Sample	Pep_BR3	A_thaliana_AC_MS20121003_term_17 (F001677)	| Symbols: ATCIMS, ATMETS, ATMS1 | Cobalamin-independent synthase family protein | chr5:5935771-5939195 FORWARD LENGTH=765	AT5G17920.1,AT5G17920.2		Arabidopsis_TAIR10.fasta	84358.4	1	11	11	21	0.00448	0.157	YTEVKPALK	K	N	0.997	37.8	26	20.6	32.6	0	2	0	0	2	1048.6	1117.5		30600.6	740	748	Empty	TRUE
Ilona_121120	Sample	Pep_BR3	A_thaliana_AC_MS20121003_term_17 (F001677)	| Symbols: CA2, CA18, BETA CA2 | carbonic anhydrase 2 | chr5:4758257-4762382 FORWARD LENGTH=331	AT5G14740.1,AT5G14740.2,AT5G14740.3,AT5G14740.4,AT5G14740.5		Arabidopsis_TAIR10.fasta	36615.5	1	4	4	7	0.00149	0.133	EKYETNPALYGELAK	K	G	0.965	23.4	27.5	20.1	17.7	0	0	1	0	2	1725.87	1499		28882.6	137	151	Empty	TRUE
Ilona_121120	Sample	Pep_BR3	A_thaliana_AC_MS20121003_term_17 (F001677)	| Symbols: CA2, CA18, BETA CA2 | carbonic anhydrase 2 | chr5:4758257-4762382 FORWARD LENGTH=331	AT5G14740.1,AT5G14740.2,AT5G14740.3,AT5G14740.4,AT5G14740.5		Arabidopsis_TAIR10.fasta	36615.5	1	4	4	7	0.00149	0.133	ITAELQAASSSDSK	K	S	0.997	76.3	27.9	17.8	76.3	0	2	0	0	2	1407.7	1213		12102	106	119	Empty	TRUE
Ilona_121120	Sample	Pep_BR3	A_thaliana_AC_MS20121003_term_17 (F001677)	| Symbols: CA2, CA18, BETA CA2 | carbonic anhydrase 2 | chr5:4758257-4762382 FORWARD LENGTH=331	AT5G14740.1,AT5G14740.2,AT5G14740.3,AT5G14740.4,AT5G14740.5		Arabidopsis_TAIR10.fasta	36615.5	1	4	4	7	0.00149	0.133	LLIEKDDLKDVAAAK	K	V	0.996	29.1	25	14.9	29.1	0	0	1	0	2	1641.94	1454		23790	88	102	Empty	TRUE
Ilona_121120	Sample	Pep_BR3	A_thaliana_AC_MS20121003_term_17 (F001677)	| Symbols: CA2, CA18, BETA CA2 | carbonic anhydrase 2 | chr5:4758257-4762382 FORWARD LENGTH=331	AT5G14740.1,AT5G14740.2,AT5G14740.3,AT5G14740.4,AT5G14740.5		Arabidopsis_TAIR10.fasta	36615.5	1	4	4	7	0.00149	0.133	YETNPALYGELAK	K	G	0.997	77.4	27.3	18.6	76.7	0	3	0	0	2	1468.73	1579		42583	139	151	Empty	TRUE
Ilona_121120	Sample	Pep_BR3	A_thaliana_AC_MS20121003_term_17 (F001677)	| Symbols: GAPA, GAPA-1 | glyceraldehyde 3-phosphate dehydrogenase A subunit | chr3:9795226-9796848 FORWARD LENGTH=396	AT3G26650.1		Arabidopsis_TAIR10.fasta	42490.1	1	3	3	4	0.000853	0.106	AAALNIVPTSTGAAK	R	A	0.997	52.4	26	24.1	44.5	0	4	0	0	2	1384.78	1506.5		107691	261	275	Empty	FALSE	AT1G42970.1
Ilona_121120	Sample	Pep_BR3	A_thaliana_AC_MS20121003_term_17 (F001677)	| Symbols: GAPA, GAPA-1 | glyceraldehyde 3-phosphate dehydrogenase A subunit | chr3:9795226-9796848 FORWARD LENGTH=396	AT3G26650.1		Arabidopsis_TAIR10.fasta	42490.1	1	3	3	4	0.000853	0.106	IIQVVSNR	K	N	0.997	41	25.4	29	27.6	0	2	0	0	2	928.557	1252		39411.7	133	140	Empty	TRUE
Ilona_121120	Sample	Pep_BR3	A_thaliana_AC_MS20121003_term_17 (F001677)	| Symbols: GAPA, GAPA-1 | glyceraldehyde 3-phosphate dehydrogenase A subunit | chr3:9795226-9796848 FORWARD LENGTH=396	AT3G26650.1		Arabidopsis_TAIR10.fasta	42490.1	1	3	3	4	0.000853	0.106	TFAEEVNAAFR	K	D	0.965	26.8	26.7	18.5	23	0	1	0	0	2	1254.61	1780		16450.4	313	323	Empty	TRUE
Ilona_121120	Sample	Pep_BR3	A_thaliana_AC_MS20121003_term_17 (F001677)	| Symbols: GAPA, GAPA-1 | glyceraldehyde 3-phosphate dehydrogenase A subunit | chr3:9795226-9796848 FORWARD LENGTH=396	AT3G26650.1		Arabidopsis_TAIR10.fasta	42490.1	1	3	3	4	0.000853	0.106	VIITAPGK	K	G	0.979	27.1	25	14.9	0	0	1	0	0	2	798.509	1241		15374.2	179	186	Empty	TRUE
Ilona_121120	Sample	Pep_BR3	A_thaliana_AC_MS20121003_term_17 (F001677)	| Symbols: PORB | protochlorophyllide oxidoreductase B | chr4:13725648-13727107 FORWARD LENGTH=401	AT4G27440.1,AT4G27440.2		Arabidopsis_TAIR10.fasta	43360.5	1	4	4	7	0.00149	0.0948	ANLGDLR	K	G	0.997	48.4	25	54.9	9.57	0	2	0	0	2	758.416	1287		46483.5	244	250	Empty	TRUE	AT1G03630.1,AT1G03630.2
Ilona_121120	Sample	Pep_BR3	A_thaliana_AC_MS20121003_term_17 (F001677)	| Symbols: PORB | protochlorophyllide oxidoreductase B | chr4:13725648-13727107 FORWARD LENGTH=401	AT4G27440.1,AT4G27440.2		Arabidopsis_TAIR10.fasta	43360.5	1	4	4	7	0.00149	0.0948	GNVVVTGASSGLGLATAK	K	A	0.997	66.3	27.2	19.3	64.2	0	1	0	0	2	1601.89	1559		7240.33	89	106	Empty	TRUE
Ilona_121120	Sample	Pep_BR3	A_thaliana_AC_MS20121003_term_17 (F001677)	| Symbols: PORB | protochlorophyllide oxidoreductase B | chr4:13725648-13727107 FORWARD LENGTH=401	AT4G27440.1,AT4G27440.2		Arabidopsis_TAIR10.fasta	43360.5	1	4	4	7	0.00149	0.0948	KGNVVVTGASSGLGLATAK	R	A	0.997	34.8	25.1	15.2	34.8	0	0	2	0	2	1729.98	1460		41118.2	88	106	Empty	TRUE
Ilona_121120	Sample	Pep_BR3	A_thaliana_AC_MS20121003_term_17 (F001677)	| Symbols: PORB | protochlorophyllide oxidoreductase B | chr4:13725648-13727107 FORWARD LENGTH=401	AT4G27440.1,AT4G27440.2		Arabidopsis_TAIR10.fasta	43360.5	1	4	4	7	0.00149	0.0948	LAQVVSDPSLTK	R	S	0.997	48.6	27	22.8	41.8	0	2	0	0	2	1257.7	1384.5		46720.7	348	359	Empty	TRUE
Ilona_121120	Sample	Pep_BR3	A_thaliana_AC_MS20121003_term_17 (F001677)	| Symbols: ATPA | ATP synthase subunit alpha | chrC:9938-11461 REVERSE LENGTH=507	ATCG00120.1		Arabidopsis_TAIR10.fasta	55329.8	1	11	12	21	0.00448	0.223	ADEISNIIR	R	E	0.997	44.2	27.3	29.3	30.8	0	2	0	0	2	1030.55	1565		128857	6	14	Empty	TRUE
Ilona_121120	Sample	Pep_BR3	A_thaliana_AC_MS20121003_term_17 (F001677)	| Symbols: ATPA | ATP synthase subunit alpha | chrC:9938-11461 REVERSE LENGTH=507	ATCG00120.1		Arabidopsis_TAIR10.fasta	55329.8	1	11	12	21	0.00448	0.223	EAYPGDVFYLHSR	R	L	0.997	56.9	26.4	21.7	51.8	0	1	0	0	2	1553.74	1657		10911.4	285	297	Empty	TRUE
Ilona_121120	Sample	Pep_BR3	A_thaliana_AC_MS20121003_term_17 (F001677)	| Symbols: ATPA | ATP synthase subunit alpha | chrC:9938-11461 REVERSE LENGTH=507	ATCG00120.1		Arabidopsis_TAIR10.fasta	55329.8	1	11	12	21	0.00448	0.223	EGIQEQLER	K	F	0.997	36.3	25.6	17.2	34.3	0	1	0	0	2	1101.55	1321		23833.3	492	500	Empty	TRUE
Ilona_121120	Sample	Pep_BR3	A_thaliana_AC_MS20121003_term_17 (F001677)	| Symbols: ATPA | ATP synthase subunit alpha | chrC:9938-11461 REVERSE LENGTH=507	ATCG00120.1		Arabidopsis_TAIR10.fasta	55329.8	1	11	12	21	0.00448	0.223	ELIIGDR	R	Q	0.968	26.4	25.9	38.9	0	0	1	0	0	2	815.462	1421		33470.6	166	172	Empty	TRUE
Ilona_121120	Sample	Pep_BR3	A_thaliana_AC_MS20121003_term_17 (F001677)	| Symbols: ATPA | ATP synthase subunit alpha | chrC:9938-11461 REVERSE LENGTH=507	ATCG00120.1		Arabidopsis_TAIR10.fasta	55329.8	1	11	12	21	0.00448	0.223	FLLQEKV	R	-	0.993	32.5	26.1	33.3	14.2	0	2	0	0	2	876.519	1633.5		127989	501	507	Empty	TRUE
Ilona_121120	Sample	Pep_BR3	A_thaliana_AC_MS20121003_term_17 (F001677)	| Symbols: ATPA | ATP synthase subunit alpha | chrC:9938-11461 REVERSE LENGTH=507	ATCG00120.1		Arabidopsis_TAIR10.fasta	55329.8	1	11	12	21	0.00448	0.223	FLVQLR	K	T	0.979	29.6	27.5	37.1	7.4	0	2	0	0	2	775.482	1657.5		57098.2	457	462	Empty	TRUE
Ilona_121120	Sample	Pep_BR3	A_thaliana_AC_MS20121003_term_17 (F001677)	| Symbols: ATPA | ATP synthase subunit alpha | chrC:9938-11461 REVERSE LENGTH=507	ATCG00120.1		Arabidopsis_TAIR10.fasta	55329.8	1	11	12	21	0.00448	0.223	IAQIPVSEAYLGR	K	V	0.997	90.7	28.1	37	72.4	0	2	0	0	2	1416.78	1643.5		68767.6	95	107	Empty	TRUE
Ilona_121120	Sample	Pep_BR3	A_thaliana_AC_MS20121003_term_17 (F001677)	| Symbols: ATPA | ATP synthase subunit alpha | chrC:9938-11461 REVERSE LENGTH=507	ATCG00120.1		Arabidopsis_TAIR10.fasta	55329.8	1	11	12	21	0.00448	0.223	LIESPAPGIISR	R	R	0.997	56	25	16.5	56	0	2	0	0	2	1252.73	1527.5		74511.5	129	140	Empty	TRUE
Ilona_121120	Sample	Pep_BR3	A_thaliana_AC_MS20121003_term_17 (F001677)	| Symbols: ATPA | ATP synthase subunit alpha | chrC:9938-11461 REVERSE LENGTH=507	ATCG00120.1		Arabidopsis_TAIR10.fasta	55329.8	1	11	12	21	0.00448	0.223	TLTAEAESFLK	K	E	0.967	27.8	27.4	14.7	27.8	0	2	0	0	2	1209.64	1792		28716.4	481	491	Empty	TRUE
Ilona_121120	Sample	Pep_BR3	A_thaliana_AC_MS20121003_term_17 (F001677)	| Symbols: ATPA | ATP synthase subunit alpha | chrC:9938-11461 REVERSE LENGTH=507	ATCG00120.1		Arabidopsis_TAIR10.fasta	55329.8	1	11	12	21	0.00448	0.223	TNKPQFQEIIASTK	K	T	0.997	50.2	28.1	23.5	42.9	0	1	2	0	2	1604.86	1509		132826	467	480	Empty	TRUE
Ilona_121120	Sample	Pep_BR3	A_thaliana_AC_MS20121003_term_17 (F001677)	| Symbols: ATPA | ATP synthase subunit alpha | chrC:9938-11461 REVERSE LENGTH=507	ATCG00120.1		Arabidopsis_TAIR10.fasta	55329.8	1	11	12	21	0.00448	0.223	VINALANPIDGR	R	G	0.997	54.4	25.2	22.8	48	0	3	0	0	2	1252.7	1560		132386	108	119	Empty	TRUE
Ilona_121120	Sample	Pep_BR3	A_thaliana_AC_MS20121003_term_17 (F001677)	| Symbols: | Translation elongation factor EF1B, gamma chain | chr1:21377873-21380114 FORWARD LENGTH=413	AT1G57720.1,AT1G57720.2		Arabidopsis_TAIR10.fasta	46401.8	1	2	2	4	0.000853	0.0678	KAAPVAEAPKPAEEEEAPKPK	K	A	0.997	47.8	26.7	20.2	43.6	0	0	0	2	2	2187.17	1032.5		26757.7	232	252	Empty	TRUE
Ilona_121120	Sample	Pep_BR3	A_thaliana_AC_MS20121003_term_17 (F001677)	| Symbols: | Translation elongation factor EF1B, gamma chain | chr1:21377873-21380114 FORWARD LENGTH=413	AT1G57720.1,AT1G57720.2		Arabidopsis_TAIR10.fasta	46401.8	1	2	2	4	0.000853	0.0678	VGGFLQR	K	M	0.993	34.1	27.3	26.5	22.7	0	2	0	0	2	776.441	1417		37256.9	321	327	Empty	TRUE
Ilona_121120	Sample	Pep_BR3	A_thaliana_AC_MS20121003_term_17 (F001677)	| Symbols: CPN60B, LEN1 | chaperonin 60 beta | chr1:20715717-20718673 REVERSE LENGTH=600	AT1G55490.1,AT1G55490.2		Arabidopsis_TAIR10.fasta	63809.3	1	4	4	8	0.00171	0.1	ATLDNDEEKVGADIVKR	K	A	0.981	25.1	27.2	14.6	25.1	0	0	2	0	2	1872.97	1361		33898.8	485	501	Empty	TRUE
Ilona_121120	Sample	Pep_BR3	A_thaliana_AC_MS20121003_term_17 (F001677)	| Symbols: CPN60B, LEN1 | chaperonin 60 beta | chr1:20715717-20718673 REVERSE LENGTH=600	AT1G55490.1,AT1G55490.2		Arabidopsis_TAIR10.fasta	63809.3	1	4	4	8	0.00171	0.1	ETSTIVGDGSTQDAVK	K	K	0.997	53.6	27	19.7	50.3	0	2	0	0	2	1607.78	1232		19060.5	382	397	Empty	TRUE
Ilona_121120	Sample	Pep_BR3	A_thaliana_AC_MS20121003_term_17 (F001677)	| Symbols: CPN60B, LEN1 | chaperonin 60 beta | chr1:20715717-20718673 REVERSE LENGTH=600	AT1G55490.1,AT1G55490.2		Arabidopsis_TAIR10.fasta	63809.3	1	4	4	8	0.00171	0.1	EVELEDPVENIGAK	R	L	0.997	60.7	27.3	19.2	58.3	0	2	0	0	2	1541.77	1621.5		27463.5	114	127	Empty	TRUE
Ilona_121120	Sample	Pep_BR3	A_thaliana_AC_MS20121003_term_17 (F001677)	| Symbols: CPN60B, LEN1 | chaperonin 60 beta | chr1:20715717-20718673 REVERSE LENGTH=600	AT1G55490.1,AT1G55490.2		Arabidopsis_TAIR10.fasta	63809.3	1	4	4	8	0.00171	0.1	VVAAGANPVLITR	K	G	0.997	70.7	25	17.4	70.7	0	2	0	0	2	1280.77	1487		40103.3	161	173	Empty	TRUE
Ilona_121120	Sample	Pep_BR3	A_thaliana_AC_MS20121003_term_17 (F001677)	| Symbols: LHCB5 | light harvesting complex of photosystem II 5 | chr4:6408200-6409496 FORWARD LENGTH=280	AT4G10340.1		Arabidopsis_TAIR10.fasta	30158.3	1	4	5	12	0.00256	0.157	AVSETSDELAK	K	W	0.997	47.6	26.9	22.2	41.4	0	4	0	0	2	1149.56	1048		64776	51	61	Empty	TRUE
Ilona_121120	Sample	Pep_BR3	A_thaliana_AC_MS20121003_term_17 (F001677)	| Symbols: LHCB5 | light harvesting complex of photosystem II 5 | chr4:6408200-6409496 FORWARD LENGTH=280	AT4G10340.1		Arabidopsis_TAIR10.fasta	30158.3	1	4	5	12	0.00256	0.157	DPEQGALLK	K	V	0.997	61.1	25.3	25.9	52.1	0	3	0	0	2	970.521	1310		179703	214	222	Empty	TRUE
Ilona_121120	Sample	Pep_BR3	A_thaliana_AC_MS20121003_term_17 (F001677)	| Symbols: LHCB5 | light harvesting complex of photosystem II 5 | chr4:6408200-6409496 FORWARD LENGTH=280	AT4G10340.1		Arabidopsis_TAIR10.fasta	30158.3	1	4	5	12	0.00256	0.157	LHPGGPFDPLGLAK	K	D	0.955	23.4	28.4	16.2	21.6	0	0	1	0	2	1418.78	1785		19583.9	200	213	Empty	TRUE
Ilona_121120	Sample	Pep_BR3	A_thaliana_AC_MS20121003_term_17 (F001677)	| Symbols: LHCB5 | light harvesting complex of photosystem II 5 | chr4:6408200-6409496 FORWARD LENGTH=280	AT4G10340.1		Arabidopsis_TAIR10.fasta	30158.3	1	4	5	12	0.00256	0.157	YQAFELIHAR	K	W	0.997	45.8	28.8	15.9	45.8	0	2	2	0	2	1247.65	1612.5		174383	110	119	Empty	TRUE
Ilona_121120	Sample	Pep_BR3	A_thaliana_AC_MS20121003_term_17 (F001677)	| Symbols: GAPC-2, GAPC2 | glyceraldehyde-3-phosphate dehydrogenase C2 | chr1:4608465-4610494 REVERSE LENGTH=338	AT1G13440.1,AT3G04120.1		Arabidopsis_TAIR10.fasta	36913.4	1	4	4	6	0.00128	0.169	AASFNIIPSSTGAAK	R	A	0.997	44.2	28.7	22.6	37.4	0	1	0	0	2	1434.76	1612		27401.4	205	219	Empty	TRUE
Ilona_121120	Sample	Pep_BR3	A_thaliana_AC_MS20121003_term_17 (F001677)	| Symbols: GAPC-2, GAPC2 | glyceraldehyde-3-phosphate dehydrogenase C2 | chr1:4608465-4610494 REVERSE LENGTH=338	AT1G13440.1,AT3G04120.1		Arabidopsis_TAIR10.fasta	36913.4	1	4	4	6	0.00128	0.169	AGIALSDKFVK	K	L	0.997	35.9	26.6	32	19.2	0	0	2	0	2	1148.67	1501.5		105602	303	313	Empty	TRUE
Ilona_121120	Sample	Pep_BR3	A_thaliana_AC_MS20121003_term_17 (F001677)	| Symbols: GAPC-2, GAPC2 | glyceraldehyde-3-phosphate dehydrogenase C2 | chr1:4608465-4610494 REVERSE LENGTH=338	AT1G13440.1,AT3G04120.1		Arabidopsis_TAIR10.fasta	36913.4	1	4	4	6	0.00128	0.169	GILGYTEDDVVSTDFVGDNR	K	S	0.997	98.4	25.3	19.2	98.4	0	2	0	0	2	2172.01	1816		17803.5	276	295	Empty	TRUE
Ilona_121120	Sample	Pep_BR3	A_thaliana_AC_MS20121003_term_17 (F001677)	| Symbols: GAPC-2, GAPC2 | glyceraldehyde-3-phosphate dehydrogenase C2 | chr1:4608465-4610494 REVERSE LENGTH=338	AT1G13440.1,AT3G04120.1		Arabidopsis_TAIR10.fasta	36913.4	1	4	4	6	0.00128	0.169	VVDLIVHMSKA	R	-	0.992	27.1	25.9	14.7	27.1	0	0	1	0	2	1227.68	1376		38046.9	328	338	Empty	TRUE
Ilona_121120	Sample	Pep_BR3	A_thaliana_AC_MS20121003_term_17 (F001677)	| Symbols: ACT8 | actin 8 | chr1:18216539-18217947 FORWARD LENGTH=377	AT1G49240.1,AT3G18780.2		Arabidopsis_TAIR10.fasta	41863.5	1	4	6	10	0.00213	0.13	AGFAGDDAPR	K	A	0.997	43.6	25	28	31.4	0	2	0	0	2	976.448	1115		32451.8	21	30	Empty	TRUE	AT5G09810.1
Ilona_121120	Sample	Pep_BR3	A_thaliana_AC_MS20121003_term_17 (F001677)	| Symbols: ACT8 | actin 8 | chr1:18216539-18217947 FORWARD LENGTH=377	AT1G49240.1,AT3G18780.2		Arabidopsis_TAIR10.fasta	41863.5	1	4	6	10	0.00213	0.13	EITALAPSSMK	K	I	0.997	44.3	28.9	21.2	38.9	0	3	0	0	2	1147.6	1457		75795.3	318	328	Empty	TRUE	AT5G09810.1
Ilona_121120	Sample	Pep_BR3	A_thaliana_AC_MS20121003_term_17 (F001677)	| Symbols: ACT8 | actin 8 | chr1:18216539-18217947 FORWARD LENGTH=377	AT1G49240.1,AT3G18780.2		Arabidopsis_TAIR10.fasta	41863.5	1	4	6	10	0.00213	0.13	GYMFTTTAER	R	E	0.997	44.9	25	22.6	38.1	0	4	0	0	2	1192.53	1424.5		84152.5	199	208	Empty	TRUE	AT5G09810.1
Ilona_121120	Sample	Pep_BR3	A_thaliana_AC_MS20121003_term_17 (F001677)	| Symbols: ACT8 | actin 8 | chr1:18216539-18217947 FORWARD LENGTH=377	AT1G49240.1,AT3G18780.2		Arabidopsis_TAIR10.fasta	41863.5	1	4	6	10	0.00213	0.13	IAPEEHPVLLTEAPLNPK	R	A	0.997	43.9	25.4	44.6	15.1	0	0	1	0	2	1968.08	1623		31381.4	98	115	Empty	TRUE
Ilona_121120	Sample	Pep_BR3	A_thaliana_AC_MS20121003_term_17 (F001677)	| Symbols: CLPC, ATHSP93-V, HSP93-V, DCA1, CLPC1 | CLPC homologue 1 | chr5:20715710-20719800 REVERSE LENGTH=929	AT5G50920.1		Arabidopsis_TAIR10.fasta	103456	1	9	9	18	0.00384	0.103	AIDLIDEAGSR	K	V	0.997	39.3	27.3	17.9	36.8	0	2	0	0	2	1159.6	1569.5		49502.4	485	495	Empty	TRUE
Ilona_121120	Sample	Pep_BR3	A_thaliana_AC_MS20121003_term_17 (F001677)	| Symbols: CLPC, ATHSP93-V, HSP93-V, DCA1, CLPC1 | CLPC homologue 1 | chr5:20715710-20719800 REVERSE LENGTH=929	AT5G50920.1		Arabidopsis_TAIR10.fasta	103456	1	9	9	18	0.00384	0.103	EIELQVTER	K	F	0.994	35.4	28.1	17.4	33.3	0	2	0	0	2	1116.59	1468		32302	841	849	Empty	TRUE
Ilona_121120	Sample	Pep_BR3	A_thaliana_AC_MS20121003_term_17 (F001677)	| Symbols: CLPC, ATHSP93-V, HSP93-V, DCA1, CLPC1 | CLPC homologue 1 | chr5:20715710-20719800 REVERSE LENGTH=929	AT5G50920.1		Arabidopsis_TAIR10.fasta	103456	1	9	9	18	0.00384	0.103	HAQVPEEARELEK	R	E	0.976	26.1	28.9	15.1	25.7	0	0	2	0	2	1535.78	1189		22134.6	500	512	Empty	TRUE
Ilona_121120	Sample	Pep_BR3	A_thaliana_AC_MS20121003_term_17 (F001677)	| Symbols: CLPC, ATHSP93-V, HSP93-V, DCA1, CLPC1 | CLPC homologue 1 | chr5:20715710-20719800 REVERSE LENGTH=929	AT5G50920.1		Arabidopsis_TAIR10.fasta	103456	1	9	9	18	0.00384	0.103	IASGDVPETIEGK	R	K	0.995	34.5	26.8	25.1	24.6	0	2	0	0	2	1315.67	1354.5		41418.5	319	331	Empty	TRUE
Ilona_121120	Sample	Pep_BR3	A_thaliana_AC_MS20121003_term_17 (F001677)	| Symbols: CLPC, ATHSP93-V, HSP93-V, DCA1, CLPC1 | CLPC homologue 1 | chr5:20715710-20719800 REVERSE LENGTH=929	AT5G50920.1		Arabidopsis_TAIR10.fasta	103456	1	9	9	18	0.00384	0.103	IASGDVPETIEGKK	R	V	0.986	26.9	27.7	21.8	19.7	0	0	2	0	2	1443.77	1261		50122.4	319	332	Empty	TRUE
Ilona_121120	Sample	Pep_BR3	A_thaliana_AC_MS20121003_term_17 (F001677)	| Symbols: CLPC, ATHSP93-V, HSP93-V, DCA1, CLPC1 | CLPC homologue 1 | chr5:20715710-20719800 REVERSE LENGTH=929	AT5G50920.1		Arabidopsis_TAIR10.fasta	103456	1	9	9	18	0.00384	0.103	LAEEGKLDPVVGR	K	Q	0.997	56.1	25.5	22.1	50.5	0	0	2	0	2	1382.76	1341.5		76889.1	267	279	Empty	TRUE
Ilona_121120	Sample	Pep_BR3	A_thaliana_AC_MS20121003_term_17 (F001677)	| Symbols: CLPC, ATHSP93-V, HSP93-V, DCA1, CLPC1 | CLPC homologue 1 | chr5:20715710-20719800 REVERSE LENGTH=929	AT5G50920.1		Arabidopsis_TAIR10.fasta	103456	1	9	9	18	0.00384	0.103	MPTLEEYGTNLTK	K	L	0.997	48.2	26.3	20.3	43.9	0	2	0	0	2	1512.73	1547		21619.8	254	266	Empty	TRUE
Ilona_121120	Sample	Pep_BR3	A_thaliana_AC_MS20121003_term_17 (F001677)	| Symbols: CLPC, ATHSP93-V, HSP93-V, DCA1, CLPC1 | CLPC homologue 1 | chr5:20715710-20719800 REVERSE LENGTH=929	AT5G50920.1		Arabidopsis_TAIR10.fasta	103456	1	9	9	18	0.00384	0.103	TAIAEGLAQR	K	I	0.997	61.5	27.5	31.3	47	0	2	0	0	2	1029.57	1309.5		56229.2	309	318	Empty	TRUE
Ilona_121120	Sample	Pep_BR3	A_thaliana_AC_MS20121003_term_17 (F001677)	| Symbols: CLPC, ATHSP93-V, HSP93-V, DCA1, CLPC1 | CLPC homologue 1 | chr5:20715710-20719800 REVERSE LENGTH=929	AT5G50920.1		Arabidopsis_TAIR10.fasta	103456	1	9	9	18	0.00384	0.103	VLENLGADPSNIR	R	T	0.997	50.2	27	19.9	46.5	0	2	0	0	2	1397.74	1463		51351.6	216	228	Empty	TRUE
Ilona_121120	Sample	Pep_BR3	A_thaliana_AC_MS20121003_term_17 (F001677)	| Symbols: VAR1, FTSH5 | FtsH extracellular protease family | chr5:16902659-16905102 FORWARD LENGTH=704	AT5G42270.1		Arabidopsis_TAIR10.fasta	75233.1	1	5	6	11	0.00234	0.101	GGQGGAGGPGGLGGPMDFGR	R	S	0.997	73.2	25	17.6	73.2	0	3	0	0	2	1717.77	1434		25794.2	215	234	Empty	TRUE
Ilona_121120	Sample	Pep_BR3	A_thaliana_AC_MS20121003_term_17 (F001677)	| Symbols: VAR1, FTSH5 | FtsH extracellular protease family | chr5:16902659-16905102 FORWARD LENGTH=704	AT5G42270.1		Arabidopsis_TAIR10.fasta	75233.1	1	5	6	11	0.00234	0.101	GQAGGLTFFAPSEER	R	L	0.997	60.4	27.3	17	60.2	0	2	0	0	2	1566.75	1763.5		33158.1	538	552	Empty	TRUE
Ilona_121120	Sample	Pep_BR3	A_thaliana_AC_MS20121003_term_17 (F001677)	| Symbols: VAR1, FTSH5 | FtsH extracellular protease family | chr5:16902659-16905102 FORWARD LENGTH=704	AT5G42270.1		Arabidopsis_TAIR10.fasta	75233.1	1	5	6	11	0.00234	0.101	QVTVDRPDVAGR	R	V	0.997	35.7	26.9	18.8	32.1	0	0	2	0	2	1312.7	1145.5		50615.3	414	425	Empty	TRUE
Ilona_121120	Sample	Pep_BR3	A_thaliana_AC_MS20121003_term_17 (F001677)	| Symbols: VAR1, FTSH5 | FtsH extracellular protease family | chr5:16902659-16905102 FORWARD LENGTH=704	AT5G42270.1		Arabidopsis_TAIR10.fasta	75233.1	1	5	6	11	0.00234	0.101	SYLENQMAVALGGR	R	V	0.997	64.5	27.5	20.7	60.8	0	2	0	0	2	1524.75	1470		23850	561	574	Empty	TRUE
Ilona_121120	Sample	Pep_BR3	A_thaliana_AC_MS20121003_term_17 (F001677)	| Symbols: VAR1, FTSH5 | FtsH extracellular protease family | chr5:16902659-16905102 FORWARD LENGTH=704	AT5G42270.1		Arabidopsis_TAIR10.fasta	75233.1	1	5	6	11	0.00234	0.101	YSEFLNAVKK	R	G	0.994	33.2	25.9	15.1	33.2	0	1	1	0	2	1198.65	1444.5		35842.3	126	135	Empty	TRUE
Ilona_121120	Sample	Pep_BR3	A_thaliana_AC_MS20121003_term_17 (F001677)	| Symbols: EIF4A1, RH4, TIF4A1 | eukaryotic translation initiation factor 4A1 | chr3:4592635-4594128 REVERSE LENGTH=412	AT3G13920.1,AT3G13920.2,AT3G13920.3		Arabidopsis_TAIR10.fasta	46704.9	1	5	5	9	0.00192	0.148	ELAQQIEK	R	V	0.972	27.3	26.4	22.7	19.4	0	2	0	0	2	958.52	1129.5		19442.8	118	125	Empty	TRUE
Ilona_121120	Sample	Pep_BR3	A_thaliana_AC_MS20121003_term_17 (F001677)	| Symbols: EIF4A1, RH4, TIF4A1 | eukaryotic translation initiation factor 4A1 | chr3:4592635-4594128 REVERSE LENGTH=412	AT3G13920.1,AT3G13920.2,AT3G13920.3		Arabidopsis_TAIR10.fasta	46704.9	1	5	5	9	0.00192	0.148	GIYAYGFEKPSAIQQR	R	G	0.966	23.4	27.5	14.5	23.4	0	0	1	0	2	1827.94	1547		45755	53	68	Empty	TRUE
Ilona_121120	Sample	Pep_BR3	A_thaliana_AC_MS20121003_term_17 (F001677)	| Symbols: EIF4A1, RH4, TIF4A1 | eukaryotic translation initiation factor 4A1 | chr3:4592635-4594128 REVERSE LENGTH=412	AT3G13920.1,AT3G13920.2,AT3G13920.3		Arabidopsis_TAIR10.fasta	46704.9	1	5	5	9	0.00192	0.148	GLDVIQQAQSGTGK	K	T	0.997	73.4	28	21	70	0	2	0	0	2	1401.73	1429.5		21574.6	76	89	Empty	TRUE
Ilona_121120	Sample	Pep_BR3	A_thaliana_AC_MS20121003_term_17 (F001677)	| Symbols: EIF4A1, RH4, TIF4A1 | eukaryotic translation initiation factor 4A1 | chr3:4592635-4594128 REVERSE LENGTH=412	AT3G13920.1,AT3G13920.2,AT3G13920.3		Arabidopsis_TAIR10.fasta	46704.9	1	5	5	9	0.00192	0.148	MFVLDEADEMLSR	K	G	0.997	64.5	25	20	61.6	0	2	0	0	2	1587.7	1648.5		21779.8	184	196	Empty	TRUE
Ilona_121120	Sample	Pep_BR3	A_thaliana_AC_MS20121003_term_17 (F001677)	| Symbols: EIF4A1, RH4, TIF4A1 | eukaryotic translation initiation factor 4A1 | chr3:4592635-4594128 REVERSE LENGTH=412	AT3G13920.1,AT3G13920.2,AT3G13920.3		Arabidopsis_TAIR10.fasta	46704.9	1	5	5	9	0.00192	0.148	VLITTDLLAR	R	G	0.997	51.1	25.3	27.9	39.4	0	2	0	0	2	1114.68	1793.5		42025.8	331	340	Empty	TRUE
Ilona_121120	Sample	Pep_BR3	A_thaliana_AC_MS20121003_term_17 (F001677)	| Symbols: CAB3, AB180, LHCB1.2 | chlorophyll A/B binding protein 3 | chr1:10472443-10473246 REVERSE LENGTH=267	AT1G29910.1,AT1G29920.1,AT1G29930.1,AT2G34420.1		Arabidopsis_TAIR10.fasta	28227.8	1	5	5	22	0.00469	0.12	ELEVIHSR	R	W	0.995	34.5	26.7	35.8	13.9	0	2	0	0	2	982.532	1182		28790.3	97	104	Empty	TRUE
Ilona_121120	Sample	Pep_BR3	A_thaliana_AC_MS20121003_term_17 (F001677)	| Symbols: CAB3, AB180, LHCB1.2 | chlorophyll A/B binding protein 3 | chr1:10472443-10473246 REVERSE LENGTH=267	AT1G29910.1,AT1G29920.1,AT1G29930.1,AT2G34420.1		Arabidopsis_TAIR10.fasta	28227.8	1	5	5	22	0.00469	0.12	FGEAVWFK	K	A	0.997	41.8	26.3	24.4	33	0	2	0	0	2	983.499	1817.5		71541.1	126	133	Empty	TRUE
Ilona_121120	Sample	Pep_BR3	A_thaliana_AC_MS20121003_term_17 (F001677)	| Symbols: CAB3, AB180, LHCB1.2 | chlorophyll A/B binding protein 3 | chr1:10472443-10473246 REVERSE LENGTH=267	AT1G29910.1,AT1G29920.1,AT1G29930.1,AT2G34420.1		Arabidopsis_TAIR10.fasta	28227.8	1	5	5	22	0.00469	0.12	GPSGSPWYGSDR	K	V	0.997	54.7	25	16.4	54.7	0	10	0	0	2	1265.55	1465		536975	44	55	Empty	TRUE
Ilona_121120	Sample	Pep_BR3	A_thaliana_AC_MS20121003_term_17 (F001677)	| Symbols: CAB3, AB180, LHCB1.2 | chlorophyll A/B binding protein 3 | chr1:10472443-10473246 REVERSE LENGTH=267	AT1G29910.1,AT1G29920.1,AT1G29930.1,AT2G34420.1		Arabidopsis_TAIR10.fasta	28227.8	1	5	5	22	0.00469	0.12	GPSGSPWYGSDRVK	K	Y	0.952	22.1	27.3	15.7	20.8	0	0	2	0	2	1492.72	1347		72112.2	44	57	Empty	TRUE
Ilona_121120	Sample	Pep_BR3	A_thaliana_AC_MS20121003_term_17 (F001677)	| Symbols: CAB3, AB180, LHCB1.2 | chlorophyll A/B binding protein 3 | chr1:10472443-10473246 REVERSE LENGTH=267	AT1G29910.1,AT1G29920.1,AT1G29930.1,AT2G34420.1		Arabidopsis_TAIR10.fasta	28227.8	1	5	5	22	0.00469	0.12	NRELEVIHSR	R	W	0.997	36	27.5	22	29.3	0	0	6	0	2	1252.68	1190.5		114497	95	104	Empty	TRUE
Ilona_121120	Sample	Pep_BR3	A_thaliana_AC_MS20121003_term_17 (F001677)	| Symbols: PTAC16 | plastid transcriptionally active 16 | chr3:17228766-17231021 FORWARD LENGTH=510	AT3G46780.1		Arabidopsis_TAIR10.fasta	54358.6	1	7	7	15	0.0032	0.182	AGVPDLGAAQDLAR	R	V	0.997	54.7	27.7	19.2	51.8	0	2	0	0	2	1353.71	1580.5		38199	120	133	Empty	TRUE
Ilona_121120	Sample	Pep_BR3	A_thaliana_AC_MS20121003_term_17 (F001677)	| Symbols: PTAC16 | plastid transcriptionally active 16 | chr3:17228766-17231021 FORWARD LENGTH=510	AT3G46780.1		Arabidopsis_TAIR10.fasta	54358.6	1	7	7	15	0.0032	0.182	EAAEAAKEFEK	R	Q	0.997	42.8	27.1	24.7	33.8	0	2	0	0	2	1222.6	1120		29179.7	371	381	Empty	TRUE
Ilona_121120	Sample	Pep_BR3	A_thaliana_AC_MS20121003_term_17 (F001677)	| Symbols: PTAC16 | plastid transcriptionally active 16 | chr3:17228766-17231021 FORWARD LENGTH=510	AT3G46780.1		Arabidopsis_TAIR10.fasta	54358.6	1	7	7	15	0.0032	0.182	LGSQFATAIQNASETPK	K	V	0.997	41.8	28.3	15.6	41.8	0	1	0	0	2	1762.9	1621		8411.44	430	446	Empty	TRUE
Ilona_121120	Sample	Pep_BR3	A_thaliana_AC_MS20121003_term_17 (F001677)	| Symbols: PTAC16 | plastid transcriptionally active 16 | chr3:17228766-17231021 FORWARD LENGTH=510	AT3G46780.1		Arabidopsis_TAIR10.fasta	54358.6	1	7	7	15	0.0032	0.182	LNAVQSPFQDAESIAK	R	A	0.997	58.9	27.9	16.7	58.9	0	4	0	0	2	1717.88	1718		40864.4	149	164	Empty	TRUE
Ilona_121120	Sample	Pep_BR3	A_thaliana_AC_MS20121003_term_17 (F001677)	| Symbols: PTAC16 | plastid transcriptionally active 16 | chr3:17228766-17231021 FORWARD LENGTH=510	AT3G46780.1		Arabidopsis_TAIR10.fasta	54358.6	1	7	7	15	0.0032	0.182	SQPLTISDLIEK	K	V	0.997	42.7	27.5	18	40.4	0	2	0	0	2	1343.74	1834		35075	237	248	Empty	TRUE
Ilona_121120	Sample	Pep_BR3	A_thaliana_AC_MS20121003_term_17 (F001677)	| Symbols: PTAC16 | plastid transcriptionally active 16 | chr3:17228766-17231021 FORWARD LENGTH=510	AT3G46780.1		Arabidopsis_TAIR10.fasta	54358.6	1	7	7	15	0.0032	0.182	TSLTEDFSPEK	K	A	0.997	57.5	25.8	16.6	57.5	0	2	0	0	2	1253.59	1493.5		35427.8	261	271	Empty	TRUE
Ilona_121120	Sample	Pep_BR3	A_thaliana_AC_MS20121003_term_17 (F001677)	| Symbols: PTAC16 | plastid transcriptionally active 16 | chr3:17228766-17231021 FORWARD LENGTH=510	AT3G46780.1		Arabidopsis_TAIR10.fasta	54358.6	1	7	7	15	0.0032	0.182	VAQTDVAYTLIK	K	T	0.997	70.7	26.7	18.8	69.3	0	2	0	0	2	1321.74	1637.5		46486.9	249	260	Empty	TRUE
Ilona_121120	Sample	Pep_BR3	A_thaliana_AC_MS20121003_term_17 (F001677)	| Symbols: | Rieske (2Fe-2S) domain-containing protein | chr1:26936084-26937331 FORWARD LENGTH=287	AT1G71500.1		Arabidopsis_TAIR10.fasta	31728.2	1	2	2	4	0.000853	0.108	AQPGLTATNVNVDEVR	K	M	0.997	66.1	27.9	22.3	60.9	0	2	0	0	2	1683.87	1452.5		39790.9	212	227	Empty	TRUE
Ilona_121120	Sample	Pep_BR3	A_thaliana_AC_MS20121003_term_17 (F001677)	| Symbols: | Rieske (2Fe-2S) domain-containing protein | chr1:26936084-26937331 FORWARD LENGTH=287	AT1G71500.1		Arabidopsis_TAIR10.fasta	31728.2	1	2	2	4	0.000853	0.108	SPAEGAYSEGLLNAR	R	L	0.997	85.6	27.3	21.8	82.1	0	2	0	0	2	1534.75	1540		26913.5	121	135	Empty	TRUE
Ilona_121120	Sample	Pep_BR3	A_thaliana_AC_MS20121003_term_17 (F001677)	| Symbols: TUB5 | tubulin beta-5 chain | chr1:6938033-6940481 REVERSE LENGTH=449	AT1G20010.1		Arabidopsis_TAIR10.fasta	50342.7	0.948	1	1	2	0.000426	0.0334	AVLMDLEPGTMDSIR	R	S	0.992	31.8	25.8	16.3	0	0	2	0	0	2	1679.8	1591.5		24963.8	64	78	Empty	TRUE
Ilona_121120	Sample	Pep_BR3	A_thaliana_AC_MS20121003_term_17 (F001677)	| Symbols: Hsp81.4, AtHsp90.4 | HEAT SHOCK PROTEIN 81.4 | chr5:22677602-22680067 REVERSE LENGTH=699	AT5G56000.1,AT5G56010.1,AT5G56030.1,AT5G56030.2		Arabidopsis_TAIR10.fasta	80068	0.963	1	1	1	0.000213	0.0215	KPEEINKEEYAAFYK	R	S	0.994	29.7	27	14.9	29.7	0	0	1	0	2	1858.92	1418		11430.5	271	285	Empty	TRUE
Ilona_121120	Sample	Pep_BR3	A_thaliana_AC_MS20121003_term_17 (F001677)	| Symbols: LOS1 | Ribosomal protein S5/Elongation factor G/III/V family protein | chr1:20968245-20971077 REVERSE LENGTH=843	AT1G56070.1		Arabidopsis_TAIR10.fasta	93891.9	0.982	1	1	2	0.000426	0.019	NATLTNEKEVDAHPIR	K	A	0.997	41.6	28.2	17.8	39.4	0	0	2	0	2	1807.93	1171.5		34960.1	464	479	Empty	TRUE

## Sheet: Table S3
Table S3 - Protein report
Experiment name	Biological sample category	Biological sample name	MS/MS sample name	Protein name	Protein accession numbers	Alternate IDs	Database sources	Protein molecular weight (Da)	Protein identification probability	Exclusive unique peptide count	Exclusive unique spectrum count	Exclusive spectrum count	Percentage of total spectra	Percentage sequence coverage	Length
Ilona_121120	Control	Ctrl_BR1	A_thaliana_AC_MS20121003_term_1 (F001661)	| Symbols: PSBC | photosystem II reaction center protein C | chrC:33720-35141 FORWARD LENGTH=473	ATCG00280.1		Arabidopsis_TAIR10.fasta	51869.4	0.993	1	2	3	0.000789	0.0296	473
Ilona_121120	Control	Ctrl_BR1	A_thaliana_AC_MS20121003_term_1 (F001661)	| Symbols: | Transketolase | chr3:22454004-22456824 FORWARD LENGTH=741	AT3G60750.1,AT3G60750.2		Arabidopsis_TAIR10.fasta	79970.1	0.993	1	1	1	0.000263	0.0162	741
Ilona_121120	Control	Ctrl_BR1	A_thaliana_AC_MS20121003_term_1 (F001661)	| Symbols: PSAE-2 | photosystem I subunit E-2 | chr2:8736780-8737644 FORWARD LENGTH=145	AT2G20260.1		Arabidopsis_TAIR10.fasta	15189.4	1	3	3	4	0.00105	0.297	145
Ilona_121120	Control	Ctrl_BR1	A_thaliana_AC_MS20121003_term_1 (F001661)	| Symbols: PTAC16 | plastid transcriptionally active 16 | chr3:17228766-17231021 FORWARD LENGTH=510	AT3G46780.1		Arabidopsis_TAIR10.fasta	54358.6	1	2	2	5	0.00131	0.051	510
Ilona_121120	Control	Ctrl_BR1	A_thaliana_AC_MS20121003_term_1 (F001661)	| Symbols: PYK10, PSR3.1, BGLU23, LEB | Glycosyl hydrolase superfamily protein | chr3:2840657-2843730 REVERSE LENGTH=524	AT3G09260.1		Arabidopsis_TAIR10.fasta	59722.4	0.999	1	1	2	0.000526	0.0401	524
Ilona_121120	Control	Ctrl_BR1	A_thaliana_AC_MS20121003_term_1 (F001661)	| Symbols: ATPC1 | ATPase, F1 complex, gamma subunit protein | chr4:2350761-2351882 REVERSE LENGTH=373	AT4G04640.1		Arabidopsis_TAIR10.fasta	40911.9	1	3	3	8	0.0021	0.107	373
Ilona_121120	Control	Ctrl_BR1	A_thaliana_AC_MS20121003_term_1 (F001661)	| Symbols: LHCA4, CAB4 | light-harvesting chlorophyll-protein complex I subunit A4 | chr3:17493622-17494773 REVERSE LENGTH=251	AT3G47470.1		Arabidopsis_TAIR10.fasta	27734.4	0.999	1	1	2	0.000526	0.0478	251
Ilona_121120	Control	Ctrl_BR1	A_thaliana_AC_MS20121003_term_1 (F001661)	| Symbols: LHCB5 | light harvesting complex of photosystem II 5 | chr4:6408200-6409496 FORWARD LENGTH=280	AT4G10340.1		Arabidopsis_TAIR10.fasta	30158.3	0.993	1	1	2	0.000526	0.0393	280
Ilona_121120	Control	Ctrl_BR1	A_thaliana_AC_MS20121003_term_1 (F001661)	| Symbols: PSAD-2 | photosystem I subunit D-2 | chr1:753528-754142 REVERSE LENGTH=204	AT1G03130.1,AT4G02770.1		Arabidopsis_TAIR10.fasta	22307.3	0.663	0	0	0	0	0	204
Ilona_121120	Control	Ctrl_BR1	A_thaliana_AC_MS20121003_term_1 (F001661)	| Symbols: PGK1 | phosphoglycerate kinase 1 | chr3:4061127-4063140 REVERSE LENGTH=481	AT3G12780.1		Arabidopsis_TAIR10.fasta	50113.1	0.998	1	1	1	0.000263	0.0353	481
Ilona_121120	Control	Ctrl_BR1	A_thaliana_AC_MS20121003_term_1 (F001661)	| Symbols: CPN60B, LEN1 | chaperonin 60 beta | chr1:20715717-20718673 REVERSE LENGTH=600	AT1G55490.1,AT1G55490.2		Arabidopsis_TAIR10.fasta	63809.3	0.993	1	1	2	0.000526	0.0217	600
Ilona_121120	Control	Ctrl_BR1	A_thaliana_AC_MS20121003_term_1 (F001661)	| Symbols: LHCA3 | photosystem I light harvesting complex gene 3 | chr1:22700152-22701149 FORWARD LENGTH=273	AT1G61520.1,AT1G61520.2,AT1G61520.3		Arabidopsis_TAIR10.fasta	29182.9	0.993	1	1	2	0.000526	0.044	273
Ilona_121120	Control	Ctrl_BR1	A_thaliana_AC_MS20121003_term_1 (F001661)	Tax_Id=9606 Gene_Symbol=KRT7 keratin 7	IPI:CON_IPI00847342.1|TREMBL:Q3KNV1;Q96GE1		Arabidopsis_TAIR10.fasta	51387.3	1	3	4	9	0.00237	0.0405	469
Ilona_121120	Control	Ctrl_BR1	A_thaliana_AC_MS20121003_term_1 (F001661)	| Symbols: ATGRP7, CCR2, GR-RBP7, GRP7 | cold, circadian rhythm, and rna binding 2 | chr2:9265477-9266316 REVERSE LENGTH=176	AT2G21660.1,AT2G21660.2		Arabidopsis_TAIR10.fasta	16890.1	0.993	1	1	1	0.000263	0.0568	176
Ilona_121120	Control	Ctrl_BR1	A_thaliana_AC_MS20121003_term_1 (F001661)	| Symbols: LHCB6, CP24 | light harvesting complex photosystem II subunit 6 | chr1:5446685-5447676 REVERSE LENGTH=258	AT1G15820.1		Arabidopsis_TAIR10.fasta	27523.5	1	1	1	2	0.000526	0.0698	258
Ilona_121120	Control	Ctrl_BR1	A_thaliana_AC_MS20121003_term_1 (F001661)	| Symbols: RCA | rubisco activase | chr2:16571046-16573345 REVERSE LENGTH=446	AT2G39730.2		Arabidopsis_TAIR10.fasta	49101.1	1	3	3	5	0.00131	0.0426	446
Ilona_121120	Control	Ctrl_BR1	A_thaliana_AC_MS20121003_term_1 (F001661)	| Symbols: ATPF | ATPase, F0 complex, subunit B/B', bacterial/chloroplast | chrC:11529-12798 REVERSE LENGTH=184	ATCG00130.1		Arabidopsis_TAIR10.fasta	21057.8	1	2	2	4	0.00105	0.13	184
Ilona_121120	Control	Ctrl_BR1	A_thaliana_AC_MS20121003_term_1 (F001661)	| Symbols: RBCL | ribulose-bisphosphate carboxylases | chrC:54958-56397 FORWARD LENGTH=479	ATCG00490.1		Arabidopsis_TAIR10.fasta	52955.6	1	4	5	9	0.00237	0.102	479
Ilona_121120	Control	Ctrl_BR1	A_thaliana_AC_MS20121003_term_1 (F001661)	| Symbols: | GTP binding Elongation factor Tu family protein | chr1:2455559-2457001 FORWARD LENGTH=449	AT1G07920.1,AT1G07930.1,AT1G07940.1,AT1G07940.2,AT5G60390.1,AT5G60390.3		Arabidopsis_TAIR10.fasta	49503.4	1	4	4	7	0.00184	0.0846	449
Ilona_121120	Control	Ctrl_BR1	A_thaliana_AC_MS20121003_term_1 (F001661)	| Symbols: LOX2, ATLOX2 | lipoxygenase 2 | chr3:16525437-16529233 FORWARD LENGTH=896	AT3G45140.1		Arabidopsis_TAIR10.fasta	102049	1	2	2	3	0.000789	0.0223	896
Ilona_121120	Control	Ctrl_BR1	A_thaliana_AC_MS20121003_term_1 (F001661)	| Symbols: ATPA | ATP synthase subunit alpha | chrC:9938-11461 REVERSE LENGTH=507	ATCG00120.1		Arabidopsis_TAIR10.fasta	55329.8	1	5	5	9	0.00237	0.118	507
Ilona_121120	Control	Ctrl_BR1	A_thaliana_AC_MS20121003_term_1 (F001661)	| Symbols: CA2, CA18, BETA CA2 | carbonic anhydrase 2 | chr5:4758257-4762382 FORWARD LENGTH=331	AT5G14740.1,AT5G14740.2,AT5G14740.3,AT5G14740.4,AT5G14740.5		Arabidopsis_TAIR10.fasta	36615.5	1	2	2	3	0.000789	0.0816	331
Ilona_121120	Control	Ctrl_BR1	A_thaliana_AC_MS20121003_term_1 (F001661)	| Symbols: PSAL | photosystem I subunit l | chr4:7521469-7522493 FORWARD LENGTH=219	AT4G12800.1		Arabidopsis_TAIR10.fasta	23052.4	0.993	1	1	2	0.000526	0.0365	219
Ilona_121120	Control	Ctrl_BR1	A_thaliana_AC_MS20121003_term_1 (F001661)	| Symbols: AVP1, ATAVP3, AVP-3, AtVHP1;1 | Inorganic H pyrophosphatase family protein | chr1:5399115-5402185 FORWARD LENGTH=770	AT1G15690.1		Arabidopsis_TAIR10.fasta	80822.5	1	2	2	3	0.000789	0.0286	770
Ilona_121120	Control	Ctrl_BR1	A_thaliana_AC_MS20121003_term_1 (F001661)	| Symbols: VAR1, FTSH5 | FtsH extracellular protease family | chr5:16902659-16905102 FORWARD LENGTH=704	AT5G42270.1		Arabidopsis_TAIR10.fasta	75233.1	0.845	0	0	0	0	0	704
Ilona_121120	Control	Ctrl_BR1	A_thaliana_AC_MS20121003_term_1 (F001661)	| Symbols: ATPB, PB | ATP synthase subunit beta | chrC:52660-54156 REVERSE LENGTH=498	ATCG00480.1		Arabidopsis_TAIR10.fasta	53934.8	1	8	11	23	0.00605	0.171	498
Ilona_121120	Control	Ctrl_BR1	A_thaliana_AC_MS20121003_term_1 (F001661)	| Symbols: PSBO-1, OEE1, OEE33, OE33, PSBO1, MSP-1 | PS II oxygen-evolving complex 1 | chr5:26568744-26570124 FORWARD LENGTH=332	AT5G66570.1		Arabidopsis_TAIR10.fasta	35142.8	1	2	2	3	0.000789	0.0572	332
Ilona_121120	Control	Ctrl_BR1	A_thaliana_AC_MS20121003_term_1 (F001661)	| Symbols: PSBA | photosystem II reaction center protein A | chrC:383-1444 REVERSE LENGTH=353	ATCG00020.1		Arabidopsis_TAIR10.fasta	38937.6	0.856	0	0	0	0	0	353
Ilona_121120	Control	Ctrl_BR1	A_thaliana_AC_MS20121003_term_1 (F001661)	| Symbols: GAPA, GAPA-1 | glyceraldehyde 3-phosphate dehydrogenase A subunit | chr3:9795226-9796848 FORWARD LENGTH=396	AT3G26650.1		Arabidopsis_TAIR10.fasta	42490.1	0.979	1	1	2	0.000526	0.0581	396
Ilona_121120	Control	Ctrl_BR1	A_thaliana_AC_MS20121003_term_1 (F001661)	Tax_Id=10090 Gene_Symbol=Krt14 Type I epidermal keratin (Fragment)	IPI:CON_00828528.1|TREMBL:Q61782		Arabidopsis_TAIR10.fasta	10661.3	1	2	2	3	0.000789	0.118	93
Ilona_121120	Control	Ctrl_BR1	A_thaliana_AC_MS20121003_term_1 (F001661)	| Symbols: GAPC-2, GAPC2 | glyceraldehyde-3-phosphate dehydrogenase C2 | chr1:4608465-4610494 REVERSE LENGTH=338	AT1G13440.1,AT3G04120.1		Arabidopsis_TAIR10.fasta	36913.4	0.998	1	1	2	0.000526	0.0444	338
Ilona_121120	Control	Ctrl_BR1	A_thaliana_AC_MS20121003_term_1 (F001661)	| Symbols: PSAG | photosystem I subunit G | chr1:20802874-20803356 REVERSE LENGTH=160	AT1G55670.1		Arabidopsis_TAIR10.fasta	17086.1	0.992	1	1	1	0.000263	0.0562	160
Ilona_121120	Control	Ctrl_BR1	A_thaliana_AC_MS20121003_term_1 (F001661)	| Symbols: | Ribulose bisphosphate carboxylase (small chain) family protein | chr5:15377501-15378306 REVERSE LENGTH=181	AT5G38410.1,AT5G38410.3,AT5G38420.1,AT5G38430.1		Arabidopsis_TAIR10.fasta	20286.6	0.695	0	0	0	0	0	181
Ilona_121120	Control	Ctrl_BR1	A_thaliana_AC_MS20121003_term_1 (F001661)	| Symbols: ACT8 | actin 8 | chr1:18216539-18217947 FORWARD LENGTH=377	AT1G49240.1,AT3G18780.2		Arabidopsis_TAIR10.fasta	41863.5	0.73	0	0	0	0	0	377
Ilona_121120	Control	Ctrl_BR1	A_thaliana_AC_MS20121003_term_1 (F001661)	| Symbols: CAB3, AB180, LHCB1.2 | chlorophyll A/B binding protein 3 | chr1:10472443-10473246 REVERSE LENGTH=267	AT1G29910.1,AT1G29920.1,AT1G29930.1,AT2G34420.1		Arabidopsis_TAIR10.fasta	28227.8	1	3	3	11	0.00289	0.0824	267
Ilona_121120	Control	Ctrl_BR1	A_thaliana_AC_MS20121003_term_1 (F001661)	| Symbols: PSAA | Photosystem I, PsaA/PsaB protein | chrC:39605-41857 REVERSE LENGTH=750	ATCG00350.1		Arabidopsis_TAIR10.fasta	83233.3	1	2	2	3	0.000789	0.0213	750
Ilona_121120	Control	Ctrl_BR1	A_thaliana_AC_MS20121003_term_1 (F001661)	| Symbols: PETA | photosynthetic electron transfer A | chrC:61657-62619 FORWARD LENGTH=320	ATCG00540.1		Arabidopsis_TAIR10.fasta	35358	1	4	4	10	0.00263	0.138	320
Ilona_121120	Control	Ctrl_BR1	A_thaliana_AC_MS20121003_term_1 (F001661)	| Symbols: PSAB | Photosystem I, PsaA/PsaB protein | chrC:37375-39579 REVERSE LENGTH=734	ATCG00340.1		Arabidopsis_TAIR10.fasta	82478.6	1	2	2	4	0.00105	0.0272	734
Ilona_121120	Control	Ctrl_BR1	A_thaliana_AC_MS20121003_term_1 (F001661)	| Symbols: GAPB | glyceraldehyde-3-phosphate dehydrogenase B subunit | chr1:16127552-16129584 FORWARD LENGTH=447	AT1G42970.1		Arabidopsis_TAIR10.fasta	47659.3	1	2	2	3	0.000789	0.0515	447
Ilona_121120	Control	Ctrl_BR1	A_thaliana_AC_MS20121003_term_1 (F001661)	| Symbols: LHCB4.1 | light harvesting complex photosystem II | chr5:209084-210243 FORWARD LENGTH=290	AT5G01530.1		Arabidopsis_TAIR10.fasta	31140.7	1	2	2	4	0.00105	0.069	290
Ilona_121120	Sample	Pep_BR1	A_thaliana_AC_MS20121003_term_5 (F001665)	| Symbols: AAC1 | ADP/ATP carrier 1 | chr3:2605706-2607030 REVERSE LENGTH=381	AT3G08580.1,AT3G08580.2		Arabidopsis_TAIR10.fasta	41477.3	0.978	1	1	2	0.000432	0.0289	381
Ilona_121120	Sample	Pep_BR1	A_thaliana_AC_MS20121003_term_5 (F001665)	| Symbols: PSBC | photosystem II reaction center protein C | chrC:33720-35141 FORWARD LENGTH=473	ATCG00280.1		Arabidopsis_TAIR10.fasta	51869.4	1	3	4	8	0.00173	0.0973	473
Ilona_121120	Sample	Pep_BR1	A_thaliana_AC_MS20121003_term_5 (F001665)	| Symbols: | Transketolase | chr3:22454004-22456824 FORWARD LENGTH=741	AT3G60750.1,AT3G60750.2		Arabidopsis_TAIR10.fasta	79970.1	1	3	3	6	0.0013	0.0499	741
Ilona_121120	Sample	Pep_BR1	A_thaliana_AC_MS20121003_term_5 (F001665)	| Symbols: CaS | calcium sensing receptor | chr5:7736760-7738412 REVERSE LENGTH=387	AT5G23060.1		Arabidopsis_TAIR10.fasta	41287.2	1	5	5	6	0.0013	0.147	387
Ilona_121120	Sample	Pep_BR1	A_thaliana_AC_MS20121003_term_5 (F001665)	| Symbols: VAR2, FTSH2 | FtsH extracellular protease family | chr2:13174692-13177064 FORWARD LENGTH=695	AT2G30950.1		Arabidopsis_TAIR10.fasta	74158.9	0.832	1	1	1	0.000216	0.0187	695
Ilona_121120	Sample	Pep_BR1	A_thaliana_AC_MS20121003_term_5 (F001665)	| Symbols: PSAE-2 | photosystem I subunit E-2 | chr2:8736780-8737644 FORWARD LENGTH=145	AT2G20260.1		Arabidopsis_TAIR10.fasta	15189.4	0.978	1	1	2	0.000432	0.0897	145
Ilona_121120	Sample	Pep_BR1	A_thaliana_AC_MS20121003_term_5 (F001665)	| Symbols: PTAC16 | plastid transcriptionally active 16 | chr3:17228766-17231021 FORWARD LENGTH=510	AT3G46780.1		Arabidopsis_TAIR10.fasta	54358.6	1	8	8	15	0.00324	0.218	510
Ilona_121120	Sample	Pep_BR1	A_thaliana_AC_MS20121003_term_5 (F001665)	| Symbols: PYK10, PSR3.1, BGLU23, LEB | Glycosyl hydrolase superfamily protein | chr3:2840657-2843730 REVERSE LENGTH=524	AT3G09260.1		Arabidopsis_TAIR10.fasta	59722.4	0.128	0	0	0	0	0	524
Ilona_121120	Sample	Pep_BR1	A_thaliana_AC_MS20121003_term_5 (F001665)	| Symbols: ATCIMS, ATMETS, ATMS1 | Cobalamin-independent synthase family protein | chr5:5935771-5939195 FORWARD LENGTH=765	AT5G17920.1,AT5G17920.2		Arabidopsis_TAIR10.fasta	84358.4	1	10	10	20	0.00432	0.148	765
Ilona_121120	Sample	Pep_BR1	A_thaliana_AC_MS20121003_term_5 (F001665)	| Symbols: ATPC1 | ATPase, F1 complex, gamma subunit protein | chr4:2350761-2351882 REVERSE LENGTH=373	AT4G04640.1		Arabidopsis_TAIR10.fasta	40911.9	1	2	2	4	0.000863	0.0643	373
Ilona_121120	Sample	Pep_BR1	A_thaliana_AC_MS20121003_term_5 (F001665)	| Symbols: LHCA4, CAB4 | light-harvesting chlorophyll-protein complex I subunit A4 | chr3:17493622-17494773 REVERSE LENGTH=251	AT3G47470.1		Arabidopsis_TAIR10.fasta	27734.4	1	3	3	6	0.0013	0.124	251
Ilona_121120	Sample	Pep_BR1	A_thaliana_AC_MS20121003_term_5 (F001665)	| Symbols: ATRAB8D, ATRABE1B, RABE1b | RAB GTPase homolog E1B | chr4:10990036-10991466 FORWARD LENGTH=476	AT4G20360.1		Arabidopsis_TAIR10.fasta	51630.7	1	7	9	19	0.0041	0.197	476
Ilona_121120	Sample	Pep_BR1	A_thaliana_AC_MS20121003_term_5 (F001665)	| Symbols: GAPC-2, GAPC2 | glyceraldehyde-3-phosphate dehydrogenase C2 | chr1:4608465-4610494 REVERSE LENGTH=338	AT1G13440.1,AT3G04120.1		Arabidopsis_TAIR10.fasta	36913.4	1	5	5	10	0.00216	0.204	338
Ilona_121120	Sample	Pep_BR1	A_thaliana_AC_MS20121003_term_5 (F001665)	| Symbols: LHCB5 | light harvesting complex of photosystem II 5 | chr4:6408200-6409496 FORWARD LENGTH=280	AT4G10340.1		Arabidopsis_TAIR10.fasta	30158.3	1	5	6	15	0.00324	0.214	280
Ilona_121120	Sample	Pep_BR1	A_thaliana_AC_MS20121003_term_5 (F001665)	| Symbols: LHCA1 | photosystem I light harvesting complex gene 1 | chr3:20339706-20340922 REVERSE LENGTH=241	AT3G54890.1,AT3G54890.4		Arabidopsis_TAIR10.fasta	25996.8	1	4	5	7	0.00151	0.0705	241
Ilona_121120	Sample	Pep_BR1	A_thaliana_AC_MS20121003_term_5 (F001665)	| Symbols: PSAD-2 | photosystem I subunit D-2 | chr1:753528-754142 REVERSE LENGTH=204	AT1G03130.1,AT4G02770.1		Arabidopsis_TAIR10.fasta	22307.3	0.945	1	1	1	0.000216	0.0735	204
Ilona_121120	Sample	Pep_BR1	A_thaliana_AC_MS20121003_term_5 (F001665)	| Symbols: PGK1 | phosphoglycerate kinase 1 | chr3:4061127-4063140 REVERSE LENGTH=481	AT3G12780.1		Arabidopsis_TAIR10.fasta	50113.1	1	6	6	12	0.00259	0.164	481
Ilona_121120	Sample	Pep_BR1	A_thaliana_AC_MS20121003_term_5 (F001665)	| Symbols: EIF4A1, RH4, TIF4A1 | eukaryotic translation initiation factor 4A1 | chr3:4592635-4594128 REVERSE LENGTH=412	AT3G13920.1,AT3G13920.2,AT3G13920.3		Arabidopsis_TAIR10.fasta	46704.9	1	5	5	9	0.00194	0.133	412
Ilona_121120	Sample	Pep_BR1	A_thaliana_AC_MS20121003_term_5 (F001665)	| Symbols: ATGSTF8, ATGSTF5, GST6, GSTF8 | glutathione S-transferase phi 8 | chr2:19558213-19559266 FORWARD LENGTH=263	AT2G47730.1		Arabidopsis_TAIR10.fasta	29232.6	1	3	3	5	0.00108	0.16	263
Ilona_121120	Sample	Pep_BR1	A_thaliana_AC_MS20121003_term_5 (F001665)	| Symbols: CPN60B, LEN1 | chaperonin 60 beta | chr1:20715717-20718673 REVERSE LENGTH=600	AT1G55490.1,AT1G55490.2		Arabidopsis_TAIR10.fasta	63809.3	1	3	3	6	0.0013	0.0717	600
Ilona_121120	Sample	Pep_BR1	A_thaliana_AC_MS20121003_term_5 (F001665)	| Symbols: POR C, PORC | protochlorophyllide oxidoreductase C | chr1:907699-909245 FORWARD LENGTH=401	AT1G03630.1,AT1G03630.2		Arabidopsis_TAIR10.fasta	43884.2	0.978	1	1	2	0.000432	0.0474	401
Ilona_121120	Sample	Pep_BR1	A_thaliana_AC_MS20121003_term_5 (F001665)	| Symbols: LHCA3 | photosystem I light harvesting complex gene 3 | chr1:22700152-22701149 FORWARD LENGTH=273	AT1G61520.1,AT1G61520.2,AT1G61520.3		Arabidopsis_TAIR10.fasta	29182.9	1	5	6	11	0.00237	0.179	273
Ilona_121120	Sample	Pep_BR1	A_thaliana_AC_MS20121003_term_5 (F001665)	Tax_Id=9606 Gene_Symbol=KRT7 keratin 7	IPI:CON_IPI00847342.1|TREMBL:Q3KNV1;Q96GE1		Arabidopsis_TAIR10.fasta	51387.3	1	3	4	6	0.0013	0.0426	469
Ilona_121120	Sample	Pep_BR1	A_thaliana_AC_MS20121003_term_5 (F001665)	| Symbols: | Heat shock protein 70 (Hsp 70) family protein | chr3:2903434-2905632 REVERSE LENGTH=649	AT3G09440.1,AT3G09440.2,AT5G02500.1,AT5G02500.2		Arabidopsis_TAIR10.fasta	71149.9	1	2	2	4	0.000863	0.0447	649
Ilona_121120	Sample	Pep_BR1	A_thaliana_AC_MS20121003_term_5 (F001665)	| Symbols: | Translation elongation factor EF1B, gamma chain | chr1:21377873-21380114 FORWARD LENGTH=413	AT1G57720.1,AT1G57720.2		Arabidopsis_TAIR10.fasta	46401.8	1	2	2	4	0.000863	0.0678	413
Ilona_121120	Sample	Pep_BR1	A_thaliana_AC_MS20121003_term_5 (F001665)	| Symbols: ATGRP7, CCR2, GR-RBP7, GRP7 | cold, circadian rhythm, and rna binding 2 | chr2:9265477-9266316 REVERSE LENGTH=176	AT2G21660.1,AT2G21660.2		Arabidopsis_TAIR10.fasta	16890.1	1	4	4	8	0.00173	0.307	176
Ilona_121120	Sample	Pep_BR1	A_thaliana_AC_MS20121003_term_5 (F001665)	| Symbols: | Mitochondrial substrate carrier family protein | chr5:6679591-6681845 REVERSE LENGTH=298	AT5G19760.1		Arabidopsis_TAIR10.fasta	31913.3	1	2	2	3	0.000648	0.0705	298
Ilona_121120	Sample	Pep_BR1	A_thaliana_AC_MS20121003_term_5 (F001665)	| Symbols: LHCB6, CP24 | light harvesting complex photosystem II subunit 6 | chr1:5446685-5447676 REVERSE LENGTH=258	AT1G15820.1		Arabidopsis_TAIR10.fasta	27523.5	1	5	5	9	0.00194	0.198	258
Ilona_121120	Sample	Pep_BR1	A_thaliana_AC_MS20121003_term_5 (F001665)	| Symbols: ACT7 | actin 7 | chr5:3052809-3054220 FORWARD LENGTH=377	AT5G09810.1		Arabidopsis_TAIR10.fasta	41736.6	1	2	2	2	0.000432	0.207	377
Ilona_121120	Sample	Pep_BR1	A_thaliana_AC_MS20121003_term_5 (F001665)	| Symbols: RCA | rubisco activase | chr2:16571046-16573345 REVERSE LENGTH=446	AT2G39730.2		Arabidopsis_TAIR10.fasta	49101.1	1	14	18	62	0.0134	0.365	446
Ilona_121120	Sample	Pep_BR1	A_thaliana_AC_MS20121003_term_5 (F001665)	| Symbols: ATPD | ATP synthase delta-subunit gene | chr4:6100799-6101503 FORWARD LENGTH=234	AT4G09650.1		Arabidopsis_TAIR10.fasta	25669.1	1	2	2	2	0.000432	0.0983	234
Ilona_121120	Sample	Pep_BR1	A_thaliana_AC_MS20121003_term_5 (F001665)	| Symbols: TUB5 | tubulin beta-5 chain | chr1:6938033-6940481 REVERSE LENGTH=449	AT1G20010.1		Arabidopsis_TAIR10.fasta	50342.7	1	2	2	4	0.000863	0.0601	449
Ilona_121120	Sample	Pep_BR1	A_thaliana_AC_MS20121003_term_5 (F001665)	| Symbols: ATPF | ATPase, F0 complex, subunit B/B', bacterial/chloroplast | chrC:11529-12798 REVERSE LENGTH=184	ATCG00130.1		Arabidopsis_TAIR10.fasta	21057.8	1	2	2	4	0.000863	0.114	184
Ilona_121120	Sample	Pep_BR1	A_thaliana_AC_MS20121003_term_5 (F001665)	| Symbols: RBCL | ribulose-bisphosphate carboxylases | chrC:54958-56397 FORWARD LENGTH=479	ATCG00490.1		Arabidopsis_TAIR10.fasta	52955.6	1	7	7	12	0.00259	0.163	479
Ilona_121120	Sample	Pep_BR1	A_thaliana_AC_MS20121003_term_5 (F001665)	| Symbols: | GTP binding Elongation factor Tu family protein | chr1:2455559-2457001 FORWARD LENGTH=449	AT1G07920.1,AT1G07930.1,AT1G07940.1,AT1G07940.2,AT5G60390.1,AT5G60390.3		Arabidopsis_TAIR10.fasta	49503.4	1	8	8	19	0.0041	0.218	449
Ilona_121120	Sample	Pep_BR1	A_thaliana_AC_MS20121003_term_5 (F001665)	| Symbols: CAT3, SEN2, ATCAT3 | catalase 3 | chr1:7143142-7146193 FORWARD LENGTH=492	AT1G20620.1,AT1G20620.5,AT4G35090.1		Arabidopsis_TAIR10.fasta	56696.3	1	2	2	3	0.000648	0.0366	492
Ilona_121120	Sample	Pep_BR1	A_thaliana_AC_MS20121003_term_5 (F001665)	| Symbols: ATPA | ATP synthase subunit alpha | chrC:9938-11461 REVERSE LENGTH=507	ATCG00120.1		Arabidopsis_TAIR10.fasta	55329.8	1	10	11	19	0.0041	0.205	507
Ilona_121120	Sample	Pep_BR1	A_thaliana_AC_MS20121003_term_5 (F001665)	| Symbols: GS2, GLN2, ATGSL1 | glutamine synthetase 2 | chr5:13831220-13833239 FORWARD LENGTH=430	AT5G35630.1,AT5G35630.2,AT5G35630.3		Arabidopsis_TAIR10.fasta	47411.3	1	1	1	2	0.000432	0.0326	430
Ilona_121120	Sample	Pep_BR1	A_thaliana_AC_MS20121003_term_5 (F001665)	| Symbols: TUA4, TOR2 | tubulin alpha-4 chain | chr1:1356421-1358266 REVERSE LENGTH=450	AT1G04820.1,AT1G50010.1,AT4G14960.1,AT4G14960.2		Arabidopsis_TAIR10.fasta	49540.8	1	3	3	5	0.00108	0.1	450
Ilona_121120	Sample	Pep_BR1	A_thaliana_AC_MS20121003_term_5 (F001665)	| Symbols: CA2, CA18, BETA CA2 | carbonic anhydrase 2 | chr5:4758257-4762382 FORWARD LENGTH=331	AT5G14740.1,AT5G14740.2,AT5G14740.3,AT5G14740.4,AT5G14740.5		Arabidopsis_TAIR10.fasta	36615.5	1	4	4	6	0.0013	0.133	331
Ilona_121120	Sample	Pep_BR1	A_thaliana_AC_MS20121003_term_5 (F001665)	| Symbols: VHA-A | vacuolar ATP synthase subunit A | chr1:29660463-29664575 FORWARD LENGTH=623	AT1G78900.1,AT1G78900.2		Arabidopsis_TAIR10.fasta	68814.5	0.978	1	1	1	0.000216	0.0144	623
Ilona_121120	Sample	Pep_BR1	A_thaliana_AC_MS20121003_term_5 (F001665)	| Symbols: KASI, KAS1 | 3-ketoacyl-acyl carrier protein synthase I | chr5:18774439-18776629 REVERSE LENGTH=473	AT5G46290.1,AT5G46290.2,AT5G46290.3		Arabidopsis_TAIR10.fasta	50414.5	1	2	2	3	0.000648	0.0655	473
Ilona_121120	Sample	Pep_BR1	A_thaliana_AC_MS20121003_term_5 (F001665)	| Symbols: VAR1, FTSH5 | FtsH extracellular protease family | chr5:16902659-16905102 FORWARD LENGTH=704	AT5G42270.1		Arabidopsis_TAIR10.fasta	75233.1	1	6	6	9	0.00194	0.128	704
Ilona_121120	Sample	Pep_BR1	A_thaliana_AC_MS20121003_term_5 (F001665)	| Symbols: ATPB, PB | ATP synthase subunit beta | chrC:52660-54156 REVERSE LENGTH=498	ATCG00480.1		Arabidopsis_TAIR10.fasta	53934.8	1	11	12	20	0.00432	0.345	498
Ilona_121120	Sample	Pep_BR1	A_thaliana_AC_MS20121003_term_5 (F001665)	| Symbols: PSBO-1, OEE1, OEE33, OE33, PSBO1, MSP-1 | PS II oxygen-evolving complex 1 | chr5:26568744-26570124 FORWARD LENGTH=332	AT5G66570.1		Arabidopsis_TAIR10.fasta	35142.8	1	2	2	4	0.000863	0.0663	332
Ilona_121120	Sample	Pep_BR1	A_thaliana_AC_MS20121003_term_5 (F001665)	| Symbols: PETC, PGR1 | photosynthetic electron transfer C | chr4:1440314-1441717 FORWARD LENGTH=229	AT4G03280.1,AT4G03280.2		Arabidopsis_TAIR10.fasta	24366.3	1	3	3	5	0.00108	0.197	229
Ilona_121120	Sample	Pep_BR1	A_thaliana_AC_MS20121003_term_5 (F001665)	| Symbols: | Rieske (2Fe-2S) domain-containing protein | chr1:26936084-26937331 FORWARD LENGTH=287	AT1G71500.1		Arabidopsis_TAIR10.fasta	31728.2	1	2	2	4	0.000863	0.108	287
Ilona_121120	Sample	Pep_BR1	A_thaliana_AC_MS20121003_term_5 (F001665)	| Symbols: Hsp81.4, AtHsp90.4 | HEAT SHOCK PROTEIN 81.4 | chr5:22677602-22680067 REVERSE LENGTH=699	AT5G56000.1,AT5G56010.1,AT5G56030.1,AT5G56030.2		Arabidopsis_TAIR10.fasta	80068	1	2	2	4	0.000863	0.0386	699
Ilona_121120	Sample	Pep_BR1	A_thaliana_AC_MS20121003_term_5 (F001665)	| Symbols: PSBA | photosystem II reaction center protein A | chrC:383-1444 REVERSE LENGTH=353	ATCG00020.1		Arabidopsis_TAIR10.fasta	38937.6	1	2	2	3	0.000648	0.0623	353
Ilona_121120	Sample	Pep_BR1	A_thaliana_AC_MS20121003_term_5 (F001665)	| Symbols: GAPA, GAPA-1 | glyceraldehyde 3-phosphate dehydrogenase A subunit | chr3:9795226-9796848 FORWARD LENGTH=396	AT3G26650.1		Arabidopsis_TAIR10.fasta	42490.1	1	6	6	13	0.00281	0.199	396
Ilona_121120	Sample	Pep_BR1	A_thaliana_AC_MS20121003_term_5 (F001665)	| Symbols: PTAC8, TMP14, PSAP, PSI-P | photosystem I P subunit | chr2:19243729-19244870 FORWARD LENGTH=174	AT2G46820.1,AT2G46820.2		Arabidopsis_TAIR10.fasta	18482.5	1	1	2	3	0.000648	0.144	174
Ilona_121120	Sample	Pep_BR1	A_thaliana_AC_MS20121003_term_5 (F001665)	Tax_Id=10090 Gene_Symbol=Krt14 Type I epidermal keratin (Fragment)	IPI:CON_00828528.1|TREMBL:Q61782		Arabidopsis_TAIR10.fasta	10661.3	1	1	1	3	0.000648	0.237	93
Ilona_121120	Sample	Pep_BR1	A_thaliana_AC_MS20121003_term_5 (F001665)	| Symbols: LOS1 | Ribosomal protein S5/Elongation factor G/III/V family protein | chr1:20968245-20971077 REVERSE LENGTH=843	AT1G56070.1		Arabidopsis_TAIR10.fasta	93891.9	1	2	2	3	0.000648	0.0427	843
Ilona_121120	Sample	Pep_BR1	A_thaliana_AC_MS20121003_term_5 (F001665)	| Symbols: PSAG | photosystem I subunit G | chr1:20802874-20803356 REVERSE LENGTH=160	AT1G55670.1		Arabidopsis_TAIR10.fasta	17086.1	1	2	2	4	0.000863	0.0562	160
Ilona_121120	Sample	Pep_BR1	A_thaliana_AC_MS20121003_term_5 (F001665)	| Symbols: | Ribulose bisphosphate carboxylase (small chain) family protein | chr5:15377501-15378306 REVERSE LENGTH=181	AT5G38410.1,AT5G38410.3,AT5G38420.1,AT5G38430.1		Arabidopsis_TAIR10.fasta	20286.6	1	3	3	8	0.00173	0.149	181
Ilona_121120	Sample	Pep_BR1	A_thaliana_AC_MS20121003_term_5 (F001665)	| Symbols: ACT8 | actin 8 | chr1:18216539-18217947 FORWARD LENGTH=377	AT1G49240.1,AT3G18780.2		Arabidopsis_TAIR10.fasta	41863.5	1	7	8	16	0.00345	0.249	377
Ilona_121120	Sample	Pep_BR1	A_thaliana_AC_MS20121003_term_5 (F001665)	| Symbols: PORB | protochlorophyllide oxidoreductase B | chr4:13725648-13727107 FORWARD LENGTH=401	AT4G27440.1,AT4G27440.2		Arabidopsis_TAIR10.fasta	43360.5	1	2	2	4	0.000863	0.0474	401
Ilona_121120	Sample	Pep_BR1	A_thaliana_AC_MS20121003_term_5 (F001665)	| Symbols: PSBP-1, OEE2, PSII-P, OE23 | photosystem II subunit P-1 | chr1:2047940-2049186 FORWARD LENGTH=263	AT1G06680.1,AT1G06680.2		Arabidopsis_TAIR10.fasta	28095.4	1	2	2	3	0.000648	0.0913	263
Ilona_121120	Sample	Pep_BR1	A_thaliana_AC_MS20121003_term_5 (F001665)	| Symbols: CAB3, AB180, LHCB1.2 | chlorophyll A/B binding protein 3 | chr1:10472443-10473246 REVERSE LENGTH=267	AT1G29910.1,AT1G29920.1,AT1G29930.1,AT2G34420.1		Arabidopsis_TAIR10.fasta	28227.8	1	4	4	19	0.0041	0.112	267
Ilona_121120	Sample	Pep_BR1	A_thaliana_AC_MS20121003_term_5 (F001665)	| Symbols: CLPC, ATHSP93-V, HSP93-V, DCA1, CLPC1 | CLPC homologue 1 | chr5:20715710-20719800 REVERSE LENGTH=929	AT5G50920.1		Arabidopsis_TAIR10.fasta	103456	1	8	8	14	0.00302	0.104	929
Ilona_121120	Sample	Pep_BR1	A_thaliana_AC_MS20121003_term_5 (F001665)	| Symbols: PSAB | Photosystem I, PsaA/PsaB protein | chrC:37375-39579 REVERSE LENGTH=734	ATCG00340.1		Arabidopsis_TAIR10.fasta	82478.6	0.978	1	1	2	0.000432	0.0163	734
Ilona_121120	Sample	Pep_BR1	A_thaliana_AC_MS20121003_term_5 (F001665)	| Symbols: GAPB | glyceraldehyde-3-phosphate dehydrogenase B subunit | chr1:16127552-16129584 FORWARD LENGTH=447	AT1G42970.1		Arabidopsis_TAIR10.fasta	47659.3	1	10	10	18	0.00389	0.235	447
Ilona_121120	Sample	Pep_BR1	A_thaliana_AC_MS20121003_term_5 (F001665)	| Symbols: LHCB4.1 | light harvesting complex photosystem II | chr5:209084-210243 FORWARD LENGTH=290	AT5G01530.1		Arabidopsis_TAIR10.fasta	31140.7	1	2	2	4	0.000863	0.069	290
Ilona_121120	Sample	Pep_BR1	A_thaliana_AC_MS20121003_term_5 (F001665)	| Symbols: PSAF | photosystem I subunit F | chr1:11215011-11215939 REVERSE LENGTH=221	AT1G31330.1		Arabidopsis_TAIR10.fasta	24174.7	1	4	5	9	0.00194	0.222	221
Ilona_121120	Control	Ctrl_BR2	A_thaliana_AC_MS20121003_term_7 (F001667)	| Symbols: CAB3, AB180, LHCB1.2 | chlorophyll A/B binding protein 3 | chr1:10472443-10473246 REVERSE LENGTH=267	AT1G29910.1,AT1G29920.1,AT1G29930.1,AT2G34420.1		Arabidopsis_TAIR10.fasta	28227.8	1	3	3	9	0.00163	0.105	267
Ilona_121120	Control	Ctrl_BR2	A_thaliana_AC_MS20121003_term_7 (F001667)	| Symbols: PSBO-1, OEE1, OEE33, OE33, PSBO1, MSP-1 | PS II oxygen-evolving complex 1 | chr5:26568744-26570124 FORWARD LENGTH=332	AT5G66570.1		Arabidopsis_TAIR10.fasta	35142.8	0.993	1	1	2	0.000363	0.0361	332
Ilona_121120	Control	Ctrl_BR2	A_thaliana_AC_MS20121003_term_7 (F001667)	| Symbols: ATPA | ATP synthase subunit alpha | chrC:9938-11461 REVERSE LENGTH=507	ATCG00120.1		Arabidopsis_TAIR10.fasta	55329.8	1	6	6	14	0.00254	0.132	507
Ilona_121120	Control	Ctrl_BR2	A_thaliana_AC_MS20121003_term_7 (F001667)	| Symbols: ATPC1 | ATPase, F1 complex, gamma subunit protein | chr4:2350761-2351882 REVERSE LENGTH=373	AT4G04640.1		Arabidopsis_TAIR10.fasta	40911.9	0.993	1	1	4	0.000726	0.0349	373
Ilona_121120	Control	Ctrl_BR2	A_thaliana_AC_MS20121003_term_7 (F001667)	| Symbols: PSAF | photosystem I subunit F | chr1:11215011-11215939 REVERSE LENGTH=221	AT1G31330.1		Arabidopsis_TAIR10.fasta	24174.7	0.993	1	1	1	0.000182	0.0498	221
Ilona_121120	Control	Ctrl_BR2	A_thaliana_AC_MS20121003_term_7 (F001667)	| Symbols: PSAE-2 | photosystem I subunit E-2 | chr2:8736780-8737644 FORWARD LENGTH=145	AT2G20260.1		Arabidopsis_TAIR10.fasta	15189.4	1	3	3	4	0.000726	0.352	145
Ilona_121120	Control	Ctrl_BR2	A_thaliana_AC_MS20121003_term_7 (F001667)	| Symbols: PGK1 | phosphoglycerate kinase 1 | chr3:4061127-4063140 REVERSE LENGTH=481	AT3G12780.1		Arabidopsis_TAIR10.fasta	50113.1	0.993	1	1	1	0.000182	0.0353	481
Ilona_121120	Control	Ctrl_BR2	A_thaliana_AC_MS20121003_term_7 (F001667)	| Symbols: PETA | photosynthetic electron transfer A | chrC:61657-62619 FORWARD LENGTH=320	ATCG00540.1		Arabidopsis_TAIR10.fasta	35358	1	3	3	7	0.00127	0.112	320
Ilona_121120	Control	Ctrl_BR2	A_thaliana_AC_MS20121003_term_7 (F001667)	| Symbols: GAPB | glyceraldehyde-3-phosphate dehydrogenase B subunit | chr1:16127552-16129584 FORWARD LENGTH=447	AT1G42970.1		Arabidopsis_TAIR10.fasta	47659.3	0.993	1	1	2	0.000363	0.0336	447
Ilona_121120	Control	Ctrl_BR2	A_thaliana_AC_MS20121003_term_7 (F001667)	| Symbols: LHCA3 | photosystem I light harvesting complex gene 3 | chr1:22700152-22701149 FORWARD LENGTH=273	AT1G61520.1,AT1G61520.2,AT1G61520.3		Arabidopsis_TAIR10.fasta	29182.9	0.996	1	1	1	0.000182	0.0293	273
Ilona_121120	Control	Ctrl_BR2	A_thaliana_AC_MS20121003_term_7 (F001667)	| Symbols: PSAG | photosystem I subunit G | chr1:20802874-20803356 REVERSE LENGTH=160	AT1G55670.1		Arabidopsis_TAIR10.fasta	17086.1	0.955	1	1	1	0.000182	0.0437	160
Ilona_121120	Control	Ctrl_BR2	A_thaliana_AC_MS20121003_term_7 (F001667)	| Symbols: | GTP binding Elongation factor Tu family protein | chr1:2455559-2457001 FORWARD LENGTH=449	AT1G07920.1,AT1G07930.1,AT1G07940.1,AT1G07940.2,AT5G60390.1,AT5G60390.3		Arabidopsis_TAIR10.fasta	49503.4	0.993	1	1	2	0.000363	0.0245	449
Ilona_121120	Control	Ctrl_BR2	A_thaliana_AC_MS20121003_term_7 (F001667)	| Symbols: ATRAB8D, ATRABE1B, RABE1b | RAB GTPase homolog E1B | chr4:10990036-10991466 FORWARD LENGTH=476	AT4G20360.1		Arabidopsis_TAIR10.fasta	51630.7	0.993	1	1	2	0.000363	0.0231	476
Ilona_121120	Control	Ctrl_BR2	A_thaliana_AC_MS20121003_term_7 (F001667)	Tax_Id=9606 Gene_Symbol=KRT7 keratin 7	IPI:CON_IPI00847342.1|TREMBL:Q3KNV1;Q96GE1		Arabidopsis_TAIR10.fasta	51387.3	0.992	1	1	2	0.000363	0.0192	469
Ilona_121120	Control	Ctrl_BR2	A_thaliana_AC_MS20121003_term_7 (F001667)	| Symbols: PSAL | photosystem I subunit l | chr4:7521469-7522493 FORWARD LENGTH=219	AT4G12800.1		Arabidopsis_TAIR10.fasta	23052.4	0.999	2	2	2	0.000363	0.105	219
Ilona_121120	Control	Ctrl_BR2	A_thaliana_AC_MS20121003_term_7 (F001667)	| Symbols: PYK10, PSR3.1, BGLU23, LEB | Glycosyl hydrolase superfamily protein | chr3:2840657-2843730 REVERSE LENGTH=524	AT3G09260.1		Arabidopsis_TAIR10.fasta	59722.4	0.999	1	1	1	0.000182	0.0401	524
Ilona_121120	Control	Ctrl_BR2	A_thaliana_AC_MS20121003_term_7 (F001667)	| Symbols: LHCB4.1 | light harvesting complex photosystem II | chr5:209084-210243 FORWARD LENGTH=290	AT5G01530.1		Arabidopsis_TAIR10.fasta	31140.7	1	2	2	3	0.000545	0.069	290
Ilona_121120	Control	Ctrl_BR2	A_thaliana_AC_MS20121003_term_7 (F001667)	| Symbols: GAPC-2, GAPC2 | glyceraldehyde-3-phosphate dehydrogenase C2 | chr1:4608465-4610494 REVERSE LENGTH=338	AT1G13440.1,AT3G04120.1		Arabidopsis_TAIR10.fasta	36913.4	1	2	2	5	0.000908	0.104	338
Ilona_121120	Control	Ctrl_BR2	A_thaliana_AC_MS20121003_term_7 (F001667)	| Symbols: LHCA4, CAB4 | light-harvesting chlorophyll-protein complex I subunit A4 | chr3:17493622-17494773 REVERSE LENGTH=251	AT3G47470.1		Arabidopsis_TAIR10.fasta	27734.4	0.993	1	1	3	0.000545	0.0478	251
Ilona_121120	Control	Ctrl_BR2	A_thaliana_AC_MS20121003_term_7 (F001667)	| Symbols: RBCL | ribulose-bisphosphate carboxylases | chrC:54958-56397 FORWARD LENGTH=479	ATCG00490.1		Arabidopsis_TAIR10.fasta	52955.6	0.993	1	1	6	0.00109	0.023	479
Ilona_121120	Control	Ctrl_BR2	A_thaliana_AC_MS20121003_term_7 (F001667)	| Symbols: PSAD-2 | photosystem I subunit D-2 | chr1:753528-754142 REVERSE LENGTH=204	AT1G03130.1,AT4G02770.1		Arabidopsis_TAIR10.fasta	22307.3	1	1	1	2	0.000363	0.0735	204
Ilona_121120	Control	Ctrl_BR2	A_thaliana_AC_MS20121003_term_7 (F001667)	| Symbols: PSAB | Photosystem I, PsaA/PsaB protein | chrC:37375-39579 REVERSE LENGTH=734	ATCG00340.1		Arabidopsis_TAIR10.fasta	82478.6	1	2	2	4	0.000726	0.0272	734
Ilona_121120	Control	Ctrl_BR2	A_thaliana_AC_MS20121003_term_7 (F001667)	| Symbols: PSBC | photosystem II reaction center protein C | chrC:33720-35141 FORWARD LENGTH=473	ATCG00280.1		Arabidopsis_TAIR10.fasta	51869.4	0.993	1	1	5	0.000908	0.0338	473
Ilona_121120	Control	Ctrl_BR2	A_thaliana_AC_MS20121003_term_7 (F001667)	| Symbols: ATPF | ATPase, F0 complex, subunit B/B', bacterial/chloroplast | chrC:11529-12798 REVERSE LENGTH=184	ATCG00130.1		Arabidopsis_TAIR10.fasta	21057.8	0.988	1	1	1	0.000182	0.0598	184
Ilona_121120	Control	Ctrl_BR2	A_thaliana_AC_MS20121003_term_7 (F001667)	| Symbols: RCA | rubisco activase | chr2:16571046-16573345 REVERSE LENGTH=446	AT2G39730.2		Arabidopsis_TAIR10.fasta	49101.1	1	2	2	3	0.000545	0.0561	446
Ilona_121120	Control	Ctrl_BR2	A_thaliana_AC_MS20121003_term_7 (F001667)	| Symbols: GS2, GLN2, ATGSL1 | glutamine synthetase 2 | chr5:13831220-13833239 FORWARD LENGTH=430	AT5G35630.1,AT5G35630.2,AT5G35630.3		Arabidopsis_TAIR10.fasta	47411.3	0.97	1	1	2	0.000363	0.0326	430
Ilona_121120	Control	Ctrl_BR2	A_thaliana_AC_MS20121003_term_7 (F001667)	| Symbols: ATPB, PB | ATP synthase subunit beta | chrC:52660-54156 REVERSE LENGTH=498	ATCG00480.1		Arabidopsis_TAIR10.fasta	53934.8	1	5	5	11	0.002	0.129	498
Ilona_121120	Control	Ctrl_BR2	A_thaliana_AC_MS20121003_term_7 (F001667)	| Symbols: PSBA | photosystem II reaction center protein A | chrC:383-1444 REVERSE LENGTH=353	ATCG00020.1		Arabidopsis_TAIR10.fasta	38937.6	0.993	1	1	4	0.000726	0.0312	353
Ilona_121120	Control	Ctrl_BR2	A_thaliana_AC_MS20121003_term_7 (F001667)	| Symbols: LHCB6, CP24 | light harvesting complex photosystem II subunit 6 | chr1:5446685-5447676 REVERSE LENGTH=258	AT1G15820.1		Arabidopsis_TAIR10.fasta	27523.5	0.993	1	1	5	0.000908	0.0698	258
Ilona_121120	Sample	Pep_BR2	A_thaliana_AC_MS20121003_term_11 (F001671)	| Symbols: AAC1 | ADP/ATP carrier 1 | chr3:2605706-2607030 REVERSE LENGTH=381	AT3G08580.1,AT3G08580.2		Arabidopsis_TAIR10.fasta	41477.3	1	3	3	4	0.000799	0.0892	381
Ilona_121120	Sample	Pep_BR2	A_thaliana_AC_MS20121003_term_11 (F001671)	| Symbols: PSBC | photosystem II reaction center protein C | chrC:33720-35141 FORWARD LENGTH=473	ATCG00280.1		Arabidopsis_TAIR10.fasta	51869.4	1	2	3	7	0.0014	0.0634	473
Ilona_121120	Sample	Pep_BR2	A_thaliana_AC_MS20121003_term_11 (F001671)	| Symbols: | Transketolase | chr3:22454004-22456824 FORWARD LENGTH=741	AT3G60750.1,AT3G60750.2		Arabidopsis_TAIR10.fasta	79970.1	0.999	1	1	2	0.0004	0.0202	741
Ilona_121120	Sample	Pep_BR2	A_thaliana_AC_MS20121003_term_11 (F001671)	| Symbols: PSAE-2 | photosystem I subunit E-2 | chr2:8736780-8737644 FORWARD LENGTH=145	AT2G20260.1		Arabidopsis_TAIR10.fasta	15189.4	0.988	1	1	1	0.0002	0.0897	145
Ilona_121120	Sample	Pep_BR2	A_thaliana_AC_MS20121003_term_11 (F001671)	| Symbols: PTAC16 | plastid transcriptionally active 16 | chr3:17228766-17231021 FORWARD LENGTH=510	AT3G46780.1		Arabidopsis_TAIR10.fasta	54358.6	1	4	4	8	0.0016	0.0941	510
Ilona_121120	Sample	Pep_BR2	A_thaliana_AC_MS20121003_term_11 (F001671)	| Symbols: PYK10, PSR3.1, BGLU23, LEB | Glycosyl hydrolase superfamily protein | chr3:2840657-2843730 REVERSE LENGTH=524	AT3G09260.1		Arabidopsis_TAIR10.fasta	59722.4	0.955	0	0	0	0	0	524
Ilona_121120	Sample	Pep_BR2	A_thaliana_AC_MS20121003_term_11 (F001671)	| Symbols: ATCIMS, ATMETS, ATMS1 | Cobalamin-independent synthase family protein | chr5:5935771-5939195 FORWARD LENGTH=765	AT5G17920.1,AT5G17920.2		Arabidopsis_TAIR10.fasta	84358.4	1	5	5	11	0.0022	0.0771	765
Ilona_121120	Sample	Pep_BR2	A_thaliana_AC_MS20121003_term_11 (F001671)	| Symbols: ATPC1 | ATPase, F1 complex, gamma subunit protein | chr4:2350761-2351882 REVERSE LENGTH=373	AT4G04640.1		Arabidopsis_TAIR10.fasta	40911.9	1	3	3	5	0.000999	0.0858	373
Ilona_121120	Sample	Pep_BR2	A_thaliana_AC_MS20121003_term_11 (F001671)	| Symbols: LHCA4, CAB4 | light-harvesting chlorophyll-protein complex I subunit A4 | chr3:17493622-17494773 REVERSE LENGTH=251	AT3G47470.1		Arabidopsis_TAIR10.fasta	27734.4	1	2	2	4	0.000799	0.0677	251
Ilona_121120	Sample	Pep_BR2	A_thaliana_AC_MS20121003_term_11 (F001671)	| Symbols: ATRAB8D, ATRABE1B, RABE1b | RAB GTPase homolog E1B | chr4:10990036-10991466 FORWARD LENGTH=476	AT4G20360.1		Arabidopsis_TAIR10.fasta	51630.7	1	4	6	14	0.0028	0.107	476
Ilona_121120	Sample	Pep_BR2	A_thaliana_AC_MS20121003_term_11 (F001671)	| Symbols: GAPC-2, GAPC2 | glyceraldehyde-3-phosphate dehydrogenase C2 | chr1:4608465-4610494 REVERSE LENGTH=338	AT1G13440.1,AT3G04120.1		Arabidopsis_TAIR10.fasta	36913.4	1	3	4	7	0.0014	0.136	338
Ilona_121120	Sample	Pep_BR2	A_thaliana_AC_MS20121003_term_11 (F001671)	| Symbols: LHCB5 | light harvesting complex of photosystem II 5 | chr4:6408200-6409496 FORWARD LENGTH=280	AT4G10340.1		Arabidopsis_TAIR10.fasta	30158.3	1	4	5	10	0.002	0.157	280
Ilona_121120	Sample	Pep_BR2	A_thaliana_AC_MS20121003_term_11 (F001671)	| Symbols: LHCA1 | photosystem I light harvesting complex gene 1 | chr3:20339706-20340922 REVERSE LENGTH=241	AT3G54890.1,AT3G54890.4		Arabidopsis_TAIR10.fasta	25996.8	1	2	2	3	0.000599	0.0581	241
Ilona_121120	Sample	Pep_BR2	A_thaliana_AC_MS20121003_term_11 (F001671)	| Symbols: PGK1 | phosphoglycerate kinase 1 | chr3:4061127-4063140 REVERSE LENGTH=481	AT3G12780.1		Arabidopsis_TAIR10.fasta	50113.1	1	6	6	12	0.0024	0.164	481
Ilona_121120	Sample	Pep_BR2	A_thaliana_AC_MS20121003_term_11 (F001671)	| Symbols: EIF4A1, RH4, TIF4A1 | eukaryotic translation initiation factor 4A1 | chr3:4592635-4594128 REVERSE LENGTH=412	AT3G13920.1,AT3G13920.2,AT3G13920.3		Arabidopsis_TAIR10.fasta	46704.9	1	2	2	5	0.000999	0.0583	412
Ilona_121120	Sample	Pep_BR2	A_thaliana_AC_MS20121003_term_11 (F001671)	| Symbols: ATGSTF8, ATGSTF5, GST6, GSTF8 | glutathione S-transferase phi 8 | chr2:19558213-19559266 FORWARD LENGTH=263	AT2G47730.1		Arabidopsis_TAIR10.fasta	29232.6	0.988	1	1	2	0.0004	0.0304	263
Ilona_121120	Sample	Pep_BR2	A_thaliana_AC_MS20121003_term_11 (F001671)	| Symbols: CPN60B, LEN1 | chaperonin 60 beta | chr1:20715717-20718673 REVERSE LENGTH=600	AT1G55490.1,AT1G55490.2		Arabidopsis_TAIR10.fasta	63809.3	1	2	2	3	0.000599	0.045	600
Ilona_121120	Sample	Pep_BR2	A_thaliana_AC_MS20121003_term_11 (F001671)	| Symbols: POR C, PORC | protochlorophyllide oxidoreductase C | chr1:907699-909245 FORWARD LENGTH=401	AT1G03630.1,AT1G03630.2		Arabidopsis_TAIR10.fasta	43884.2	1	2	2	4	0.000799	0.0948	401
Ilona_121120	Sample	Pep_BR2	A_thaliana_AC_MS20121003_term_11 (F001671)	| Symbols: LHCA3 | photosystem I light harvesting complex gene 3 | chr1:22700152-22701149 FORWARD LENGTH=273	AT1G61520.1,AT1G61520.2,AT1G61520.3		Arabidopsis_TAIR10.fasta	29182.9	1	3	4	10	0.002	0.0769	273
Ilona_121120	Sample	Pep_BR2	A_thaliana_AC_MS20121003_term_11 (F001671)	Tax_Id=9606 Gene_Symbol=KRT7 keratin 7	IPI:CON_IPI00847342.1|TREMBL:Q3KNV1;Q96GE1		Arabidopsis_TAIR10.fasta	51387.3	0.998	1	1	2	0.0004	0.0192	469
Ilona_121120	Sample	Pep_BR2	A_thaliana_AC_MS20121003_term_11 (F001671)	| Symbols: | Heat shock protein 70 (Hsp 70) family protein | chr3:2903434-2905632 REVERSE LENGTH=649	AT3G09440.1,AT3G09440.2,AT5G02500.1,AT5G02500.2		Arabidopsis_TAIR10.fasta	71149.9	0.861	1	1	1	0.0002	0.0247	649
Ilona_121120	Sample	Pep_BR2	A_thaliana_AC_MS20121003_term_11 (F001671)	| Symbols: ATGRP7, CCR2, GR-RBP7, GRP7 | cold, circadian rhythm, and rna binding 2 | chr2:9265477-9266316 REVERSE LENGTH=176	AT2G21660.1,AT2G21660.2		Arabidopsis_TAIR10.fasta	16890.1	1	1	1	2	0.0004	0.0625	176
Ilona_121120	Sample	Pep_BR2	A_thaliana_AC_MS20121003_term_11 (F001671)	| Symbols: ATPD | ATP synthase delta-subunit gene | chr4:6100799-6101503 FORWARD LENGTH=234	AT4G09650.1		Arabidopsis_TAIR10.fasta	25669.1	0.57	0	0	0	0	0	234
Ilona_121120	Sample	Pep_BR2	A_thaliana_AC_MS20121003_term_11 (F001671)	| Symbols: LHCB6, CP24 | light harvesting complex photosystem II subunit 6 | chr1:5446685-5447676 REVERSE LENGTH=258	AT1G15820.1		Arabidopsis_TAIR10.fasta	27523.5	1	3	3	6	0.0012	0.14	258
Ilona_121120	Sample	Pep_BR2	A_thaliana_AC_MS20121003_term_11 (F001671)	| Symbols: ACT7 | actin 7 | chr5:3052809-3054220 FORWARD LENGTH=377	AT5G09810.1		Arabidopsis_TAIR10.fasta	41736.6	0.996	1	1	1	0.0002	0.13	377
Ilona_121120	Sample	Pep_BR2	A_thaliana_AC_MS20121003_term_11 (F001671)	| Symbols: RCA | rubisco activase | chr2:16571046-16573345 REVERSE LENGTH=446	AT2G39730.2		Arabidopsis_TAIR10.fasta	49101.1	1	12	14	46	0.00919	0.289	446
Ilona_121120	Sample	Pep_BR2	A_thaliana_AC_MS20121003_term_11 (F001671)	| Symbols: ATPF | ATPase, F0 complex, subunit B/B', bacterial/chloroplast | chrC:11529-12798 REVERSE LENGTH=184	ATCG00130.1		Arabidopsis_TAIR10.fasta	21057.8	0.85	1	1	1	0.0002	0.0598	184
Ilona_121120	Sample	Pep_BR2	A_thaliana_AC_MS20121003_term_11 (F001671)	| Symbols: RBCL | ribulose-bisphosphate carboxylases | chrC:54958-56397 FORWARD LENGTH=479	ATCG00490.1		Arabidopsis_TAIR10.fasta	52955.6	1	5	5	8	0.0016	0.123	479
Ilona_121120	Sample	Pep_BR2	A_thaliana_AC_MS20121003_term_11 (F001671)	| Symbols: | GTP binding Elongation factor Tu family protein | chr1:2455559-2457001 FORWARD LENGTH=449	AT1G07920.1,AT1G07930.1,AT1G07940.1,AT1G07940.2,AT5G60390.1,AT5G60390.3		Arabidopsis_TAIR10.fasta	49503.4	1	8	8	20	0.004	0.218	449
Ilona_121120	Sample	Pep_BR2	A_thaliana_AC_MS20121003_term_11 (F001671)	| Symbols: ATPA | ATP synthase subunit alpha | chrC:9938-11461 REVERSE LENGTH=507	ATCG00120.1		Arabidopsis_TAIR10.fasta	55329.8	1	10	10	22	0.0044	0.203	507
Ilona_121120	Sample	Pep_BR2	A_thaliana_AC_MS20121003_term_11 (F001671)	| Symbols: ATPB, PB | ATP synthase subunit beta | chrC:52660-54156 REVERSE LENGTH=498	ATCG00480.1		Arabidopsis_TAIR10.fasta	53934.8	1	3	3	7	0.0014	0.0763	498
Ilona_121120	Sample	Pep_BR2	A_thaliana_AC_MS20121003_term_11 (F001671)	| Symbols: GS2, GLN2, ATGSL1 | glutamine synthetase 2 | chr5:13831220-13833239 FORWARD LENGTH=430	AT5G35630.1,AT5G35630.2,AT5G35630.3		Arabidopsis_TAIR10.fasta	47411.3	0.988	1	1	3	0.000599	0.0326	430
Ilona_121120	Sample	Pep_BR2	A_thaliana_AC_MS20121003_term_11 (F001671)	| Symbols: CA2, CA18, BETA CA2 | carbonic anhydrase 2 | chr5:4758257-4762382 FORWARD LENGTH=331	AT5G14740.1,AT5G14740.2,AT5G14740.3,AT5G14740.4,AT5G14740.5		Arabidopsis_TAIR10.fasta	36615.5	1	3	3	5	0.000999	0.0906	331
Ilona_121120	Sample	Pep_BR2	A_thaliana_AC_MS20121003_term_11 (F001671)	| Symbols: TUA4, TOR2 | tubulin alpha-4 chain | chr1:1356421-1358266 REVERSE LENGTH=450	AT1G04820.1,AT1G50010.1,AT4G14960.1,AT4G14960.2		Arabidopsis_TAIR10.fasta	49540.8	0.962	1	1	3	0.000599	0.0222	450
Ilona_121120	Sample	Pep_BR2	A_thaliana_AC_MS20121003_term_11 (F001671)	| Symbols: PETC, PGR1 | photosynthetic electron transfer C | chr4:1440314-1441717 FORWARD LENGTH=229	AT4G03280.1,AT4G03280.2		Arabidopsis_TAIR10.fasta	24366.3	0.988	1	1	2	0.0004	0.0524	229
Ilona_121120	Sample	Pep_BR2	A_thaliana_AC_MS20121003_term_11 (F001671)	| Symbols: | Rieske (2Fe-2S) domain-containing protein | chr1:26936084-26937331 FORWARD LENGTH=287	AT1G71500.1		Arabidopsis_TAIR10.fasta	31728.2	1	3	3	5	0.000999	0.139	287
Ilona_121120	Sample	Pep_BR2	A_thaliana_AC_MS20121003_term_11 (F001671)	| Symbols: PSBA | photosystem II reaction center protein A | chrC:383-1444 REVERSE LENGTH=353	ATCG00020.1		Arabidopsis_TAIR10.fasta	38937.6	0.988	1	1	3	0.000599	0.0312	353
Ilona_121120	Sample	Pep_BR2	A_thaliana_AC_MS20121003_term_11 (F001671)	| Symbols: GAPA, GAPA-1 | glyceraldehyde 3-phosphate dehydrogenase A subunit | chr3:9795226-9796848 FORWARD LENGTH=396	AT3G26650.1		Arabidopsis_TAIR10.fasta	42490.1	1	2	2	4	0.000799	0.0783	396
Ilona_121120	Sample	Pep_BR2	A_thaliana_AC_MS20121003_term_11 (F001671)	| Symbols: VAR1, FTSH5 | FtsH extracellular protease family | chr5:16902659-16905102 FORWARD LENGTH=704	AT5G42270.1		Arabidopsis_TAIR10.fasta	75233.1	1	2	2	4	0.000799	0.0497	704
Ilona_121120	Sample	Pep_BR2	A_thaliana_AC_MS20121003_term_11 (F001671)	| Symbols: PTAC8, TMP14, PSAP, PSI-P | photosystem I P subunit | chr2:19243729-19244870 FORWARD LENGTH=174	AT2G46820.1,AT2G46820.2		Arabidopsis_TAIR10.fasta	18482.5	0.399	0	0	0	0	0	174
Ilona_121120	Sample	Pep_BR2	A_thaliana_AC_MS20121003_term_11 (F001671)	Tax_Id=10090 Gene_Symbol=Krt14 Type I epidermal keratin (Fragment)	IPI:CON_00828528.1|TREMBL:Q61782		Arabidopsis_TAIR10.fasta	10661.3	0.973	1	1	1	0.0002	0.237	93
Ilona_121120	Sample	Pep_BR2	A_thaliana_AC_MS20121003_term_11 (F001671)	| Symbols: | Mitochondrial substrate carrier family protein | chr5:6679591-6681845 REVERSE LENGTH=298	AT5G19760.1		Arabidopsis_TAIR10.fasta	31913.3	0.988	1	1	1	0.0002	0.0403	298
Ilona_121120	Sample	Pep_BR2	A_thaliana_AC_MS20121003_term_11 (F001671)	| Symbols: PSAG | photosystem I subunit G | chr1:20802874-20803356 REVERSE LENGTH=160	AT1G55670.1		Arabidopsis_TAIR10.fasta	17086.1	1	2	2	4	0.000799	0.0562	160
Ilona_121120	Sample	Pep_BR2	A_thaliana_AC_MS20121003_term_11 (F001671)	| Symbols: | Ribulose bisphosphate carboxylase (small chain) family protein | chr5:15377501-15378306 REVERSE LENGTH=181	AT5G38410.1,AT5G38410.3,AT5G38420.1,AT5G38430.1		Arabidopsis_TAIR10.fasta	20286.6	1	1	1	1	0.0002	0.0442	181
Ilona_121120	Sample	Pep_BR2	A_thaliana_AC_MS20121003_term_11 (F001671)	| Symbols: ACT8 | actin 8 | chr1:18216539-18217947 FORWARD LENGTH=377	AT1G49240.1,AT3G18780.2		Arabidopsis_TAIR10.fasta	41863.5	1	4	5	11	0.0022	0.13	377
Ilona_121120	Sample	Pep_BR2	A_thaliana_AC_MS20121003_term_11 (F001671)	| Symbols: PORB | protochlorophyllide oxidoreductase B | chr4:13725648-13727107 FORWARD LENGTH=401	AT4G27440.1,AT4G27440.2		Arabidopsis_TAIR10.fasta	43360.5	1	2	2	3	0.000599	0.0474	401
Ilona_121120	Sample	Pep_BR2	A_thaliana_AC_MS20121003_term_11 (F001671)	| Symbols: CAB3, AB180, LHCB1.2 | chlorophyll A/B binding protein 3 | chr1:10472443-10473246 REVERSE LENGTH=267	AT1G29910.1,AT1G29920.1,AT1G29930.1,AT2G34420.1		Arabidopsis_TAIR10.fasta	28227.8	1	4	4	15	0.003	0.112	267
Ilona_121120	Sample	Pep_BR2	A_thaliana_AC_MS20121003_term_11 (F001671)	| Symbols: CLPC, ATHSP93-V, HSP93-V, DCA1, CLPC1 | CLPC homologue 1 | chr5:20715710-20719800 REVERSE LENGTH=929	AT5G50920.1		Arabidopsis_TAIR10.fasta	103456	1	4	4	9	0.0018	0.0506	929
Ilona_121120	Sample	Pep_BR2	A_thaliana_AC_MS20121003_term_11 (F001671)	| Symbols: CaS | calcium sensing receptor | chr5:7736760-7738412 REVERSE LENGTH=387	AT5G23060.1		Arabidopsis_TAIR10.fasta	41287.2	0.988	1	1	1	0.0002	0.0517	387
Ilona_121120	Sample	Pep_BR2	A_thaliana_AC_MS20121003_term_11 (F001671)	| Symbols: PSAB | Photosystem I, PsaA/PsaB protein | chrC:37375-39579 REVERSE LENGTH=734	ATCG00340.1		Arabidopsis_TAIR10.fasta	82478.6	0.866	1	1	1	0.0002	0.0163	734
Ilona_121120	Sample	Pep_BR2	A_thaliana_AC_MS20121003_term_11 (F001671)	| Symbols: GAPB | glyceraldehyde-3-phosphate dehydrogenase B subunit | chr1:16127552-16129584 FORWARD LENGTH=447	AT1G42970.1		Arabidopsis_TAIR10.fasta	47659.3	1	7	7	15	0.003	0.188	447
Ilona_121120	Sample	Pep_BR2	A_thaliana_AC_MS20121003_term_11 (F001671)	| Symbols: LHCB4.1 | light harvesting complex photosystem II | chr5:209084-210243 FORWARD LENGTH=290	AT5G01530.1		Arabidopsis_TAIR10.fasta	31140.7	1	2	2	4	0.000799	0.069	290
Ilona_121120	Sample	Pep_BR2	A_thaliana_AC_MS20121003_term_11 (F001671)	| Symbols: PSAF | photosystem I subunit F | chr1:11215011-11215939 REVERSE LENGTH=221	AT1G31330.1		Arabidopsis_TAIR10.fasta	24174.7	1	2	2	4	0.000799	0.095	221
Ilona_121120	Control	Ctrl_BR3	A_thaliana_AC_MS20121003_term_13 (F001673)	| Symbols: CAB3, AB180, LHCB1.2 | chlorophyll A/B binding protein 3 | chr1:10472443-10473246 REVERSE LENGTH=267	AT1G29910.1,AT1G29920.1,AT1G29930.1,AT2G34420.1		Arabidopsis_TAIR10.fasta	28227.8	1	3	3	7	0.00129	0.0899	267
Ilona_121120	Control	Ctrl_BR3	A_thaliana_AC_MS20121003_term_13 (F001673)	| Symbols: ATPA | ATP synthase subunit alpha | chrC:9938-11461 REVERSE LENGTH=507	ATCG00120.1		Arabidopsis_TAIR10.fasta	55329.8	1	3	3	7	0.00129	0.073	507
Ilona_121120	Control	Ctrl_BR3	A_thaliana_AC_MS20121003_term_13 (F001673)	| Symbols: ATPC1 | ATPase, F1 complex, gamma subunit protein | chr4:2350761-2351882 REVERSE LENGTH=373	AT4G04640.1		Arabidopsis_TAIR10.fasta	40911.9	0.993	1	1	1	0.000184	0.0349	373
Ilona_121120	Control	Ctrl_BR3	A_thaliana_AC_MS20121003_term_13 (F001673)	| Symbols: PSAF | photosystem I subunit F | chr1:11215011-11215939 REVERSE LENGTH=221	AT1G31330.1		Arabidopsis_TAIR10.fasta	24174.7	0.993	1	1	2	0.000368	0.0814	221
Ilona_121120	Control	Ctrl_BR3	A_thaliana_AC_MS20121003_term_13 (F001673)	| Symbols: PSAE-2 | photosystem I subunit E-2 | chr2:8736780-8737644 FORWARD LENGTH=145	AT2G20260.1		Arabidopsis_TAIR10.fasta	15189.4	1	2	2	4	0.000736	0.297	145
Ilona_121120	Control	Ctrl_BR3	A_thaliana_AC_MS20121003_term_13 (F001673)	| Symbols: PETA | photosynthetic electron transfer A | chrC:61657-62619 FORWARD LENGTH=320	ATCG00540.1		Arabidopsis_TAIR10.fasta	35358	1	3	3	7	0.00129	0.131	320
Ilona_121120	Control	Ctrl_BR3	A_thaliana_AC_MS20121003_term_13 (F001673)	| Symbols: GAPB | glyceraldehyde-3-phosphate dehydrogenase B subunit | chr1:16127552-16129584 FORWARD LENGTH=447	AT1G42970.1		Arabidopsis_TAIR10.fasta	47659.3	0.993	1	1	3	0.000552	0.0336	447
Ilona_121120	Control	Ctrl_BR3	A_thaliana_AC_MS20121003_term_13 (F001673)	| Symbols: PTAC8, TMP14, PSAP, PSI-P | photosystem I P subunit | chr2:19243729-19244870 FORWARD LENGTH=174	AT2G46820.1,AT2G46820.2		Arabidopsis_TAIR10.fasta	18482.5	0.993	1	1	1	0.000184	0.144	174
Ilona_121120	Control	Ctrl_BR3	A_thaliana_AC_MS20121003_term_13 (F001673)	| Symbols: LHCA3 | photosystem I light harvesting complex gene 3 | chr1:22700152-22701149 FORWARD LENGTH=273	AT1G61520.1,AT1G61520.2,AT1G61520.3		Arabidopsis_TAIR10.fasta	29182.9	0.958	1	1	1	0.000184	0.0293	273
Ilona_121120	Control	Ctrl_BR3	A_thaliana_AC_MS20121003_term_13 (F001673)	| Symbols: | GTP binding Elongation factor Tu family protein | chr1:2455559-2457001 FORWARD LENGTH=449	AT1G07920.1,AT1G07930.1,AT1G07940.1,AT1G07940.2,AT5G60390.1,AT5G60390.3		Arabidopsis_TAIR10.fasta	49503.4	1	2	2	6	0.0011	0.078	449
Ilona_121120	Control	Ctrl_BR3	A_thaliana_AC_MS20121003_term_13 (F001673)	Tax_Id=9606 Gene_Symbol=KRT7 keratin 7	IPI:CON_IPI00847342.1|TREMBL:Q3KNV1;Q96GE1		Arabidopsis_TAIR10.fasta	51387.3	0.997	1	1	2	0.000368	0.0192	469
Ilona_121120	Control	Ctrl_BR3	A_thaliana_AC_MS20121003_term_13 (F001673)	| Symbols: PYK10, PSR3.1, BGLU23, LEB | Glycosyl hydrolase superfamily protein | chr3:2840657-2843730 REVERSE LENGTH=524	AT3G09260.1		Arabidopsis_TAIR10.fasta	59722.4	1	2	2	2	0.000368	0.0763	524
Ilona_121120	Control	Ctrl_BR3	A_thaliana_AC_MS20121003_term_13 (F001673)	| Symbols: LHCB6, CP24 | light harvesting complex photosystem II subunit 6 | chr1:5446685-5447676 REVERSE LENGTH=258	AT1G15820.1		Arabidopsis_TAIR10.fasta	27523.5	0.993	1	1	7	0.00129	0.0698	258
Ilona_121120	Control	Ctrl_BR3	A_thaliana_AC_MS20121003_term_13 (F001673)	Tax_Id=10090 Gene_Symbol=Krt14 Type I epidermal keratin (Fragment)	IPI:CON_00828528.1|TREMBL:Q61782		Arabidopsis_TAIR10.fasta	10661.3	0.993	1	1	2	0.000368	0.237	93
[truncated: 74 more rows]

## Sheet: Table S4
Table S4 - Samples report
[truncated: 72 more rows]

## Sheet: Table S5
Table S5 - Spectrum count report
[truncated: 72 more rows]

[truncated: 1 more sheets: Table S6]
